# Supplementary material for: miR-28-based combination therapy impairs aggressive B cell lymphoma growth by rewiring DNA replication
Source: Cell Death Dis. 2023 Oct 18;14(10):687. doi: 10.1038/s41419-023-06178-0 (PMC10585006; doi:10.1038/s41419-023-06178-0)
Supplement: Supplementary file 4 — Supplementary Table 3 [file 41419_2023_6178_MOESM4_ESM.xlsx]

## Sheet: A.20h_miR28_vs_control
Table S3A.RNAseq gene expression analysis in MD-901 cells treated with miR-28 versus control analysed at 20hours (adj p val<0.05)
geneid	symbol	logFC(miR-28/control)	AveExpr	t	P.Value	adj.P.Val	B
ENSG00000000460	C1orf112	-1.11953	5.22473	-4.51005	0.000461484	0.00308487	-0.597334
ENSG00000000938	FGR	9.45203	0.11931	6.13342	2.32601e-05	0.000269194	2.71109
ENSG00000001036	FUCA2	-3.5001	4.11438	-10.9729	2.28387e-08	1.79568e-06	9.67874
ENSG00000001084	GCLC	-1.04134	4.89268	-3.00348	0.00927399	0.0355001	-3.48432
ENSG00000001460	STPG1	1.06533	2.59297	2.79474	0.0140621	0.0496204	-3.43672
ENSG00000001630	CYP51A1	12.9983	1.58599	8.64806	4.55098e-07	1.33916e-05	5.55061
ENSG00000002330	BAD	-1.16137	4.25273	-3.47461	0.00359897	0.0166244	-2.4396
ENSG00000002586	CD99	-6.77722	2.42369	-11.905	7.90528e-09	8.96737e-07	10.2787
ENSG00000002745	WNT16	-6.63923	-1.98726	-5.86995	3.68835e-05	0.000389821	2.13898
ENSG00000002834	LASP1	2.07759	7.2679	10.7279	3.05505e-08	2.20117e-06	9.24516
ENSG00000003056	M6PR	-0.616033	7.49487	-3.07353	0.00805951	0.0318861	-3.57417
ENSG00000003249	DBNDD1	4.7036	-2.62644	3.86539	0.00164417	0.00873833	-0.999658
ENSG00000003400	CASP10	1.14561	4.23466	3.41696	0.00404143	0.0182153	-2.56764
ENSG00000003402	CFLAR	1.07658	5.54551	2.97828	0.00975363	0.0369554	-3.60439
ENSG00000004059	ARF5	0.643725	6.53513	3.76274	0.00201858	0.0103596	-2.18151
ENSG00000004139	SARM1	6.85909	3.31872	7.86932	1.41188e-06	3.00171e-05	5.63446
ENSG00000004468	CD38	-0.699078	8.52426	-3.2588	0.00555515	0.0236464	-3.20857
ENSG00000004534	RBM6	-1.17949	6.24839	-6.28872	1.78054e-05	0.000219712	2.69326
ENSG00000004660	CAMKK1	5.64764	-0.383257	6.34686	1.61239e-05	0.000203743	3.23
ENSG00000004838	ZMYND10	-2.51908	-0.421303	-2.89642	0.0114861	0.0421193	-2.81373
ENSG00000004848	ARX	-6.62367	-2.22787	-8.51895	5.46354e-07	1.51754e-05	5.24491
ENSG00000004864	SLC25A13	-1.75681	5.20832	-3.31208	0.00499065	0.0216782	-2.95034
ENSG00000004866	ST7	-1.38834	3.82429	-4.35711	0.000621726	0.00395668	-0.611252
ENSG00000005059	MCUB	0.621774	5.91571	3.03156	0.00876681	0.0340143	-3.61391
ENSG00000005073	HOXA11	-4.58706	-0.722384	-6.02237	2.82157e-05	0.000315965	2.68332
ENSG00000005108	THSD7A	-7.49342	-1.07079	-7.37492	3.01123e-06	5.39118e-05	4.08541
ENSG00000005249	PRKAR2B	4.54031	5.91054	13.7019	1.22627e-09	2.78314e-07	12.5538
ENSG00000005810	MYCBP2	1.64017	6.96481	6.9035	6.38606e-06	9.79328e-05	3.71785
ENSG00000005812	FBXL3	1.25485	5.86928	6.60226	1.04865e-05	0.000144364	3.28361
ENSG00000005844	ITGAL	7.59837	2.4258	11.2771	1.60281e-08	1.40933e-06	9.6143
ENSG00000006015	C19orf60	2.25085	4.57731	8.24283	8.12925e-07	1.98685e-05	6.06218
ENSG00000006025	OSBPL7	1.22546	4.52161	2.84423	0.0127447	0.0457786	-3.68348
ENSG00000006062	MAP3K14	1.27145	4.92212	5.19915	0.000124509	0.00104594	0.83963
ENSG00000006432	MAP3K9	4.99013	2.54977	11.2813	1.59511e-08	1.40933e-06	9.80541
ENSG00000006576	PHTF2	-0.555929	6.82391	-3.03887	0.0086395	0.0336345	-3.63154
ENSG00000006607	FARP2	1.39676	5.5412	6.14073	2.29676e-05	0.000267266	2.47598
ENSG00000006625	GGCT	-0.894454	6.79099	-4.073	0.00108796	0.00620619	-1.56281
ENSG00000006652	IFRD1	1.89547	6.1072	4.96329	0.0001937	0.00150307	0.33396
ENSG00000006712	PAF1	-0.648969	6.15783	-3.38129	0.00434208	0.0193518	-2.93025
ENSG00000006715	VPS41	-0.851526	6.08679	-4.2581	0.000754976	0.00465599	-1.17548
ENSG00000006757	PNPLA4	9.18476	-0.214269	8.4764	5.80516e-07	1.56845e-05	5.38041
ENSG00000007047	MARK4	-0.930531	4.8941	-3.14135	0.00703403	0.0285044	-3.20964
ENSG00000007129	CEACAM21	4.53476	0.328683	4.62132	0.000372094	0.00258742	0.345237
ENSG00000007237	GAS7	-5.48398	0.883138	-4.17875	0.000882677	0.00524108	-0.445113
ENSG00000007255	TRAPPC6A	1.38609	4.5188	4.46121	0.00050744	0.00333506	-0.461498
ENSG00000007312	CD79B	2.21762	8.48128	9.57903	1.28674e-07	5.37104e-06	7.75252
ENSG00000007350	TKTL1	5.11105	-4.43835	3.73961	0.00211425	0.010751	-1.22464
ENSG00000007376	RPUSD1	-0.92437	5.42893	-3.86278	0.00165274	0.0087776	-1.90612
ENSG00000007392	LUC7L	-1.72638	5.05186	-4.45546	0.000513147	0.00336945	-0.650258
ENSG00000007545	CRAMP1	-0.923439	5.59153	-4.1238	0.000983874	0.00572226	-1.34212
ENSG00000007968	E2F2	-0.623381	7.49358	-3.18488	0.0064451	0.0264789	-3.35419
ENSG00000008086	CDKL5	-1.69815	2.02983	-3.18966	0.00638355	0.0262493	-2.53884
ENSG00000008130	NADK	0.845653	7.21445	3.90738	0.00151207	0.00815587	-1.90375
ENSG00000008256	CYTH3	-9.49767	1.63684	-7.74188	1.7112e-06	3.50737e-05	4.958
ENSG00000008282	SYPL1	4.39956	5.82418	10.777	2.88069e-08	2.10873e-06	9.42514
ENSG00000008300	CELSR3	-1.47067	6.17521	-4.9622	0.000194098	0.00150537	0.233775
ENSG00000008394	MGST1	3.13373	-1.75029	3.28659	0.00525321	0.0225941	-2.02107
ENSG00000008513	ST3GAL1	-3.69431	2.61126	-3.76049	0.00202771	0.0103938	-1.59981
ENSG00000008853	RHOBTB2	1.20092	5.14298	4.22041	0.000813098	0.00489419	-1.1082
ENSG00000008952	SEC62	0.597471	8.07203	2.81764	0.0134368	0.0478713	-4.07553
ENSG00000009413	REV3L	1.01024	6.81051	3.61062	0.00273831	0.0133545	-2.47289
ENSG00000009694	TENM1	8.2273	-0.490221	7.96991	1.21479e-06	2.66643e-05	4.90772
ENSG00000009790	TRAF3IP3	6.23503	2.53732	9.69104	1.11214e-07	4.93975e-06	7.98245
ENSG00000010270	STARD3NL	-2.48469	5.02646	-12.5678	3.87304e-09	5.93334e-07	11.4311
ENSG00000010310	GIPR	-4.42437	0.737041	-3.48905	0.00349595	0.016209	-1.70678
ENSG00000010322	NISCH	-1.27541	5.71171	-5.99776	2.94566e-05	0.000327393	2.22454
ENSG00000010404	IDS	0.868283	7.79138	4.04575	0.00114835	0.00648841	-1.6286
ENSG00000011009	LYPLA2	0.615003	5.87148	4.25548	0.000758875	0.00466565	-1.17055
ENSG00000011114	BTBD7	-0.703932	5.83886	-3.57246	0.00295644	0.0141872	-2.49143
ENSG00000011198	ABHD5	-1.54499	1.50383	-3.05028	0.00844421	0.0329838	-2.86945
ENSG00000011201	ANOS1	-6.74689	-1.95643	-5.01778	0.00017479	0.00137646	0.882139
ENSG00000011275	RNF216	-1.52986	6.84687	-6.74638	8.25875e-06	0.000120746	3.4642
ENSG00000011422	PLAUR	-2.27432	-0.460217	-2.95421	0.0102345	0.0384245	-2.73596
ENSG00000011426	ANLN	-1.56386	6.494	-7.01141	5.36246e-06	8.54673e-05	3.91796
ENSG00000011478	QPCTL	0.971737	4.65318	3.02344	0.00891055	0.034473	-3.36479
ENSG00000011566	MAP4K3	-1.46344	4.35035	-4.63441	0.000362819	0.00253478	-0.145543
ENSG00000012061	ERCC1	1.0774	5.24003	2.82028	0.0133664	0.0477005	-3.90867
ENSG00000012124	CD22	6.57025	3.77631	13.4382	1.59022e-09	3.10929e-07	11.936
ENSG00000012174	MBTPS2	-0.632017	5.26397	-3.18936	0.00638741	0.0262564	-3.18968
ENSG00000012211	PRICKLE3	-2.61326	4.7048	-11.8796	8.1296e-09	9.07097e-07	10.6953
ENSG00000012779	ALOX5	1.54059	4.5121	5.85198	3.8075e-05	0.000400681	2.08458
ENSG00000012963	UBR7	-0.649351	6.79078	-3.38201	0.00433577	0.0193308	-2.95675
ENSG00000013016	EHD3	6.73872	-2.65054	8.57343	5.05686e-07	1.44657e-05	5.31377
ENSG00000013561	RNF14	0.701166	5.56538	4.35553	0.000623657	0.00396049	-0.905706
ENSG00000013810	TACC3	-0.485189	7.06937	-2.84704	0.0126735	0.045578	-4.01245
ENSG00000014216	CAPN1	-1.01533	6.49689	-3.67498	0.00240659	0.0119654	-2.35417
ENSG00000014824	SLC30A9	-1.06176	6.17679	-5.32687	9.83066e-05	0.000860835	0.928332
ENSG00000015133	CCDC88C	1.49471	7.33039	6.56782	1.11071e-05	0.000150458	3.14135
ENSG00000015171	ZMYND11	-9.40139	1.64862	-11.5055	1.23498e-08	1.1764e-06	9.00479
ENSG00000015413	DPEP1	-6.95221	-1.85781	-6.30876	1.72058e-05	0.000214136	2.74679
ENSG00000015676	NUDCD3	-0.501878	6.56697	-2.96029	0.0101108	0.0380803	-3.78147
ENSG00000016391	CHDH	1.84741	-1.19558	3.02574	0.00886961	0.0343325	-2.5285
ENSG00000016864	GLT8D1	-1.14985	4.69509	-4.20727	0.000834418	0.00500584	-1.04338
ENSG00000017483	SLC38A5	-1.69697	7.45175	-4.03549	0.00117196	0.0065967	-1.64535
ENSG00000018189	RUFY3	-1.96994	5.20624	-9.61957	1.2204e-07	5.24136e-06	7.91313
ENSG00000018869	ZNF582	6.07437	-2.1118	5.1194	0.000144463	0.00118146	1.02717
ENSG00000019485	PRDM11	0.989429	3.29799	3.04644	0.00850933	0.0332148	-3.07975
ENSG00000020129	NCDN	1.27774	5.63697	5.05542	0.000162853	0.00130037	0.452095
ENSG00000020181	ADGRA2	-4.09875	-0.0892621	-3.90397	0.00152239	0.00820855	-0.969718
ENSG00000021355	SERPINB1	-0.950262	5.56516	-3.19429	0.00632441	0.0260985	-3.19612
ENSG00000022976	ZNF839	-1.55553	4.15399	-4.08177	0.00106922	0.00612752	-1.1653
ENSG00000023041	ZDHHC6	1.5379	4.5641	3.41328	0.00407139	0.0183169	-2.53482
ENSG00000023171	GRAMD1B	-2.49191	3.1658	-5.29933	0.000103427	0.000898783	1.32672
ENSG00000023191	RNH1	-0.694086	6.73942	-3.53241	0.00320418	0.0151309	-2.65269
ENSG00000023330	ALAS1	-1.91559	5.01985	-8.99926	2.79479e-07	9.61356e-06	7.0946
ENSG00000023516	AKAP11	-1.40428	7.82034	-8.50612	5.56426e-07	1.53404e-05	6.23563
ENSG00000023608	SNAPC1	-1.74533	4.42119	-7.14983	4.29575e-06	7.16441e-05	4.38521
ENSG00000023892	DEF6	1.29879	4.33076	5.03318	0.000169799	0.00134428	0.600231
ENSG00000023902	PLEKHO1	6.15945	1.41352	8.52681	5.40283e-07	1.51198e-05	6.40834
ENSG00000024526	DEPDC1	-1.02962	6.97139	-4.33802	0.000645402	0.00406213	-1.02749
ENSG00000025039	RRAGD	-5.61858	4.27419	-13.6212	1.32716e-09	2.78314e-07	12.3429
ENSG00000025293	PHF20	-2.09547	5.36725	-9.90302	8.4684e-08	4.13278e-06	8.29289
ENSG00000025434	NR1H3	-1.55344	1.74104	-3.86241	0.00165398	0.00878104	-1.30754
ENSG00000025708	TYMP	2.47854	1.97002	3.27256	0.00540353	0.0231602	-2.37084
ENSG00000025800	KPNA6	-0.5526	6.89883	-3.03622	0.00868534	0.0337588	-3.64616
ENSG00000026025	VIM	-9.40885	4.37461	-15.8981	1.64481e-10	9.05257e-08	13.6109
ENSG00000026297	RNASET2	-2.20233	4.44439	-7.26351	3.58721e-06	6.20558e-05	4.54631
ENSG00000026751	SLAMF7	-7.04332	4.85934	-11.9837	7.25062e-09	8.41752e-07	10.7616
ENSG00000028137	TNFRSF1B	2.66587	-1.0734	3.2756	0.00537061	0.023039	-2.17019
ENSG00000028203	VEZT	0.558036	6.74244	3.22649	0.00592806	0.0248284	-3.26322
ENSG00000028277	POU2F2	7.54159	3.4724	10.0061	7.42931e-08	3.80772e-06	8.45323
ENSG00000029153	ARNTL2	-9.75752	2.59143	-13.7173	1.20798e-09	2.78314e-07	10.7643
ENSG00000029534	ANK1	4.85973	-3.94004	3.09346	0.00774375	0.0308346	-2.32322
ENSG00000029993	HMGB3	-2.43297	6.50989	-9.38931	1.65206e-07	6.47746e-06	7.53509
ENSG00000030066	NUP160	-1.23202	6.77773	-4.49289	0.000477127	0.00316947	-0.718747
ENSG00000030419	IKZF2	-4.02348	4.82514	-5.56843	6.32495e-05	0.000604819	1.71686
ENSG00000030582	GRN	1.20469	7.62618	4.97072	0.000190999	0.00148599	0.20053
ENSG00000031081	ARHGAP31	-8.79697	1.23435	-14.4529	5.9865e-10	1.7443e-07	10.7909
ENSG00000032389	TSSC1	0.505343	5.52906	2.80279	0.0138392	0.0489643	-4.00386
ENSG00000032444	PNPLA6	-1.06294	6.78262	-5.43212	8.10436e-05	0.00073672	1.09214
ENSG00000033170	FUT8	1.40814	5.14417	5.50214	7.13305e-05	0.000666649	1.38454
ENSG00000033627	ATP6V0A1	4.29995	2.1115	5.84854	3.83077e-05	0.000402298	2.45516
ENSG00000033867	SLC4A7	-1.59006	6.0414	-6.66258	9.48575e-06	0.000133231	3.3579
ENSG00000034152	MAP2K3	1.59776	7.17395	6.7223	8.59329e-06	0.000124086	3.40292
ENSG00000034510	TMSB10	-1.05157	7.97254	-3.5724	0.00295677	0.0141872	-2.58056
ENSG00000034677	RNF19A	-0.93024	5.21415	-2.9144	0.0110815	0.0409626	-3.73105
ENSG00000035403	VCL	-3.87176	4.92315	-10.1356	6.31146e-08	3.46082e-06	8.66152
ENSG00000035499	DEPDC1B	-0.79148	5.55339	-3.50121	0.00341157	0.0159171	-2.62988
ENSG00000035681	NSMAF	-0.683355	6.2525	-3.7736	0.00197518	0.0101843	-2.14516
ENSG00000035720	STAP1	2.87614	4.30034	8.42052	6.28847e-07	1.65246e-05	6.34143
ENSG00000036530	CYP46A1	4.80612	1.72847	5.16712	0.000132156	0.00110019	1.30123
ENSG00000036672	USP2	8.34347	0.417358	6.74608	8.26273e-06	0.000120746	3.53347
ENSG00000037757	MRI1	5.07632	1.8842	9.70548	1.09153e-07	4.87563e-06	7.9336
ENSG00000038382	TRIO	-7.68594	3.49065	-7.23871	3.7305e-06	6.37186e-05	4.68602
ENSG00000038945	MSR1	1.96799	3.93	4.55612	0.000422056	0.00286214	-0.223568
ENSG00000039523	FAM65A	-3.18366	3.0502	-4.48577	0.000483773	0.00320502	-0.211244
ENSG00000039560	RAI14	4.9309	1.25786	4.05275	0.00113253	0.0064152	-0.726511
ENSG00000042062	FAM65C	6.40091	-0.917039	4.20585	0.000836748	0.00501779	-0.390118
ENSG00000042317	SPATA7	-2.54851	2.05569	-4.11956	0.000992158	0.00576142	-0.767905
ENSG00000042429	MED17	-1.748	3.32744	-3.00845	0.00918217	0.0352427	-3.07731
ENSG00000042445	RETSAT	-1.27002	4.95753	-3.38027	0.00435094	0.0193769	-2.74835
ENSG00000044115	CTNNA1	-6.40331	3.78816	-5.14171	0.000138568	0.00114459	1.08773
ENSG00000044459	CNTLN	7.33003	1.56258	11.1949	1.76247e-08	1.49659e-06	9.20988
ENSG00000046653	GPM6B	-7.01786	1.90895	-9.6441	1.18204e-07	5.11997e-06	7.74745
ENSG00000047346	FAM214A	1.67428	5.524	2.96713	0.00997341	0.0376633	-3.55586
ENSG00000047597	XK	-8.30318	-1.60437	-8.75739	3.90429e-07	1.21123e-05	5.56585
ENSG00000047644	WWC3	0.99807	5.43806	3.57993	0.0029124	0.0140117	-2.41367
ENSG00000047648	ARHGAP6	3.81118	-2.40534	3.46266	0.00368647	0.0169495	-1.69442
ENSG00000047849	MAP4	0.552153	8.12285	3.3564	0.00456499	0.0201952	-3.01392
ENSG00000048028	USP28	-1.59499	5.39722	-4.41899	0.000550936	0.00358133	-0.759803
ENSG00000048140	TSPAN17	0.783353	5.07619	3.68253	0.00237043	0.0118283	-2.15968
ENSG00000048540	LMO3	9.97304	-0.0641984	8.55278	5.20717e-07	1.47388e-05	5.43033
ENSG00000048740	CELF2	-8.63039	1.79232	-11.9707	7.35408e-09	8.47144e-07	9.79554
ENSG00000049089	COL9A2	5.6146	3.70117	10.0471	7.05423e-08	3.70409e-06	8.52721
ENSG00000049245	VAMP3	-0.638658	5.16888	-3.42064	0.00401163	0.0181139	-2.71323
ENSG00000049323	LTBP1	6.3317	-0.0121002	4.56594	0.000414111	0.0028215	0.255224
ENSG00000049449	RCN1	8.48445	1.43402	11.3806	1.42355e-08	1.31391e-06	8.77057
ENSG00000049768	FOXP3	8.2921	1.4274	8.40399	6.43948e-07	1.67878e-05	6.16438
ENSG00000049860	HEXB	-7.74715	1.85818	-10.0776	6.78837e-08	3.6417e-06	8.11202
ENSG00000050438	SLC4A8	5.2547	2.17341	6.33213	1.65336e-05	0.000207859	3.27597
ENSG00000050748	MAPK9	-0.527614	6.06031	-3.13808	0.00708046	0.0286769	-3.39831
ENSG00000050820	BCAR1	-2.75158	0.561288	-4.39724	0.000574824	0.00370903	-0.0917825
ENSG00000051128	HOMER3	2.89281	1.72916	5.9825	3.02546e-05	0.00033526	2.66795
ENSG00000051596	THOC3	-1.71862	6.19659	-5.97535	3.06363e-05	0.000338732	2.132
ENSG00000051620	HEBP2	-3.02155	4.49962	-7.42992	2.76362e-06	5.03895e-05	4.86329
ENSG00000051825	MPHOSPH9	-0.753026	6.28002	-3.52863	0.00322858	0.015221	-2.62925
ENSG00000052723	SIKE1	-0.460471	6.83114	-2.82833	0.0131541	0.0470672	-4.05052
ENSG00000052795	FNIP2	-6.61861	2.38721	-8.89234	3.2373e-07	1.06903e-05	6.94357
ENSG00000052802	MSMO1	0.968439	7.03499	3.33293	0.00478569	0.020978	-3.03803
ENSG00000053254	FOXN3	-1.0879	5.68769	-3.23344	0.00584578	0.0245767	-3.13427
ENSG00000053524	MCF2L2	2.45508	2.72978	4.85928	0.000235897	0.00176465	0.567237
ENSG00000053747	LAMA3	3.6905	3.62464	6.02476	2.80982e-05	0.000315124	2.62415
ENSG00000054148	PHPT1	0.907009	5.19035	3.53979	0.00315701	0.0149452	-2.51591
ENSG00000054219	LY75	5.55758	3.89327	16.2563	1.21376e-10	8.19842e-08	14.2424
ENSG00000054277	OPN3	-2.20943	3.55828	-6.67769	9.25114e-06	0.000130801	3.6628
ENSG00000054392	HHAT	7.43452	-2.01116	6.06349	2.62634e-05	0.000298759	2.43331
ENSG00000054523	KIF1B	-2.72769	3.98414	-7.22168	3.83244e-06	6.52349e-05	4.57998
ENSG00000054611	TBC1D22A	1.01855	5.05796	4.69849	0.000320739	0.00228594	-0.158945
ENSG00000054654	SYNE2	2.36767	6.22517	10.0901	6.68237e-08	3.62409e-06	8.50053
ENSG00000054793	ATP9A	3.63406	-3.56911	4.05262	0.00113281	0.0064152	-0.72669
ENSG00000054965	FAM168A	-0.581928	5.3118	-3.63938	0.00258474	0.0127436	-2.32616
ENSG00000054967	RELT	0.737998	5.20337	3.25415	0.00560739	0.0238006	-3.08302
ENSG00000054983	GALC	2.1919	1.76198	4.56489	0.000414954	0.00282465	0.152307
ENSG00000055044	NOP58	-0.529086	8.04292	-3.14352	0.00700355	0.0283964	-3.43789
ENSG00000055118	KCNH2	6.67636	-0.421728	6.29208	1.77032e-05	0.000219042	2.82993
ENSG00000055163	CYFIP2	1.08989	8.75261	5.11685	0.000145152	0.00118414	0.482076
ENSG00000055813	CCDC85A	7.84738	0.997131	10.1862	5.92477e-08	3.296e-06	7.71047
ENSG00000056277	ZNF280C	-0.959142	4.56134	-4.2376	0.000786046	0.00479304	-0.94188
ENSG00000056487	PHF21B	-7.38937	-1.22304	-7.85409	1.44455e-06	3.05349e-05	4.74861
ENSG00000056558	TRAF1	1.73482	2.75926	3.10845	0.00751435	0.0300898	-2.88875
ENSG00000057252	SOAT1	-1.56824	6.54247	-8.44078	6.10857e-07	1.62676e-05	6.16424
ENSG00000057757	PITHD1	0.999545	6.33805	5.41745	8.32472e-05	0.000752465	1.08917
ENSG00000057935	MTA3	0.902012	6.7081	3.20267	0.00621882	0.0257558	-3.3098
ENSG00000058091	CDK14	1.49372	6.17692	4.85	0.000240094	0.00178658	0.0188567
ENSG00000058272	PPP1R12A	-0.653129	7.05175	-3.02892	0.00881336	0.0341593	-3.65645
ENSG00000058453	CROCC	-2.4885	5.29406	-6.22335	1.99172e-05	0.000237917	2.71168
ENSG00000058668	ATP2B4	2.75284	3.84723	6.44854	1.35712e-05	0.000176902	3.30813
ENSG00000058866	DGKG	-3.08211	2.47593	-2.85721	0.0124197	0.0448716	-3.37995
ENSG00000059804	SLC2A3	3.2142	0.302898	4.15327	0.000928212	0.00546483	-0.50024
ENSG00000060656	PTPRU	-3.96286	-0.0464857	-3.22004	0.00600547	0.0250889	-2.16759
ENSG00000060762	MPC1	-0.982726	5.62846	-4.88867	0.000223087	0.0016905	0.139263
ENSG00000060982	BCAT1	0.678258	9.18805	3.02931	0.00880648	0.0341415	-3.65956
ENSG00000061273	HDAC7	1.22426	6.2877	3.55885	0.00303835	0.0144851	-2.55139
ENSG00000061337	LZTS1	8.68213	0.579577	6.2511	1.89903e-05	0.000230553	2.90852
ENSG00000061676	NCKAP1	6.17176	1.62165	7.13406	4.40516e-06	7.2896e-05	4.51066
ENSG00000061918	GUCY1B3	6.32678	-2.5469	7.96846	1.21742e-06	2.66828e-05	4.68288
ENSG00000062282	DGAT2	6.38075	0.112389	7.01175	5.35955e-06	8.54673e-05	4.28544
ENSG00000063127	SLC6A16	5.20498	-0.735043	3.96946	0.00133627	0.00737901	-0.803812
ENSG00000063587	ZNF275	-5.6479	-2.61849	-3.10561	0.00755725	0.0302127	-2.30469
ENSG00000063660	GPC1	4.34737	-2.88092	2.88227	0.0118147	0.0430203	-2.67652
ENSG00000063854	HAGH	4.14613	1.75854	5.73834	4.66015e-05	0.000474639	2.27551
ENSG00000064199	SPA17	-2.91523	1.9428	-6.32534	1.67262e-05	0.000209542	3.24978
ENSG00000064225	ST3GAL6	2.52808	3.79245	4.11748	0.000996251	0.00578067	-1.0637
ENSG00000064309	CDON	-2.90282	-0.247498	-3.17191	0.00661535	0.0270587	-2.33436
ENSG00000064419	TNPO3	1.51711	7.15975	9.65596	1.16394e-07	5.08711e-06	7.86162
ENSG00000064489	BORCS8-MEF2B	4.38311	4.74874	3.1607	0.00676595	0.027576	-2.94276
ENSG00000064652	SNX24	-7.45932	-1.08456	-6.57557	1.09641e-05	0.000148927	3.16587
ENSG00000064666	CNN2	1.22568	6.12419	3.23553	0.00582128	0.024512	-3.19538
ENSG00000064692	SNCAIP	6.42696	-2.07978	5.9015	3.48845e-05	0.000373207	2.18048
ENSG00000064726	BTBD1	0.433261	7.53908	3.05309	0.00839677	0.0328633	-3.6155
ENSG00000064932	SBNO2	-0.589043	6.11025	-3.56297	0.00301332	0.0143842	-2.56336
ENSG00000064933	PMS1	0.638616	5.58512	2.91595	0.0110472	0.0408971	-3.80347
ENSG00000064999	ANKS1A	-0.660703	5.36192	-3.96411	0.00135056	0.00744133	-1.67588
ENSG00000065150	IPO5	0.749578	8.46459	2.99902	0.00935719	0.0357082	-3.72168
ENSG00000065268	WDR18	0.994203	6.00597	3.52736	0.00323682	0.015254	-2.63033
ENSG00000065308	TRAM2	1.11517	6.75205	7.20863	3.9125e-06	6.62184e-05	4.23617
ENSG00000065357	DGKA	1.75056	4.68756	5.0562	0.000162614	0.00129917	0.625491
ENSG00000065613	SLK	-1.08583	6.06014	-5.6496	5.46355e-05	0.000539099	1.53124
ENSG00000065615	CYB5R4	-0.897253	5.9098	-3.52986	0.0032206	0.0151931	-2.60037
ENSG00000065621	GSTO2	4.5499	0.960704	4.54595	0.000430451	0.00291147	0.191574
ENSG00000065675	PRKCQ	8.577	-0.140609	9.20417	2.11603e-07	7.82195e-06	6.46281
ENSG00000065802	ASB1	-0.539466	5.55799	-2.80746	0.0137113	0.0486162	-3.98975
ENSG00000065809	FAM107B	0.947517	7.66733	3.00261	0.00929017	0.0355401	-3.70979
ENSG00000065833	ME1	-6.06248	-2.04334	-4.34448	0.00063729	0.00402813	-0.205579
ENSG00000065923	SLC9A7	-2.04693	6.87696	-7.86927	1.41197e-06	3.00171e-05	5.30205
ENSG00000065970	FOXJ2	-7.16351	1.02822	-9.23127	2.04027e-07	7.61771e-06	7.09039
ENSG00000066294	CD84	2.55164	3.40948	5.23627	0.00011622	0.000990838	1.24663
ENSG00000066336	SPI1	1.19046	5.29332	5.34282	9.54612e-05	0.000837893	1.06955
ENSG00000066455	GOLGA5	-0.859613	5.55734	-3.41118	0.0040887	0.0183837	-2.77044
ENSG00000066827	ZFAT	2.5841	4.3548	5.80808	4.1158e-05	0.000427398	2.12993
ENSG00000066923	STAG3	3.96541	4.8127	7.65719	1.94666e-06	3.87766e-05	5.26956
ENSG00000067057	PFKP	-0.771317	7.4612	-2.88799	0.0116808	0.0426372	-3.93919
ENSG00000067064	IDI1	1.34372	6.60573	4.40657	0.000564456	0.00365482	-0.867925
ENSG00000067066	SP100	0.896312	5.60214	2.97104	0.00989592	0.0373896	-3.67248
ENSG00000067113	PLPP1	-3.74682	0.58269	-5.37916	8.92957e-05	0.000795524	1.6744
ENSG00000067445	TRO	8.61478	-0.159978	6.91622	6.25543e-06	9.6728e-05	3.79422
ENSG00000067606	PRKCZ	7.70426	0.224169	6.80434	7.50836e-06	0.000111798	3.66675
ENSG00000067829	IDH3G	-1.10838	5.93591	-6.03135	2.7777e-05	0.000312229	2.23147
ENSG00000068001	HYAL2	-3.14976	2.80724	-5.4989	7.17521e-05	0.000670167	1.67182
ENSG00000068078	FGFR3	5.55915	-3.18582	4.96966	0.000191383	0.0014882	0.78397
ENSG00000068137	PLEKHH3	1.5086	4.87594	3.55822	0.00304221	0.0144942	-2.39755
ENSG00000068354	TBC1D25	-1.64174	4.93754	-7.56632	2.23765e-06	4.31837e-05	4.94548
ENSG00000068394	GPKOW	-1.47984	5.02918	-5.94228	3.24677e-05	0.000352683	2.18207
ENSG00000068400	GRIPAP1	-1.23605	6.7965	-5.47277	7.52488e-05	0.000698001	1.17645
ENSG00000068438	FTSJ1	-2.22807	7.09888	-10.6259	3.45373e-08	2.38709e-06	9.12118
ENSG00000068650	ATP11A	5.43255	-0.701549	3.70545	0.00226398	0.0113735	-1.28039
ENSG00000068697	LAPTM4A	-0.637712	5.78301	-3.19675	0.00629319	0.0259841	-3.21728
ENSG00000068745	IP6K2	0.759294	6.0073	3.53238	0.00320437	0.0151309	-2.60059
ENSG00000068903	SIRT2	-0.59432	5.07922	-3.57641	0.00293304	0.0140961	-2.395
ENSG00000069020	MAST4	-5.9679	2.17619	-7.49738	2.48888e-06	4.6639e-05	5.0872
ENSG00000069329	VPS35	-0.792311	7.49242	-3.7559	0.0020464	0.0104788	-2.21131
ENSG00000069345	DNAJA2	-0.600808	7.02093	-3.23602	0.00581556	0.0244952	-3.25103
ENSG00000069493	CLEC2D	1.38127	5.89115	3.3009	0.00510422	0.0220491	-2.96303
ENSG00000069509	FUNDC1	-10.4462	1.05143	-10.4488	4.28311e-08	2.70984e-06	7.28499
ENSG00000069966	GNB5	1.20543	5.63562	5.25382	0.000112503	0.00096468	0.832541
ENSG00000069974	RAB27A	1.07011	4.40632	4.31698	0.000672568	0.0042117	-0.794239
ENSG00000070018	LRP6	-0.954779	5.56379	-2.94889	0.0103439	0.038757	-3.69457
ENSG00000070081	NUCB2	-1.94366	6.7718	-8.40567	6.42399e-07	1.67769e-05	6.13302
ENSG00000070087	PFN2	8.88951	1.15653	9.27879	1.91427e-07	7.21982e-06	6.88715
ENSG00000070190	DAPP1	2.46637	5.50131	6.82038	7.31364e-06	0.000109557	3.74032
ENSG00000070214	SLC44A1	1.41605	8.41495	7.70278	1.81593e-06	3.68141e-05	5.00968
ENSG00000070495	JMJD6	-1.37513	5.19559	-4.92301	0.000209027	0.00160028	0.240916
ENSG00000070669	ASNS	2.48989	8.75034	5.46638	7.61291e-05	0.000704849	1.14882
ENSG00000070778	PTPN21	-4.43911	-2.40972	-4.23924	0.000783513	0.00478545	-0.407233
ENSG00000070950	RAD18	-0.629423	6.12386	-3.11734	0.00738144	0.0296775	-3.45066
ENSG00000071205	ARHGAP10	-5.0019	0.995346	-5.14117	0.000138706	0.00114509	1.24542
ENSG00000071243	ING3	0.894829	5.5207	3.45983	0.00370757	0.0170202	-2.65551
ENSG00000071282	LMCD1	10.6196	-0.0363145	6.1223	2.37128e-05	0.000273601	2.56636
ENSG00000071553	ATP6AP1	-1.04801	6.41875	-5.6393	5.56573e-05	0.00054664	1.50042
ENSG00000071564	TCF3	-0.72046	9.72674	-4.30177	0.000692927	0.00432824	-1.11032
ENSG00000071794	HLTF	-0.669119	6.96186	-3.09449	0.00772777	0.0307868	-3.52649
ENSG00000071889	FAM3A	-0.620152	5.43926	-2.95346	0.0102499	0.0384727	-3.69977
ENSG00000071909	MYO3B	1.95493	0.204472	3.03364	0.0087305	0.0339088	-2.70856
ENSG00000071967	CYBRD1	-4.17329	1.68634	-6.32492	1.6738e-05	0.000209542	3.26389
ENSG00000072071	ADGRL1	7.35092	2.12401	4.98863	0.000184656	0.00144193	0.98505
ENSG00000072110	ACTN1	-5.2389	0.338069	-5.37034	9.0754e-05	0.000805795	1.65548
ENSG00000072134	EPN2	2.42593	3.58552	6.13771	2.3088e-05	0.000268457	2.78767
ENSG00000072135	PTPN18	1.71602	6.74511	7.95899	1.2347e-06	2.69028e-05	5.4396
ENSG00000072163	LIMS2	2.19941	1.82499	5.77304	4.38046e-05	0.000448612	2.23106
ENSG00000072609	CHFR	2.20865	4.96239	6.67442	9.30133e-06	0.000131261	3.55796
ENSG00000072682	P4HA2	7.76753	1.29047	4.85958	0.000235762	0.00176465	0.765288
ENSG00000072694	FCGR2B	6.68444	-1.2602	5.9624	3.13399e-05	0.000344971	2.44474
ENSG00000072736	NFATC3	0.502009	7.04838	3.10639	0.00754539	0.0301816	-3.50609
ENSG00000072786	STK10	1.07963	6.98806	3.76233	0.00202022	0.0103596	-2.18793
ENSG00000072818	ACAP1	1.45684	6.33437	4.85914	0.000235959	0.00176465	0.0465395
ENSG00000072832	CRMP1	7.67709	-1.61645	9.42922	1.56696e-07	6.27629e-06	6.14422
ENSG00000072858	SIDT1	-2.76032	0.695858	-4.18865	0.000865608	0.00515957	-0.477918
ENSG00000073350	LLGL2	-1.1516	4.18727	-3.26979	0.0054338	0.0232631	-2.79609
ENSG00000073614	KDM5A	-0.774251	7.38667	-4.24873	0.000769023	0.00471244	-1.2202
ENSG00000073711	PPP2R3A	-3.10638	-2.46022	-2.82029	0.0133663	0.0477005	-2.78529
ENSG00000073803	MAP3K13	-0.626843	4.75416	-3.0549	0.00836625	0.0327768	-3.41114
ENSG00000073849	ST6GAL1	3.3483	7.66647	15.6639	2.01318e-10	1.01281e-07	14.3573
ENSG00000074201	CLNS1A	-1.00962	6.52947	-4.96694	0.000192367	0.00149366	0.210091
ENSG00000074219	TEAD2	3.7369	-3.5252	2.95738	0.0101699	0.0382497	-2.54765
ENSG00000074370	ATP2A3	0.744219	7.78426	3.28827	0.00523551	0.0225311	-3.14986
ENSG00000074416	MGLL	1.73215	2.4733	2.82002	0.0133733	0.0477135	-3.51781
ENSG00000074657	ZNF532	4.29004	2.29271	7.16031	4.22464e-06	7.06166e-05	4.57808
ENSG00000074695	LMAN1	-0.706791	8.76967	-2.99151	0.00949884	0.0361467	-3.73682
ENSG00000074935	TUBE1	1.51038	4.87607	3.08715	0.00784244	0.0311351	-3.23576
ENSG00000074964	ARHGEF10L	6.52138	-2.28539	4.22888	0.000799655	0.00485015	-0.390254
ENSG00000075213	SEMA3A	-6.35429	-2.43114	-5.25124	0.000113042	0.000968744	1.32671
ENSG00000075240	GRAMD4	5.97005	1.89403	6.56227	1.12106e-05	0.000151308	3.61687
ENSG00000075275	CELSR1	5.10185	-0.774157	4.40692	0.000564073	0.00365393	-0.0278833
ENSG00000075292	ZNF638	0.552259	7.28163	2.81985	0.0133778	0.0477181	-4.06858
ENSG00000075426	FOSL2	-2.58563	1.59815	-3.03862	0.00864367	0.033642	-2.85049
ENSG00000075568	TMEM131	-0.870055	6.40108	-3.16705	0.00668016	0.0272637	-3.34556
ENSG00000075643	MOCOS	-7.07025	2.97178	-14.9434	3.81398e-10	1.34942e-07	12.7416
ENSG00000075826	SEC31B	1.41419	3.90157	2.90218	0.0113549	0.0417556	-3.47325
ENSG00000076043	REXO2	-1.10526	6.24112	-5.06839	0.000158938	0.00127943	0.428771
ENSG00000076067	RBMS2	-2.49929	1.69003	-2.79707	0.0139974	0.0494386	-3.26043
ENSG00000076321	KLHL20	-0.815228	4.95346	-2.9123	0.0111278	0.0410627	-3.65707
ENSG00000076382	SPAG5	-0.914243	6.88018	-3.58055	0.00290877	0.0140021	-2.5557
ENSG00000076513	ANKRD13A	1.43173	7.36688	6.98457	5.59982e-06	8.82432e-05	3.85664
ENSG00000076554	TPD52	0.772301	7.88479	3.42434	0.00398186	0.0180281	-2.87762
ENSG00000076555	ACACB	-1.84212	3.03054	-3.71776	0.00220885	0.0111721	-1.76482
ENSG00000076641	PAG1	2.60248	6.80143	6.25374	1.89047e-05	0.0002297	2.65859
ENSG00000076662	ICAM3	1.12631	4.71834	4.14825	0.000937455	0.00550616	-1.15451
ENSG00000076826	CAMSAP3	-7.56173	-1.05156	-5.10299	0.000148963	0.00121028	1.09499
ENSG00000076924	XAB2	-0.782878	6.50323	-5.11501	0.000145652	0.00118661	0.49371
ENSG00000076944	STXBP2	-1.03225	6.70121	-5.79546	4.20916e-05	0.000434362	1.77343
ENSG00000077097	TOP2B	-0.7108	9.31078	-3.68112	0.00237716	0.0118459	-2.35987
ENSG00000077150	NFKB2	-1.59566	4.25092	-4.47094	0.000497924	0.00328413	-0.446565
ENSG00000077274	CAPN6	-4.18303	-3.30951	-4.50273	0.000468088	0.00311779	0.00838434
ENSG00000077327	SPAG6	-3.79705	-2.90305	-3.08023	0.00795199	0.0314943	-2.34235
ENSG00000077420	APBB1IP	0.595387	7.22978	3.3478	0.00464463	0.0204744	-3.02909
ENSG00000077454	LRCH4	1.00728	5.94785	4.02223	0.00120323	0.00673699	-1.5936
ENSG00000077585	GPR137B	-1.39577	1.69071	-3.25165	0.00563566	0.0239001	-2.43425
ENSG00000077782	FGFR1	-4.0885	1.89942	-4.65438	0.000349128	0.00245446	0.277412
ENSG00000077943	ITGA8	4.78306	-1.3718	4.0091	0.00123502	0.00690291	-0.739173
ENSG00000078018	MAP2	-3.71795	-3.79608	-3.22108	0.00599282	0.0250643	-2.10686
ENSG00000078043	PIAS2	-0.697625	6.08698	-3.49895	0.00342711	0.0159645	-2.70424
ENSG00000078061	ARAF	-1.64837	6.9799	-9.81334	9.49817e-08	4.45246e-06	8.07625
ENSG00000078070	MCCC1	0.831243	6.05192	3.62191	0.00267698	0.0131163	-2.4216
ENSG00000078081	LAMP3	5.8913	-0.510024	2.86301	0.0122771	0.0444536	-2.74126
ENSG00000078269	SYNJ2	-4.05885	2.37228	-8.46871	5.86934e-07	1.58004e-05	6.49494
ENSG00000078399	HOXA9	-3.75917	-3.77069	-4.13333	0.000965511	0.00565521	-0.596243
ENSG00000078487	ZCWPW1	1.48888	1.55688	3.06833	0.00814413	0.0321268	-2.73038
ENSG00000078589	P2RY10	-3.22811	0.934812	-3.99336	0.00127424	0.00709714	-0.859542
ENSG00000078687	TNRC6C	-3.74881	0.898896	-3.98579	0.00129356	0.00718324	-0.903619
ENSG00000078699	CBFA2T2	-1.28845	4.53986	-3.911	0.0015012	0.00810604	-1.60556
ENSG00000078804	TP53INP2	-2.57805	3.08574	-7.53237	2.35787e-06	4.48055e-05	5.13419
ENSG00000078814	MYH7B	3.13327	2.68902	8.25011	8.04351e-07	1.97239e-05	6.19296
ENSG00000079102	RUNX1T1	8.25218	1.81114	7.25754	3.62118e-06	6.24916e-05	4.63684
ENSG00000079112	CDH17	8.67161	1.13877	10.3029	5.12536e-08	3.01039e-06	8.05824
ENSG00000079156	OSBPL6	-3.9415	1.55163	-4.11276	0.00100559	0.00582431	-0.809015
ENSG00000079215	SLC1A3	-4.12689	-4.42733	-2.87238	0.01205	0.0437326	-2.69073
ENSG00000079257	LXN	7.33962	-1.96192	9.27428	1.92587e-07	7.24516e-06	5.99076
ENSG00000079263	SP140	6.10797	0.579372	5.20023	0.000124261	0.0010456	1.36937
ENSG00000079308	TNS1	-6.07327	-4.19208	-5.31371	0.000100718	0.000879361	1.31634
ENSG00000079337	RAPGEF3	3.59582	0.116164	3.54567	0.00311994	0.0148028	-1.63627
ENSG00000079385	CEACAM1	3.41389	1.22872	6.27183	1.83276e-05	0.000224709	3.17567
ENSG00000079435	LIPE	1.87074	4.30056	5.03601	0.0001689	0.00133787	0.639945
ENSG00000079459	FDFT1	2.09039	7.94523	8.31984	7.26986e-07	1.81869e-05	5.96181
ENSG00000079462	PAFAH1B3	-2.13627	4.10117	-5.95623	3.16812e-05	0.000347301	2.35193
ENSG00000079557	AFM	-4.88538	-3.16722	-5.41362	8.38317e-05	0.000754993	1.4178
ENSG00000079691	CARMIL1	3.85217	3.67425	7.49342	2.50419e-06	4.68079e-05	5.03165
ENSG00000079739	PGM1	-1.07358	6.04787	-6.23522	1.95151e-05	0.000234624	2.58438
ENSG00000079805	DNM2	0.404584	7.12034	2.98496	0.00962408	0.036539	-3.74675
ENSG00000079819	EPB41L2	-1.80041	6.83405	-7.66704	1.91757e-06	3.84197e-05	4.97113
ENSG00000079931	MOXD1	-6.99395	2.28408	-5.59067	6.07578e-05	0.000583243	2.03726
ENSG00000079950	STX7	0.501487	6.63574	3.46718	0.00365311	0.016824	-2.7846
ENSG00000080189	SLC35C2	0.87932	5.51857	3.6247	0.00266203	0.0130597	-2.31981
ENSG00000080200	CRYBG3	-6.47917	3.02411	-8.84392	3.46157e-07	1.11581e-05	6.99098
ENSG00000080546	SESN1	3.21843	4.77506	14.2905	6.97153e-10	1.95466e-07	13.1045
ENSG00000081019	RSBN1	-0.900589	5.18153	-4.34822	0.000632648	0.00400049	-0.886013
ENSG00000081026	MAGI3	-8.80274	-0.511945	-9.89378	8.5689e-08	4.16124e-06	6.73017
ENSG00000081181	ARG2	-3.55626	0.350654	-4.73149	0.000301067	0.00216547	0.512083
ENSG00000081189	MEF2C	-2.95824	5.97444	-4.40628	0.000564774	0.00365529	-0.845841
ENSG00000081237	PTPRC	1.36412	7.12886	4.18271	0.00087582	0.00520986	-1.34612
ENSG00000081320	STK17B	1.0805	6.1408	4.78231	0.00027317	0.00199279	-0.11553
ENSG00000082068	WDR70	1.07684	4.69074	4.56316	0.000416343	0.00283151	-0.368129
ENSG00000082146	STRADB	-2.43952	3.80029	-7.44377	2.70474e-06	4.98047e-05	4.91233
ENSG00000082196	C1QTNF3	2.20127	-0.330831	2.87027	0.0121008	0.0438902	-2.92057
ENSG00000082458	DLG3	-6.5988	1.45618	-7.36002	3.08228e-06	5.47225e-05	4.78931
ENSG00000082512	TRAF5	3.18572	3.92448	10.005	7.43941e-08	3.80772e-06	8.51439
ENSG00000083123	BCKDHB	0.575303	5.26466	2.89853	0.0114378	0.0419875	-3.77665
ENSG00000083168	KAT6A	-0.57435	6.84524	-3.19202	0.00635334	0.0261598	-3.33
ENSG00000083290	ULK2	-3.60876	-0.252473	-4.26034	0.000751662	0.0046405	-0.319352
ENSG00000083444	PLOD1	-1.82179	4.80495	-5.92887	3.32423e-05	0.000359483	2.17147
ENSG00000083520	DIS3	1.63799	7.1401	8.15455	9.24802e-07	2.17446e-05	5.71807
ENSG00000083544	TDRD3	0.85691	4.25275	3.53288	0.00320114	0.0151252	-2.33255
ENSG00000083635	NUFIP1	-0.877214	5.98466	-2.82365	0.0132772	0.0474504	-4.0261
ENSG00000083642	PDS5B	-1.60631	7.30571	-8.25876	7.943e-07	1.95743e-05	5.86915
ENSG00000083817	ZNF416	2.95207	1.30367	5.48947	7.29948e-05	0.000679638	1.84369
ENSG00000083844	ZNF264	-5.96206	2.66831	-9.09897	2.43954e-07	8.63131e-06	7.27055
ENSG00000084234	APLP2	1.95569	8.25713	11.3145	1.53538e-08	1.3665e-06	9.94381
ENSG00000085063	CD59	-0.953909	5.35718	-5.01738	0.000174922	0.00137677	0.399476
ENSG00000085117	CD82	4.07986	1.74014	6.55367	1.13732e-05	0.00015267	3.63388
ENSG00000085185	BCORL1	-0.8495	4.41802	-2.93871	0.0105563	0.0393346	-3.53418
ENSG00000085274	MYNN	0.720139	5.6047	2.88813	0.0116777	0.0426372	-3.81182
ENSG00000085433	WDR47	-1.00387	4.6605	-4.12242	0.000986573	0.00573325	-1.18254
ENSG00000085449	WDFY1	-1.77422	4.43146	-4.35121	0.000628957	0.00398393	-0.685699
ENSG00000085491	SLC25A24	-8.4476	1.15885	-10.7569	2.95092e-08	2.14693e-06	8.38976
ENSG00000085563	ABCB1	9.7286	3.32599	10.3522	4.82253e-08	2.90898e-06	8.52336
ENSG00000085662	AKR1B1	0.678361	7.33098	3.66233	0.00246843	0.012227	-2.39919
ENSG00000085733	CTTN	6.94197	2.25815	5.11746	0.000144988	0.00118414	1.21125
ENSG00000085788	DDHD2	-2.25176	5.398	-7.20974	3.90561e-06	6.61772e-05	4.33815
ENSG00000085978	ATG16L1	-0.937185	4.58951	-4.22099	0.000812174	0.00489412	-1.01895
ENSG00000086102	NFX1	-0.724169	6.83287	-4.6199	0.000373113	0.00259208	-0.472065
ENSG00000086232	EIF2AK1	-1.11139	8.14736	-7.31966	3.28366e-06	5.78143e-05	4.39515
ENSG00000086289	EPDR1	-10.5733	1.20082	-8.83088	3.52474e-07	1.1264e-05	5.96363
ENSG00000086504	MRPL28	-1.20432	5.01579	-4.00631	0.00124187	0.00693419	-1.54751
ENSG00000086666	ZFAND6	0.729965	6.43674	3.43434	0.00390253	0.0177453	-2.82724
ENSG00000086758	HUWE1	-1.41017	9.3471	-6.7001	8.9143e-06	0.000127249	3.36422
ENSG00000086827	ZW10	-0.723851	5.66828	-3.58404	0.00288844	0.0139268	-2.49435
ENSG00000087008	ACOX3	0.962271	4.05388	3.49546	0.00345119	0.0160365	-2.34831
ENSG00000087116	ADAMTS2	3.76646	-1.64072	4.21809	0.000816826	0.00491219	-0.363073
ENSG00000087237	CETP	4.9602	-2.7833	4.78863	0.00026989	0.00197273	0.485844
ENSG00000087266	SH3BP2	1.31035	4.63021	3.26922	0.00543995	0.023276	-2.96135
ENSG00000087301	TXNDC16	1.29752	5.50294	3.99421	0.00127209	0.00708781	-1.58112
ENSG00000087586	AURKA	-0.793288	6.50496	-2.88459	0.0117602	0.0428745	-3.91832
ENSG00000087903	RFX2	-1.33376	2.54778	-3.00724	0.00920436	0.0353063	-3.06267
ENSG00000088280	ASAP3	6.94676	1.65103	4.05375	0.00113027	0.00640629	-0.709261
ENSG00000088305	DNMT3B	1.35107	6.01063	3.88788	0.00157201	0.00842579	-1.88966
ENSG00000088325	TPX2	1.40852	8.86907	8.07442	1.04048e-06	2.37021e-05	5.58771
ENSG00000088340	FER1L4	2.30838	1.97974	3.01674	0.00903095	0.0348119	-2.80107
ENSG00000088356	PDRG1	1.60308	6.06136	6.11336	2.4083e-05	0.000276992	2.40959
ENSG00000088451	TGDS	0.794833	4.13321	3.56298	0.00301329	0.0143842	-2.22438
ENSG00000088543	C3orf18	-4.69315	-1.3087	-3.16857	0.00665979	0.0272105	-2.21066
ENSG00000088726	TMEM40	3.30869	-2.22906	3.7959	0.00188903	0.00981158	-1.11083
ENSG00000088727	KIF9	1.77569	2.43504	4.73568	0.000298659	0.00215231	0.329904
ENSG00000088808	PPP1R13B	-1.20515	4.25669	-3.62869	0.00264076	0.0129897	-2.15693
ENSG00000088812	ATRN	9.71436	0.167387	11.2178	1.71641e-08	1.47284e-06	7.60424
ENSG00000088836	SLC4A11	-9.77797	-0.795862	-8.05662	1.0682e-06	2.41933e-05	4.91435
ENSG00000088881	EBF4	5.06821	-3.27012	6.19663	2.08545e-05	0.00024693	2.51879
ENSG00000088882	CPXM1	-9.57731	0.862618	-10.1622	6.10475e-08	3.35987e-06	7.36143
ENSG00000088899	LZTS3	1.40257	2.25609	3.8258	0.00177942	0.00934025	-1.40799
ENSG00000088992	TESC	-2.44174	3.92181	-4.71708	0.000309496	0.0022143	0.0787404
ENSG00000089041	P2RX7	-4.22736	0.568539	-5.55575	6.47181e-05	0.000614905	1.97595
ENSG00000089057	SLC23A2	-0.969006	5.30433	-5.54098	6.64744e-05	0.000628377	1.40292
ENSG00000089063	TMEM230	1.16234	6.5724	5.88404	3.59761e-05	0.000382407	1.94463
ENSG00000089127	OAS1	3.6986	3.46086	7.83482	1.48701e-06	3.12105e-05	5.55735
ENSG00000089159	PXN	2.02614	4.91633	8.12853	9.60796e-07	2.23085e-05	5.87024
ENSG00000089177	KIF16B	5.91995	0.83726	5.94277	3.24398e-05	0.000352637	2.61692
ENSG00000089327	FXYD5	0.813015	6.55433	3.68803	0.00234443	0.0117274	-2.31994
ENSG00000089685	BIRC5	-0.817063	7.50903	-3.25882	0.00555492	0.0236464	-3.20783
ENSG00000089876	DHX32	-7.56162	1.43093	-14.1371	8.0605e-10	2.13797e-07	11.3511
ENSG00000090097	PCBP4	-3.42668	1.85573	-4.56996	0.000410904	0.00280737	0.10831
ENSG00000090263	MRPS33	1.18685	5.45617	5.97289	3.07687e-05	0.00033969	2.1894
ENSG00000090339	ICAM1	1.27292	5.59055	3.83601	0.00174351	0.00917442	-1.87401
ENSG00000090372	STRN4	0.57329	6.64757	2.90762	0.0112323	0.0413967	-3.87818
ENSG00000090376	IRAK3	-3.29412	-2.36096	-3.58861	0.00286207	0.013864	-1.47547
ENSG00000090382	LYZ	2.26455	-0.418798	2.9399	0.0105314	0.0393292	-2.72773
ENSG00000090432	MUL1	0.568622	5.07742	2.86193	0.0123033	0.0445376	-3.80704
ENSG00000090520	DNAJB11	0.756395	7.29511	3.11076	0.0074796	0.0300072	-3.49944
ENSG00000090554	FLT3LG	1.45154	2.82901	2.91397	0.0110909	0.0409673	-3.26769
ENSG00000090565	RAB11FIP3	-1.52249	5.16457	-6.65877	9.54594e-06	0.00013395	3.46146
ENSG00000090661	CERS4	7.76834	1.30349	8.0994	1.00287e-06	2.30999e-05	5.76905
ENSG00000090674	MCOLN1	-1.45533	4.05535	-4.40028	0.000571432	0.00369195	-0.503449
ENSG00000090776	EFNB1	8.78371	-1.21981	11.1776	1.79825e-08	1.50124e-06	7.53114
ENSG00000090863	GLG1	-1.02035	7.8004	-3.68205	0.00237272	0.0118322	-2.35976
ENSG00000090971	NAT14	0.916023	4.23656	3.06813	0.00814729	0.0321308	-3.24514
ENSG00000090975	PITPNM2	-5.05011	4.75203	-14.7267	4.64709e-10	1.47896e-07	13.3918
ENSG00000091039	OSBPL8	-0.748972	7.06597	-4.2541	0.000760936	0.00467333	-1.20542
ENSG00000091140	DLD	1.30643	7.31855	6.76276	8.03894e-06	0.000118276	3.47045
ENSG00000091164	TXNL1	-0.636285	7.17577	-4.23865	0.000784422	0.00478661	-1.23864
ENSG00000091436	AC013461.1	-7.08253	4.54278	-14.0514	8.74745e-10	2.24116e-07	12.6156
ENSG00000091483	FH	-1.13194	6.33852	-5.34317	9.53997e-05	0.000837893	0.941105
ENSG00000091490	SEL1L3	2.81857	7.7212	11.5414	1.18579e-08	1.14753e-06	10.2157
ENSG00000091513	TF	-0.949365	3.26663	-3.06683	0.00816855	0.032206	-3.01625
ENSG00000091592	NLRP1	5.10172	1.06341	3.69902	0.00229336	0.0115094	-1.3697
ENSG00000091640	SPAG7	1.2209	5.06713	5.13286	0.000140875	0.00115978	0.710513
ENSG00000091651	ORC6	-1.02297	6.58385	-4.47404	0.000494925	0.00327016	-0.756291
ENSG00000091831	ESR1	-8.45171	1.58849	-2.85834	0.0123918	0.0448143	-2.95068
ENSG00000091947	TMEM101	1.03855	4.33437	2.89067	0.0116186	0.0424521	-3.58136
ENSG00000092345	DAZL	7.22072	-1.9747	6.45593	1.34031e-05	0.000175171	2.95404
ENSG00000092445	TYRO3	-2.85036	1.03296	-2.99127	0.0095034	0.0361548	-2.79534
ENSG00000092758	COL9A3	-5.55078	3.23735	-8.08966	1.01736e-06	2.32893e-05	5.96165
ENSG00000092820	EZR	0.831927	9.13785	3.96427	0.00135012	0.00744133	-1.7897
ENSG00000092978	GPATCH2	-0.857212	4.58436	-2.91801	0.0110017	0.0407492	-3.5516
ENSG00000093072	CECR1	3.35644	4.38634	4.91917	0.000210554	0.00161114	0.543586
ENSG00000094916	CBX5	1.37889	8.9467	6.72308	8.58219e-06	0.000124058	3.40192
ENSG00000094975	SUCO	-0.897347	6.56576	-4.51154	0.000460152	0.00307882	-0.659264
ENSG00000095370	SH2D3C	1.7386	4.54352	2.99247	0.00948061	0.0361236	-3.35502
ENSG00000095397	WHRN	8.03299	-1.44317	3.90165	0.00152945	0.00824363	-0.935177
ENSG00000095585	BLNK	2.17165	4.49814	7.65538	1.95205e-06	3.88319e-05	5.20227
ENSG00000095794	CREM	2.08341	5.11291	10.4343	4.35972e-08	2.72208e-06	8.9724
ENSG00000096060	FKBP5	0.54473	7.56999	2.85748	0.0124129	0.044858	-3.99827
ENSG00000096093	EFHC1	2.27116	3.88804	2.91211	0.0111322	0.0410687	-3.37032
ENSG00000096264	NCR2	6.04424	-3.02757	8.80122	3.67298e-07	1.16079e-05	5.47426
ENSG00000096654	ZNF184	-1.42787	3.76449	-3.43804	0.00387365	0.017641	-2.35089
ENSG00000096717	SIRT1	-0.854544	6.28854	-3.74179	0.00210502	0.0107089	-2.18528
ENSG00000096872	IFT74	2.23307	3.41043	5.12018	0.000144252	0.00118104	0.960977
ENSG00000096968	JAK2	1.23656	4.22015	3.14168	0.00702938	0.0284934	-3.09814
ENSG00000096996	IL12RB1	1.70185	3.99139	4.7847	0.000271925	0.00198468	0.237715
ENSG00000097007	ABL1	-1.08301	6.51443	-6.2394	1.93754e-05	0.00023354	2.58507
ENSG00000097021	ACOT7	-1.65169	5.61009	-3.9261	0.0014567	0.00791756	-1.78713
ENSG00000097096	SYDE2	-4.65559	0.858405	-8.1634	9.12887e-07	2.16144e-05	5.89873
ENSG00000099204	ABLIM1	7.97694	4.73743	23.5805	7.02344e-13	2.60921e-09	18.3743
ENSG00000099290	FAM21A	-1.31554	6.19516	-6.78106	7.80081e-06	0.000115229	3.54442
ENSG00000099308	MAST3	2.94175	3.81607	3.72221	0.00218924	0.0110842	-1.78006
ENSG00000099822	HCN2	-3.50919	-0.724926	-3.64922	0.0025342	0.0125128	-1.38011
ENSG00000099840	IZUMO4	2.45178	1.20129	3.41867	0.00402754	0.0181637	-2.1027
ENSG00000099864	PALM	3.09067	-1.71777	3.35999	0.00453211	0.0200617	-1.86992
ENSG00000099866	MADCAM1	4.85026	-3.08821	3.88382	0.00158479	0.00847941	-0.984483
ENSG00000099904	ZDHHC8	8.21696	-0.636717	5.90485	3.4679e-05	0.000371543	2.25886
ENSG00000099910	KLHL22	-4.74522	0.928362	-6.71674	8.6725e-06	0.000124636	3.85929
ENSG00000099917	MED15	-0.685496	5.91271	-3.51044	0.00334883	0.0156785	-2.65958
ENSG00000099956	SMARCB1	0.514667	7.10113	3.54707	0.00311111	0.0147656	-2.62845
ENSG00000099958	DERL3	2.28554	4.06249	6.61136	1.03287e-05	0.000142767	3.60249
ENSG00000099992	TBC1D10A	1.06757	3.50835	3.62841	0.00264229	0.0129909	-2.00777
ENSG00000100003	SEC14L2	-5.28401	0.120495	-5.45198	7.81555e-05	0.00071964	1.7862
ENSG00000100031	GGT1	-2.6814	1.46229	-4.90474	0.00021639	0.001649	0.746929
ENSG00000100036	SLC35E4	2.63163	0.780655	4.10381	0.00102357	0.00590918	-0.648937
ENSG00000100055	CYTH4	4.89301	0.951725	6.62144	1.01568e-05	0.000140531	3.72433
ENSG00000100058	CRYBB2P1	1.54179	4.47325	7.03988	5.12229e-06	8.23779e-05	4.17145
ENSG00000100060	MFNG	0.921847	7.38482	4.38163	0.000592631	0.0038005	-0.956693
ENSG00000100077	GRK3	1.19556	5.68144	6.80589	7.48934e-06	0.000111798	3.60539
ENSG00000100083	GGA1	0.666134	6.48889	3.92363	0.0014639	0.00794795	-1.84462
ENSG00000100097	LGALS1	-2.50234	0.602314	-3.29641	0.00515049	0.0222231	-2.18676
ENSG00000100100	PIK3IP1	2.3206	4.08428	3.5009	0.0034137	0.015922	-2.24185
ENSG00000100109	TFIP11	-0.523712	6.05415	-2.89424	0.0115362	0.0422236	-3.88337
ENSG00000100116	GCAT	-0.738158	4.47662	-3.31031	0.00500847	0.0217398	-2.83976
ENSG00000100151	PICK1	0.748044	3.57192	2.91406	0.011089	0.0409673	-3.46136
ENSG00000100154	TTC28	6.01761	0.051259	4.87983	0.000226864	0.00171388	0.804061
ENSG00000100162	CENPM	0.693752	5.30376	2.96142	0.010088	0.038009	-3.65615
ENSG00000100228	RAB36	-4.59282	0.0964507	-5.43201	8.1059e-05	0.00073672	1.75036
ENSG00000100241	SBF1	1.10217	6.14865	3.065	0.00819861	0.0322903	-3.56482
ENSG00000100243	CYB5R3	1.43501	6.1705	2.79737	0.013989	0.0494236	-4.06915
ENSG00000100276	RASL10A	1.75724	-0.170425	2.97764	0.00976613	0.0369839	-2.72032
ENSG00000100280	AP1B1	1.0399	7.94213	3.97438	0.00132325	0.00732347	-1.77187
ENSG00000100284	TOM1	-0.726895	4.43277	-2.85446	0.0124878	0.0450739	-3.68016
ENSG00000100290	BIK	-1.2752	4.6817	-4.29507	0.000702103	0.00438004	-0.9445
ENSG00000100292	HMOX1	-5.30793	-0.354919	-5.34296	9.54367e-05	0.000837893	1.58132
ENSG00000100299	ARSA	1.06943	4.07626	3.25654	0.00558052	0.023727	-2.8237
ENSG00000100311	PDGFB	5.4432	-2.69275	3.77097	0.00198562	0.0102346	-1.16919
ENSG00000100321	SYNGR1	11.1393	0.505588	10.3555	4.80274e-08	2.90898e-06	7.0438
ENSG00000100330	MTMR3	-1.11915	5.38463	-3.39289	0.00424194	0.0189808	-2.77019
ENSG00000100348	TXN2	0.529166	6.47242	3.32138	0.00489814	0.0213889	-3.06773
ENSG00000100360	IFT27	-1.4757	4.43591	-4.14795	0.000938027	0.00550734	-1.11683
ENSG00000100364	KIAA0930	1.28345	6.96028	3.71	0.00224344	0.011297	-2.29942
ENSG00000100365	NCF4	1.45556	5.63193	7.59141	2.15298e-06	4.18212e-05	4.90669
ENSG00000100379	KCTD17	-3.32117	1.94066	-7.07728	4.82378e-06	7.87808e-05	4.45791
ENSG00000100426	ZBED4	-0.542477	6.81784	-3.05748	0.00832317	0.0326511	-3.60016
ENSG00000100427	MLC1	2.93809	-4.17198	2.88551	0.0117387	0.0428066	-2.66289
ENSG00000100429	HDAC10	-0.913787	4.82546	-3.59534	0.00282365	0.0137257	-2.31015
ENSG00000100441	KHNYN	1.35593	6.73806	3.9638	0.00135139	0.00744317	-1.76381
ENSG00000100490	CDKL1	-4.38599	3.05722	-3.81283	0.00182616	0.00953824	-1.51765
ENSG00000100505	TRIM9	6.12876	0.953403	11.6496	1.04983e-08	1.04702e-06	9.66322
ENSG00000100564	PIGH	-1.20947	4.01542	-4.53146	0.000442713	0.00298219	-0.298176
ENSG00000100577	GSTZ1	1.44702	4.68007	3.78137	0.00194473	0.0100587	-1.87577
ENSG00000100580	TMED8	0.921655	7.20425	4.15156	0.000931352	0.00547897	-1.41242
ENSG00000100592	DAAM1	1.92667	6.04085	5.15937	0.000134078	0.00111307	0.669253
ENSG00000100600	LGMN	4.17746	2.53148	9.35802	1.72221e-07	6.69048e-06	7.67036
ENSG00000100605	ITPK1	-1.40977	5.79171	-5.63094	5.65009e-05	0.000553463	1.53114
ENSG00000100625	SIX4	-6.94545	1.66839	-10.4415	4.32189e-08	2.70984e-06	8.52165
ENSG00000100628	ASB2	6.32542	-1.45848	4.16066	0.00091476	0.00539847	-0.487101
ENSG00000100647	SUSD6	1.52536	5.87057	6.46247	1.32561e-05	0.000173402	3.0561
ENSG00000100711	ZFYVE21	-1.12934	3.66709	-4.10266	0.0010259	0.00591806	-1.05762
ENSG00000100815	TRIP11	-1.12461	6.13685	-3.46917	0.00363854	0.0167759	-2.73634
ENSG00000100852	ARHGAP5	-0.62878	6.41102	-3.69257	0.00232318	0.0116394	-2.3084
ENSG00000100888	CHD8	-2.19617	7.7617	-9.44147	1.54179e-07	6.19217e-06	7.56791
ENSG00000100889	PCK2	1.73041	7.04655	2.91959	0.0109672	0.0406617	-3.81309
ENSG00000100979	PLTP	2.32189	1.77829	5.21396	0.000121132	0.00102332	1.3072
ENSG00000100991	TRPC4AP	-0.56841	5.98915	-3.09102	0.00778178	0.0309439	-3.49568
ENSG00000100994	PYGB	0.755586	6.62987	3.92016	0.00147406	0.00799142	-1.8616
ENSG00000101017	CD40	10.0306	1.15731	11.1003	1.96726e-08	1.58019e-06	7.92431
ENSG00000101082	SLA2	1.86402	-1.55318	3.24254	0.00573986	0.0242176	-2.11904
ENSG00000101096	NFATC2	0.578272	5.79554	2.92039	0.0109497	0.0406172	-3.7913
ENSG00000101098	RIMS4	4.53236	-3.30938	3.5258	0.00324703	0.0152935	-1.59008
ENSG00000101109	STK4	0.597674	7.60711	3.2148	0.00606897	0.0252761	-3.29608
ENSG00000101144	BMP7	9.50304	3.87053	16.9527	6.83758e-11	5.08032e-08	13.84
ENSG00000101150	TPD52L2	0.625148	6.70769	3.56501	0.00300098	0.0143437	-2.57926
ENSG00000101160	CTSZ	11.767	-0.0867188	11.2644	1.62655e-08	1.41348e-06	7.68301
ENSG00000101187	SLCO4A1	1.10527	6.08964	3.71138	0.00223723	0.0112734	-2.26531
ENSG00000101190	TCFL5	-0.865389	4.00236	-2.95894	0.0101381	0.0381592	-3.40854
ENSG00000101236	RNF24	-2.36969	3.84048	-5.49318	7.25027e-05	0.000675903	1.61743
ENSG00000101266	CSNK2A1	1.24282	6.97376	6.05012	2.68822e-05	0.000304473	2.22866
ENSG00000101294	HM13	2.07486	7.82124	6.44193	1.37236e-05	0.000178419	2.92343
ENSG00000101337	TM9SF4	2.73973	7.48728	15.3521	2.6458e-10	1.15331e-07	14.0829
ENSG00000101343	CRNKL1	-0.704952	6.05322	-3.05306	0.00839716	0.0328633	-3.56834
ENSG00000101346	POFUT1	2.225	7.85451	8.50028	5.6108e-07	1.54401e-05	6.22988
ENSG00000101350	KIF3B	2.69785	7.67126	13.8966	1.01502e-09	2.50782e-07	12.725
ENSG00000101367	MAPRE1	1.80034	9.28801	9.00299	2.78056e-07	9.60911e-06	6.95639
ENSG00000101384	JAG1	-2.74207	1.69567	-4.76969	0.000279834	0.00203541	0.523596
ENSG00000101391	CDK5RAP1	-1.03541	5.12074	-3.5004	0.00341709	0.0159329	-2.57368
ENSG00000101400	SNTA1	6.68849	-1.50185	8.84051	3.47798e-07	1.11721e-05	5.74935
ENSG00000101412	E2F1	-0.971391	6.24881	-2.85297	0.0125248	0.0451307	-3.94372
ENSG00000101417	PXMP4	-3.59569	1.18873	-4.7638	0.000283008	0.00205547	0.570937
ENSG00000101421	CHMP4B	-0.728372	6.51825	-3.47072	0.00362723	0.0167363	-2.76695
ENSG00000101444	AHCY	-0.844255	8.12294	-5.11974	0.000144369	0.00118134	0.486774
ENSG00000101493	ZNF516	1.97388	5.02412	3.92233	0.00146769	0.00796537	-1.62417
ENSG00000101546	RBFA	0.780947	5.46264	3.48632	0.0035152	0.0162795	-2.66562
ENSG00000101608	MYL12A	0.586907	6.86655	3.31689	0.00494263	0.0215262	-3.07761
ENSG00000101665	SMAD7	-2.58231	2.92482	-3.56956	0.00297366	0.0142392	-1.92233
ENSG00000101695	RNF125	-5.31512	2.52886	-11.1797	1.79369e-08	1.50124e-06	9.68784
ENSG00000101746	NOL4	8.44103	-1.43354	12.4229	4.51409e-09	6.19015e-07	8.26984
ENSG00000101752	MIB1	0.588281	7.18851	3.75538	0.00204854	0.0104862	-2.20959
ENSG00000101846	STS	6.57354	1.56557	4.72103	0.00030716	0.00220077	0.452954
ENSG00000101911	PRPS2	-3.10755	5.27894	-8.77196	3.82576e-07	1.19184e-05	6.75584
ENSG00000101940	WDR13	-1.52291	5.1216	-4.2578	0.000755431	0.00465604	-0.98839
ENSG00000101945	SUV39H1	-1.26428	5.86749	-6.11827	2.38789e-05	0.00027507	2.4093
ENSG00000101972	STAG2	-0.7433	5.92192	-3.31758	0.0049358	0.0215028	-3.02536
ENSG00000101997	CCDC22	-5.97689	1.70296	-14.6314	5.07287e-10	1.53843e-07	12.2952
ENSG00000102003	SYP	4.22355	2.21547	11.1028	1.9615e-08	1.58019e-06	9.58378
ENSG00000102007	PLP2	0.817928	6.07761	2.88671	0.0117106	0.0427253	-3.88864
ENSG00000102010	BMX	3.67059	-3.28456	4.05371	0.00113037	0.00640629	-0.724063
ENSG00000102030	NAA10	-0.928279	6.50295	-5.06588	0.000159688	0.00128337	0.395677
ENSG00000102032	RENBP	-1.73458	0.562047	-2.97935	0.00973276	0.0368857	-2.76073
ENSG00000102034	ELF4	0.619048	5.31296	2.80371	0.0138138	0.0489094	-3.96354
ENSG00000102081	FMR1	-1.33049	5.03255	-4.81255	0.000257849	0.00189685	0.045086
ENSG00000102096	PIM2	-1.18975	7.71153	-3.25009	0.00565329	0.0239475	-3.21963
ENSG00000102098	SCML2	7.04884	2.57768	10.7538	2.96178e-08	2.14693e-06	9.09355
ENSG00000102100	SLC35A2	-0.617395	5.26091	-3.08974	0.00780183	0.0309987	-3.40078
ENSG00000102103	PQBP1	-0.698206	6.68177	-3.94643	0.00139892	0.00766234	-1.81121
ENSG00000102119	EMD	-0.613841	6.47742	-3.92795	0.00145135	0.00790218	-1.84935
ENSG00000102172	SMS	-0.809234	6.92013	-2.91883	0.0109839	0.0407036	-3.87508
ENSG00000102178	UBL4A	-1.54308	6.13229	-4.75908	0.000285571	0.00207105	-0.179963
ENSG00000102189	EEA1	-0.938165	5.97509	-3.72081	0.00219538	0.0111077	-2.23209
ENSG00000102218	RP2	-2.60089	6.54772	-12.1282	6.19429e-09	7.73506e-07	10.9096
ENSG00000102221	JADE3	-2.73223	6.04111	-15.2182	2.97973e-10	1.22997e-07	13.9712
ENSG00000102225	CDK16	-2.47947	7.36684	-11.3529	1.46929e-08	1.33495e-06	10
ENSG00000102226	USP11	-2.10197	7.26915	-8.17101	9.02772e-07	2.143e-05	5.75663
ENSG00000102265	TIMP1	-8.67993	-0.933852	-8.61071	4.79713e-07	1.39229e-05	5.44096
ENSG00000102316	MAGED2	-1.15065	6.1147	-5.67329	5.23585e-05	0.000521829	1.58009
ENSG00000102317	RBM3	-1.87809	9.18619	-7.73612	1.72623e-06	3.52845e-05	5.06416
ENSG00000102385	DRP2	3.65726	1.54	7.87563	1.39857e-06	2.99031e-05	5.60973
ENSG00000102445	RUBCNL	-2.81656	9.45118	-10.8568	2.61978e-08	1.97363e-06	9.39653
ENSG00000102471	NDFIP2	2.34794	5.57485	8.29175	7.57165e-07	1.88152e-05	6.02813
ENSG00000102531	FNDC3A	1.12788	6.63552	3.58719	0.00287021	0.0138658	-2.49838
ENSG00000102543	CDADC1	1.11726	3.32217	3.68157	0.00237501	0.0118392	-1.84371
ENSG00000102547	CAB39L	2.6006	2.55493	5.49436	7.23479e-05	0.000674884	1.76204
ENSG00000102595	UGGT2	6.35093	1.73309	6.47748	1.29249e-05	0.000169968	3.47486
ENSG00000102606	ARHGEF7	1.40936	6.21246	7.33683	3.19634e-06	5.64105e-05	4.46434
ENSG00000102678	FGF9	-6.81028	-1.15199	-4.67607	0.000334859	0.00236953	0.357587
ENSG00000102710	SUPT20H	-1.39938	6.81036	-4.23	0.000797895	0.00484343	-1.23928
ENSG00000102738	MRPS31	-0.539579	6.25199	-2.99917	0.00935438	0.0357082	-3.6897
ENSG00000102753	KPNA3	1.1861	7.09023	3.21491	0.00606764	0.0252761	-3.29074
ENSG00000102755	FLT1	-6.5848	1.37541	-8.43534	6.15629e-07	1.63654e-05	6.17902
ENSG00000102760	RGCC	9.2308	-1.27099	7.98217	1.19284e-06	2.63092e-05	4.82383
ENSG00000102763	VWA8	-1.18986	6.95953	-5.93728	3.27545e-05	0.000354761	2.02298
ENSG00000102780	DGKH	-1.67277	6.66433	-5.94618	3.22458e-05	0.000351067	2.06948
ENSG00000102781	KATNAL1	-1.16709	4.9997	-3.9456	0.00140122	0.00766928	-1.65119
ENSG00000102796	DHRS12	2.58149	1.06945	3.62832	0.00264277	0.0129909	-1.63303
ENSG00000102805	CLN5	1.29628	4.31193	5.18426	0.000128007	0.00107165	0.925856
ENSG00000102879	CORO1A	2.05811	8.31115	9.5556	1.32679e-07	5.49197e-06	7.72024
ENSG00000102882	MAPK3	2.11341	4.07594	5.50841	7.05224e-05	0.000659926	1.66955
ENSG00000102908	NFAT5	0.72537	5.50759	2.89641	0.0114864	0.0421193	-3.75377
ENSG00000102977	ACD	-1.47469	4.3949	-3.5716	0.00296155	0.0142009	-2.3325
ENSG00000102996	MMP15	10.4224	-0.196551	7.40552	2.8707e-06	5.18331e-05	4.20373
ENSG00000103034	NDRG4	8.34649	0.716913	6.13659	2.3133e-05	0.00026856	2.83314
ENSG00000103037	SETD6	1.86876	4.1584	5.45193	7.81628e-05	0.00071964	1.43034
ENSG00000103042	SLC38A7	-0.889611	4.04515	-3.65784	0.00249078	0.0123253	-2.03857
ENSG00000103056	SMPD3	4.43592	1.85834	7.07674	4.82801e-06	7.87808e-05	4.45481
ENSG00000103066	PLA2G15	1.75402	5.39531	7.51288	2.42993e-06	4.57653e-05	4.83798
ENSG00000103126	AXIN1	-1.01931	5.33669	-4.34907	0.000631585	0.00399547	-0.878026
ENSG00000103148	NPRL3	-5.78643	3.0521	-11.7174	9.73211e-09	1.00744e-06	10.3449
ENSG00000103152	MPG	-0.772413	4.98738	-3.20324	0.00621173	0.0257407	-3.12561
ENSG00000103187	COTL1	7.08507	0.71245	7.43599	2.73765e-06	5.01622e-05	4.58656
ENSG00000103249	CLCN7	1.03408	5.92123	3.78053	0.00194799	0.0100685	-2.06798
ENSG00000103260	METRN	7.8745	-0.505639	7.25686	3.62502e-06	6.24916e-05	4.20538
ENSG00000103266	STUB1	-0.609201	5.71622	-2.8978	0.0114545	0.0420281	-3.85077
ENSG00000103269	RHBDL1	-2.2081	1.64448	-4.5117	0.000460006	0.00307882	-0.0269668
ENSG00000103274	NUBP1	-1.03934	4.23743	-3.87702	0.00160645	0.00857157	-1.62811
ENSG00000103326	CAPN15	-0.897504	6.20936	-3.19111	0.00636494	0.0262003	-3.32097
ENSG00000103343	ZNF174	0.867162	4.00369	3.86207	0.00165511	0.00878389	-1.59958
ENSG00000103489	XYLT1	0.989219	4.86219	3.10995	0.00749172	0.0300235	-3.24384
ENSG00000103490	PYCARD	-0.81691	3.78039	-3.27225	0.00540699	0.0231617	-2.78268
ENSG00000103512	NOMO1	1.29462	6.8007	4.48139	0.000487909	0.00322811	-0.741319
ENSG00000103522	IL21R	3.48802	6.26966	5.20218	0.00012381	0.00104239	0.915695
ENSG00000103544	C16orf62	-2.25374	3.80397	-6.20135	2.06855e-05	0.000245321	2.86935
ENSG00000103647	CORO2B	8.90547	1.04891	9.52659	1.37825e-07	5.67336e-06	7.08986
ENSG00000103653	CSK	1.36726	7.89413	8.09755	1.0056e-06	2.30999e-05	5.62202
ENSG00000103657	HERC1	1.2652	6.96329	4.88101	0.000226353	0.001711	0.0422183
ENSG00000103932	RPAP1	-0.962314	5.44456	-2.89257	0.0115747	0.0423334	-3.84289
ENSG00000103966	EHD4	1.11595	5.70783	4.41952	0.000550376	0.00357982	-0.810007
ENSG00000104081	BMF	8.51512	3.16283	7.21984	3.84362e-06	6.52756e-05	4.63098
ENSG00000104177	MYEF2	6.89632	2.28804	10.4055	4.51651e-08	2.79648e-06	8.66922
ENSG00000104228	TRIM35	0.798817	4.87148	3.55481	0.00306313	0.0145751	-2.37263
ENSG00000104290	FZD3	-1.40113	4.36771	-3.72191	0.00219055	0.0110871	-1.97011
ENSG00000104299	INTS9	1.27471	4.76465	3.59099	0.00284844	0.0138236	-2.34724
ENSG00000104327	CALB1	-5.2158	-1.20803	-4.60043	0.000387405	0.00267511	0.297531
ENSG00000104381	GDAP1	7.44967	-0.748135	7.44801	2.68695e-06	4.95385e-05	4.66399
ENSG00000104419	NDRG1	-8.03873	-2.40276	-4.22842	0.00080038	0.00485094	-0.381609
ENSG00000104432	IL7	-4.18823	-1.89277	-4.02411	0.00119874	0.00671691	-0.708611
ENSG00000104472	CHRAC1	0.796254	6.04837	3.27484	0.00537887	0.0230678	-3.12259
ENSG00000104490	NCALD	6.02748	1.46892	8.65808	4.48725e-07	1.3283e-05	6.54845
ENSG00000104497	SNX16	-1.39468	2.9801	-3.12293	0.00729903	0.0294019	-2.83488
ENSG00000104522	TSTA3	1.23597	5.49594	5.64037	5.55503e-05	0.000545951	1.58635
ENSG00000104549	SQLE	1.18114	7.717	3.38617	0.00429959	0.0191983	-2.95098
ENSG00000104613	INTS10	1.15753	6.20291	3.76386	0.00201405	0.0103416	-2.149
ENSG00000104626	ERI1	1.04831	5.74891	6.17852	2.15158e-05	0.000253147	2.53582
ENSG00000104635	SLC39A14	1.75363	7.17688	7.49476	2.49901e-06	4.67698e-05	4.68945
ENSG00000104643	MTMR9	1.17393	4.65503	5.28005	0.000107175	0.000925408	1.05507
ENSG00000104660	LEPROTL1	1.20139	4.14405	4.85177	0.000239288	0.00178148	0.26697
ENSG00000104671	DCTN6	1.0687	4.46239	4.85673	0.000237045	0.00177009	0.261131
ENSG00000104687	GSR	0.896071	6.76006	3.43002	0.00393663	0.0178457	-2.85584
ENSG00000104689	TNFRSF10A	1.87738	4.77791	6.73075	8.47424e-06	0.000123096	3.61777
ENSG00000104691	UBXN8	0.989292	3.06153	3.58505	0.00288262	0.0139077	-2.03148
ENSG00000104695	PPP2CB	1.31428	5.0159	4.94454	0.000200684	0.00154998	0.353118
ENSG00000104714	ERICH1	0.956588	4.53616	4.16226	0.000911873	0.0053857	-1.14177
ENSG00000104763	ASAH1	1.52311	5.73076	5.59122	6.06968e-05	0.000583243	1.48765
ENSG00000104783	KCNN4	6.73589	-2.63644	4.7458	0.000292927	0.00211408	0.456075
ENSG00000104808	DHDH	3.99755	-2.69347	3.06162	0.00825428	0.0324673	-2.38751
ENSG00000104814	MAP4K1	1.5747	5.8858	5.09211	0.000152027	0.0012318	0.513151
ENSG00000104823	ECH1	-0.826208	5.62904	-3.84335	0.00171812	0.00906796	-1.9478
ENSG00000104833	TUBB4A	-2.05148	0.658005	-3.25542	0.00559303	0.02376	-2.34653
ENSG00000104856	RELB	-2.09512	6.21755	-4.74794	0.000291728	0.00210645	-0.0848533
ENSG00000104885	DOT1L	-0.734976	6.91463	-3.19279	0.00634347	0.0261481	-3.33578
ENSG00000104886	PLEKHJ1	1.19679	6.33141	4.93934	0.000202667	0.00156205	0.171332
ENSG00000104894	CD37	8.41652	3.65074	12.7676	3.14283e-09	5.18917e-07	11.0974
ENSG00000104899	AMH	-5.23944	3.26091	-8.89913	3.20712e-07	1.0628e-05	7.07925
ENSG00000104903	LYL1	2.32541	4.01346	4.67071	0.000338327	0.00239065	-0.00627594
ENSG00000104921	FCER2	3.54269	-0.786729	4.22409	0.000807226	0.00488014	-0.367539
ENSG00000104960	PTOV1	-0.77304	6.18288	-3.41906	0.00402441	0.018155	-2.8463
ENSG00000104972	LILRB1	8.87875	2.28472	12.4236	4.5108e-09	6.19015e-07	10.091
ENSG00000104998	IL27RA	-2.27769	2.11901	-5.2774	0.000107701	0.000928864	1.35571
ENSG00000105048	TNNT1	2.05694	1.63281	5.05152	0.00016405	0.00130852	1.07
ENSG00000105063	PPP6R1	0.750568	8.30379	2.95919	0.010133	0.0381495	-3.79938
ENSG00000105146	AURKC	-4.24037	-3.25576	-4.0423	0.00115624	0.00652632	-0.733092
ENSG00000105223	PLD3	2.23923	5.00324	5.60502	5.92038e-05	0.000572273	1.6161
ENSG00000105227	PRX	4.51074	-3.29867	2.92881	0.0107672	0.0400602	-2.59961
ENSG00000105246	EBI3	3.89401	-3.94853	3.86896	0.00163249	0.00868869	-1.0227
ENSG00000105255	FSD1	6.34488	0.169666	9.33704	1.771e-07	6.80026e-06	7.1428
ENSG00000105287	PRKD2	1.55737	5.50075	3.44207	0.00384238	0.0175254	-2.69869
ENSG00000105290	APLP1	-3.33274	-0.144666	-4.24267	0.000778238	0.00476106	-0.361611
ENSG00000105339	DENND3	2.8421	2.46718	4.8995	0.000218553	0.00166293	0.673609
ENSG00000105341	ATP5SL	0.657058	5.5276	3.76863	0.00199494	0.0102748	-2.07745
ENSG00000105355	PLIN3	-1.2277	6.82045	-5.36466	9.17059e-05	0.000812612	0.96501
ENSG00000105369	CD79A	4.06882	6.74601	14.8385	4.19534e-10	1.38539e-07	13.632
ENSG00000105374	NKG7	4.67501	-3.32533	3.56251	0.00301613	0.0143884	-1.52718
ENSG00000105376	ICAM5	9.39774	-0.0733277	8.27234	7.78786e-07	1.92879e-05	5.24813
ENSG00000105383	CD33	5.88527	0.40531	6.99075	5.5442e-06	8.77389e-05	4.1625
ENSG00000105393	BABAM1	0.707152	6.4461	4.13109	0.000969802	0.00566703	-1.42655
ENSG00000105404	RABAC1	1.31989	6.15081	6.37448	1.53843e-05	0.000195394	2.86043
ENSG00000105497	ZNF175	1.1717	4.00625	2.92365	0.0108786	0.0403888	-3.42722
ENSG00000105514	RAB3D	3.01387	2.65605	7.29088	3.43568e-06	5.99229e-05	4.7726
ENSG00000105518	TMEM205	0.950504	4.49956	4.54887	0.000428023	0.00289769	-0.377461
ENSG00000105523	FAM83E	2.55715	0.284951	3.56358	0.00300962	0.0143757	-1.66771
ENSG00000105559	PLEKHA4	3.02336	-0.164043	4.23631	0.000788036	0.0047973	-0.341432
ENSG00000105619	TFPT	-0.912337	3.81634	-3.01855	0.00899834	0.0347222	-3.27351
ENSG00000105639	JAK3	1.70164	4.49832	5.63128	5.64663e-05	0.000553463	1.73071
ENSG00000105643	ARRDC2	-1.23609	5.19356	-4.40195	0.000569563	0.00368261	-0.731467
ENSG00000105656	ELL	-0.857233	5.98821	-4.93244	0.000205329	0.0015779	0.189112
ENSG00000105677	TMEM147	0.701185	5.43323	2.98242	0.00967305	0.0366968	-3.67398
ENSG00000105699	LSR	6.48408	1.96064	8.50767	5.55202e-07	1.53404e-05	6.44975
ENSG00000105708	ZNF14	7.33336	-0.246693	6.22059	2.00119e-05	0.000238857	2.84708
ENSG00000105726	ATP13A1	-0.774297	6.70696	-4.07425	0.00108527	0.00619766	-1.55672
ENSG00000105737	GRIK5	2.95211	-0.377571	3.43746	0.00387817	0.0176561	-1.80482
ENSG00000105755	ETHE1	-4.90056	1.77892	-8.25553	7.98046e-07	1.96341e-05	6.11814
ENSG00000105808	RASA4	4.82691	3.64003	10.0691	6.8616e-08	3.64333e-06	8.57159
ENSG00000105810	CDK6	1.86726	7.48683	4.78794	0.000270248	0.00197438	-0.146097
ENSG00000105819	PMPCB	0.702346	7.23891	3.62412	0.00266513	0.0130706	-2.47297
ENSG00000105835	NAMPT	1.99939	3.17692	4.77892	0.000274941	0.00200472	0.275592
ENSG00000105849	TWISTNB	-1.24477	6.95405	-5.66962	5.27043e-05	0.000524095	1.53192
ENSG00000105854	PON2	-9.28035	0.0198233	-7.95965	1.23349e-06	2.69028e-05	4.79714
ENSG00000105875	WDR91	1.41912	2.95666	3.06635	0.00817639	0.0322199	-3.04565
ENSG00000105887	MTPN	0.919748	9.0857	5.55273	6.50729e-05	0.000617092	1.30887
ENSG00000105889	STEAP1B	5.0896	-2.73031	5.36141	9.22545e-05	0.000816985	1.35781
ENSG00000105928	DFNA5	1.66747	2.71317	4.45038	0.000518253	0.00339392	-0.23293
ENSG00000105963	ADAP1	-6.392	1.70596	-6.31924	1.6901e-05	0.000211227	3.24268
ENSG00000105967	TFEC	8.66575	0.266862	7.25243	3.65049e-06	6.264e-05	4.34556
ENSG00000105968	H2AFV	-1.10721	7.94626	-4.93951	0.000202602	0.00156205	0.139336
ENSG00000105974	CAV1	-6.64008	-0.628419	-7.05073	5.03376e-06	8.11298e-05	4.03789
ENSG00000105983	LMBR1	0.949851	6.51265	5.0195	0.000174224	0.00137419	0.312527
ENSG00000105997	HOXA3	-2.19502	-1.91339	-3.43129	0.00392658	0.0178123	-1.78566
ENSG00000106003	LFNG	-2.12276	2.21793	-3.64915	0.00253455	0.0125128	-1.72536
ENSG00000106004	HOXA5	-3.00192	0.82609	-5.62919	5.66798e-05	0.00055428	2.07562
ENSG00000106006	HOXA6	-2.34336	-0.34794	-4.48646	0.000483121	0.00320213	0.0756084
ENSG00000106009	BRAT1	-1.29977	6.58925	-5.1207	0.000144111	0.00118054	0.502832
ENSG00000106012	IQCE	-1.51472	4.45305	-4.54489	0.00043134	0.00291616	-0.338616
ENSG00000106013	ANKRD7	7.13476	-1.53616	6.34553	1.61605e-05	0.000204031	2.84092
ENSG00000106018	VIPR2	4.95843	-2.05019	4.19641	0.000852469	0.00509279	-0.40109
ENSG00000106025	TSPAN12	3.92055	-4.43987	4.11	0.0010111	0.00584854	-0.626412
ENSG00000106052	TAX1BP1	-0.882963	7.18166	-3.42199	0.00400074	0.0180785	-2.87552
ENSG00000106089	STX1A	4.60448	2.68784	4.28933	0.000710058	0.00442039	-0.421045
ENSG00000106100	NOD1	-4.69109	1.25214	-7.4748	2.57749e-06	4.79368e-05	5.03352
ENSG00000106123	EPHB6	-5.20135	-3.19821	-4.15475	0.000925499	0.00545187	-0.530852
ENSG00000106125	FAM188B	-2.27096	0.580304	-4.25474	0.000759991	0.00467058	-0.385316
ENSG00000106211	HSPB1	-2.3167	5.86957	-4.63988	0.000359015	0.00251294	-0.344555
ENSG00000106244	PDAP1	1.02959	7.63716	5.13182	0.000141149	0.001161	0.510363
ENSG00000106245	BUD31	0.808507	6.96609	3.4341	0.00390443	0.0177485	-2.8451
ENSG00000106263	EIF3B	-1.22782	9.3629	-3.30758	0.00503608	0.0218054	-3.10566
ENSG00000106266	SNX8	-0.797196	5.51348	-3.05019	0.00844571	0.0329838	-3.51708
ENSG00000106268	NUDT1	-1.05567	5.28228	-4.37416	0.000601343	0.00384839	-0.854463
ENSG00000106290	TAF6	0.529928	6.18931	2.95522	0.0102138	0.038376	-3.76988
ENSG00000106305	AIMP2	-1.5145	6.63268	-7.39359	2.92467e-06	5.26795e-05	4.5357
ENSG00000106346	USP42	-1.129	5.76758	-6.90539	6.36648e-06	9.78345e-05	3.78425
ENSG00000106351	AGFG2	1.31734	4.06711	5.05857	0.000161893	0.0012951	0.718899
ENSG00000106392	C1GALT1	-1.04283	5.96289	-6.60132	1.0503e-05	0.000144364	3.2411
ENSG00000106399	RPA3	-0.860129	5.84833	-3.21879	0.00602051	0.0251305	-3.23378
ENSG00000106415	GLCCI1	-1.77645	6.372	-4.45018	0.000518452	0.00339392	-0.753698
ENSG00000106524	ANKMY2	-1.65995	4.70275	-5.61005	5.86687e-05	0.0005687	1.6403
ENSG00000106526	ACTR3C	7.03948	-1.42393	3.30964	0.00501522	0.0217518	-1.99004
ENSG00000106537	TSPAN13	5.98985	2.09751	10.9316	2.39773e-08	1.84613e-06	9.39672
ENSG00000106546	AHR	7.3504	2.08124	8.72957	4.05907e-07	1.24367e-05	6.72194
ENSG00000106608	URGCP	-1.51204	5.08807	-4.94266	0.000201399	0.00155469	0.32976
ENSG00000106615	RHEB	0.617167	6.63268	2.94763	0.0103699	0.0388154	-3.80276
ENSG00000106624	AEBP1	6.21719	2.64633	12.8058	3.02098e-09	5.15998e-07	10.7387
ENSG00000106683	LIMK1	0.566832	6.69836	3.05244	0.00840767	0.0328871	-3.60369
ENSG00000106692	FKTN	1.56391	4.55817	4.1226	0.00098621	0.00573325	-1.15466
ENSG00000106733	NMRK1	1.84184	2.82059	4.38847	0.000584761	0.00376121	-0.337002
ENSG00000106771	TMEM245	-0.754429	6.95229	-4.45245	0.000516165	0.00338491	-0.810106
ENSG00000106772	PRUNE2	3.07362	2.40248	5.11147	0.000146618	0.00119384	1.10159
ENSG00000106803	SEC61B	0.957671	6.71625	4.24189	0.000779431	0.0047664	-1.21957
ENSG00000106948	AKNA	1.84768	7.43546	4.13214	0.000967783	0.00566191	-1.45063
ENSG00000106952	TNFSF8	8.88557	1.4718	6.40855	1.45206e-05	0.000186497	3.26174
ENSG00000106993	CDC37L1	1.01087	3.95838	4.39862	0.000573285	0.0037007	-0.537325
ENSG00000107014	RLN2	4.43457	-3.29962	4.85195	0.000239206	0.00178148	0.566119
ENSG00000107020	PLGRKT	1.11402	3.25649	3.30966	0.005015	0.0217518	-2.61215
ENSG00000107036	RIC1	1.27823	6.30848	6.95745	5.85082e-06	9.19062e-05	3.85265
ENSG00000107077	KDM4C	1.29071	5.02042	4.32648	0.00066016	0.00414798	-0.868411
ENSG00000107104	KANK1	5.50992	2.38695	11.8409	8.48423e-09	9.22693e-07	10.2831
ENSG00000107175	CREB3	-0.593238	5.15505	-3.20178	0.00622988	0.0257872	-3.16807
ENSG00000107185	RGP1	-1.07245	6.25369	-6.79582	7.61403e-06	0.000112932	3.56142
ENSG00000107186	MPDZ	9.04852	-0.503534	7.25576	3.63137e-06	6.25012e-05	4.00088
ENSG00000107242	PIP5K1B	-3.42888	1.72345	-5.84153	3.87863e-05	0.000406177	2.41855
ENSG00000107262	BAG1	-1.01759	7.08796	-3.25116	0.00564122	0.0239168	-3.21976
ENSG00000107263	RAPGEF1	0.94525	8.08586	3.46713	0.00365349	0.016824	-2.7918
ENSG00000107281	NPDC1	6.84579	-0.653526	6.93278	6.08952e-06	9.46551e-05	4.02765
ENSG00000107331	ABCA2	3.30921	2.27729	3.13096	0.00718229	0.0290103	-2.72604
ENSG00000107371	EXOSC3	-0.755257	6.14553	-3.2773	0.0053523	0.0229671	-3.14911
ENSG00000107372	ZFAND5	-0.921907	7.40514	-6.02309	2.81804e-05	0.000315807	2.17226
ENSG00000107438	PDLIM1	-8.93205	2.97784	-17.0873	6.13495e-11	5.06474e-08	13.6993
ENSG00000107443	CCNJ	-1.69519	4.21664	-7.55907	2.26276e-06	4.34989e-05	5.04701
ENSG00000107537	PHYH	-4.70487	3.01701	-10.1303	6.35406e-08	3.47137e-06	8.57996
ENSG00000107643	MAPK8	-1.29218	5.27092	-5.85161	3.80997e-05	0.000400681	2.02318
ENSG00000107679	PLEKHA1	5.18291	0.992678	8.64309	4.58299e-07	1.34326e-05	6.48435
ENSG00000107719	PALD1	9.12595	2.21156	12.4919	4.1958e-09	6.05133e-07	10.2636
ENSG00000107736	CDH23	7.21579	-0.193968	6.79762	7.59161e-06	0.000112811	3.60446
ENSG00000107738	C10orf54	9.38371	-1.09047	10.284	5.24682e-08	3.05756e-06	6.92127
ENSG00000107742	SPOCK2	4.72752	0.498765	3.31288	0.00498268	0.0216499	-2.01341
ENSG00000107779	BMPR1A	3.61759	-2.23741	3.53037	0.0032173	0.0151823	-1.57589
ENSG00000107819	SFXN3	-5.89147	0.878874	-7.52561	2.38261e-06	4.51344e-05	5.00096
ENSG00000107863	ARHGAP21	-2.70579	4.22968	-4.06075	0.0011147	0.00632475	-1.15406
ENSG00000107902	LHPP	1.80781	3.15517	3.02101	0.00895413	0.0346056	-3.14037
ENSG00000107957	SH3PXD2A	-1.1364	5.54913	-3.89137	0.00156112	0.00838391	-1.8508
ENSG00000108021	FAM208B	-1.27988	4.23726	-3.08528	0.00787181	0.0312267	-3.19104
ENSG00000108176	DNAJC12	0.719976	5.48623	3.14362	0.0070021	0.0283964	-3.30352
ENSG00000108219	TSPAN14	0.701972	6.58789	3.78043	0.00194839	0.0100685	-2.14626
ENSG00000108239	TBC1D12	-9.08519	0.235125	-6.20748	2.04684e-05	0.000243908	2.72717
ENSG00000108256	NUFIP2	-0.90486	7.89536	-4.1886	0.000865694	0.00515957	-1.34254
ENSG00000108309	RUNDC3A	5.24664	-0.643539	5.11692	0.000145133	0.00118414	1.13654
ENSG00000108375	RNF43	7.31559	0.59547	8.33048	7.15888e-07	1.79698e-05	6.01752
ENSG00000108379	WNT3	-6.91945	-1.14648	-8.89874	3.20883e-07	1.0628e-05	6.0776
ENSG00000108405	P2RX1	8.81462	-0.876707	5.5921	6.06003e-05	0.000583239	1.78666
ENSG00000108406	DHX40	-0.887825	6.50907	-3.09076	0.00778588	0.0309519	-3.50921
ENSG00000108448	TRIM16L	5.45359	-0.134074	3.28221	0.00529969	0.0227611	-2.08048
ENSG00000108468	CBX1	-1.61148	6.22486	-5.97806	3.0491e-05	0.000337627	2.13038
ENSG00000108582	CPD	-1.01096	6.77357	-3.20888	0.00614159	0.0254928	-3.28552
ENSG00000108622	ICAM2	0.780167	5.09814	3.70975	0.00224457	0.0112989	-2.15206
ENSG00000108641	B9D1	3.91086	1.26461	8.53782	5.31889e-07	1.49549e-05	6.52849
ENSG00000108797	CNTNAP1	3.0916	2.70762	4.31767	0.000671665	0.00420781	-0.459396
ENSG00000108798	ABI3	5.30518	0.698067	10.8919	2.51289e-08	1.90518e-06	9.18246
ENSG00000108799	EZH1	1.05954	5.34257	2.91427	0.0110842	0.0409626	-3.71065
ENSG00000108826	MRPL27	0.864246	4.8978	3.22781	0.00591228	0.0247768	-3.10059
ENSG00000108854	SMURF2	-0.687124	5.0642	-3.34874	0.00463588	0.020448	-2.82086
ENSG00000108961	RANGRF	0.591905	5.09113	2.99526	0.00942779	0.03595	-3.58685
ENSG00000108984	MAP2K6	-2.61898	3.30646	-4.16306	0.000910434	0.00538149	-0.93091
ENSG00000109171	SLAIN2	-1.10376	6.13004	-4.06079	0.0011146	0.00632475	-1.54237
ENSG00000109189	USP46	-1.06635	5.07881	-4.55736	0.000421048	0.00285828	-0.43366
ENSG00000109265	KIAA1211	-5.88353	-1.53867	-2.88437	0.0117655	0.0428833	-2.68218
ENSG00000109321	AREG	-4.3597	-3.52136	-3.3985	0.0041943	0.0187846	-1.80668
ENSG00000109381	ELF2	-0.688278	5.92335	-4.05114	0.00113613	0.00642914	-1.54354
ENSG00000109452	INPP4B	4.28779	2.27301	4.55419	0.000423638	0.00287062	0.0566525
ENSG00000109458	GAB1	1.53452	5.47402	3.06161	0.00825447	0.0324673	-3.36787
ENSG00000109501	WFS1	9.20265	-0.216492	3.89907	0.00153733	0.00827707	-0.936928
ENSG00000109625	CPZ	5.61102	-3.2611	3.56366	0.00300915	0.0143757	-1.52116
ENSG00000109667	SLC2A9	8.29645	-0.957849	5.27817	0.000107548	0.000928082	1.30878
ENSG00000109674	NEIL3	-1.92154	5.25042	-5.28285	0.000106622	0.000922236	0.990389
ENSG00000109680	TBC1D19	-1.67979	2.25621	-3.12549	0.00726172	0.0292913	-2.75648
ENSG00000109689	STIM2	1.20242	6.55893	3.49683	0.00344171	0.0160074	-2.68504
ENSG00000109738	GLRB	-7.1088	-1.57431	-5.27167	0.000108847	0.000937661	1.27844
ENSG00000109819	PPARGC1A	-4.68727	-1.39589	-3.81131	0.00183171	0.00956065	-1.08344
ENSG00000109854	HTATIP2	8.20319	-0.805693	9.41765	1.59115e-07	6.33899e-06	6.58945
ENSG00000109881	CCDC34	-0.666301	5.05042	-3.21497	0.00606688	0.0252761	-3.10448
ENSG00000109929	SC5D	0.804509	6.5228	2.93798	0.0105717	0.039382	-3.78932
ENSG00000110031	LPXN	2.42532	6.18557	10.9162	2.44177e-08	1.86076e-06	9.53024
ENSG00000110042	DTX4	-2.09552	3.45055	-6.04493	2.71264e-05	0.000305988	2.6159
ENSG00000110047	EHD1	1.66732	6.6772	8.17199	9.01472e-07	2.143e-05	5.75879
ENSG00000110090	CPT1A	-1.20036	6.13745	-5.15628	0.000134853	0.00111888	0.616163
ENSG00000110237	ARHGEF17	5.0857	-0.0624901	4.28759	0.000712486	0.00443365	-0.260755
ENSG00000110324	IL10RA	3.74005	4.58146	10.01	7.39256e-08	3.80772e-06	8.51255
ENSG00000110328	GALNT18	10.0705	-0.663709	6.07715	2.56463e-05	0.000292706	2.49856
ENSG00000110344	UBE4A	-0.579659	7.16825	-3.46485	0.00367026	0.0168855	-2.79404
ENSG00000110400	NECTIN1	-3.17754	6.55379	-12.5119	4.10822e-09	6.04437e-07	11.3279
ENSG00000110422	HIPK3	-0.669167	6.37897	-3.76849	0.0019955	0.0102748	-2.14418
ENSG00000110427	KIAA1549L	8.34512	-0.383743	10.4832	4.10707e-08	2.68859e-06	7.49826
ENSG00000110442	COMMD9	-0.981335	4.79544	-3.60553	0.00276647	0.013483	-2.3089
ENSG00000110446	SLC15A3	3.79264	-0.877107	3.05831	0.00830932	0.0326345	-2.4354
ENSG00000110696	C11orf58	0.615676	7.66565	3.71319	0.00222915	0.0112403	-2.29751
ENSG00000110711	AIP	0.628595	6.3472	3.32916	0.0048221	0.0211189	-3.04581
ENSG00000110777	POU2AF1	0.836288	7.82552	2.9651	0.0100141	0.0377883	-3.78838
ENSG00000110801	PSMD9	0.71923	5.98865	3.23281	0.00585321	0.0245911	-3.21852
ENSG00000110848	CD69	5.73048	-1.40121	3.34271	0.00469248	0.0206363	-1.90827
ENSG00000110876	SELPLG	1.73053	2.43952	3.95542	0.00137412	0.00754876	-1.30085
ENSG00000110906	KCTD10	-0.586086	6.16588	-3.22926	0.00589516	0.0247254	-3.22908
ENSG00000110934	BIN2	8.65246	0.53334	5.13171	0.000141179	0.001161	1.12659
ENSG00000110987	BCL7A	0.911732	7.73687	3.17087	0.00662912	0.0271061	-3.382
ENSG00000111110	PPM1H	-9.91878	-0.235808	-10.6745	3.2573e-08	2.294e-06	7.22829
ENSG00000111186	WNT5B	4.30877	-1.51467	5.04499	0.000166072	0.00132292	1.09024
ENSG00000111224	PARP11	1.1134	4.51878	3.00927	0.00916714	0.0352136	-3.41187
ENSG00000111249	CUX2	10.7189	1.69461	12.0169	6.99183e-09	8.37892e-07	8.97736
ENSG00000111252	SH2B3	1.37096	6.48033	3.82221	0.00179223	0.00939422	-2.01633
ENSG00000111254	AKAP3	3.35764	-0.445576	2.85215	0.0125453	0.0451935	-2.87617
ENSG00000111266	DUSP16	-7.2943	2.31279	-6.67796	9.247e-06	0.000130801	3.81087
ENSG00000111269	CREBL2	-1.70217	5.05471	-4.85347	0.000238518	0.00177987	0.192957
ENSG00000111275	ALDH2	7.61831	4.02943	13.471	1.53924e-09	3.04975e-07	11.7824
ENSG00000111348	ARHGDIB	0.777625	8.31704	3.23624	0.00581296	0.0244912	-3.25286
ENSG00000111405	ENDOU	5.09978	-2.50923	3.36987	0.00444298	0.0197377	-1.85309
ENSG00000111424	VDR	-3.83072	4.06694	-7.25523	3.63439e-06	6.25012e-05	4.68679
ENSG00000111652	COPS7A	1.10351	5.20155	4.72769	0.000303267	0.00217602	-0.132829
ENSG00000111664	GNB3	3.81058	-0.14416	5.14315	0.000138196	0.00114216	1.27014
ENSG00000111665	CDCA3	-0.881204	5.38313	-3.29255	0.00519064	0.0223639	-3.02107
ENSG00000111670	GNPTAB	1.20114	6.44955	5.34191	9.56221e-05	0.00083881	0.943334
ENSG00000111676	ATN1	-3.07677	4.33013	-9.76469	1.01116e-07	4.6664e-06	8.20735
ENSG00000111678	C12orf57	2.33493	4.68881	6.41987	1.42451e-05	0.000183485	3.18622
ENSG00000111729	CLEC4A	-3.42895	-1.96068	-3.24193	0.00574688	0.0242403	-2.0709
ENSG00000111732	AICDA	3.7783	1.20224	3.48713	0.00350948	0.0162666	-1.9989
ENSG00000111785	RIC8B	-8.52478	-0.602898	-9.76641	1.00891e-07	4.6664e-06	6.66017
ENSG00000111816	FRK	-3.2625	3.42957	-8.41991	6.29404e-07	1.65246e-05	6.42724
ENSG00000111843	TMEM14C	0.985676	4.80431	4.83045	0.000249197	0.00184416	0.149262
ENSG00000111846	GCNT2	2.48556	4.00426	5.7053	4.94384e-05	0.000498071	1.94322
ENSG00000111850	SMIM8	-0.691984	3.15599	-2.86591	0.0122063	0.0442189	-3.46449
ENSG00000111885	MAN1A1	-0.823858	8.29127	-3.59559	0.00282223	0.0137233	-2.53422
ENSG00000111912	NCOA7	1.26774	6.47721	5.7068	4.93062e-05	0.000497414	1.62363
ENSG00000111962	UST	-7.68127	1.12972	-7.54452	2.31408e-06	4.42565e-05	4.92225
ENSG00000111981	ULBP1	4.84307	1.17236	4.31868	0.00067033	0.004203	-0.233762
ENSG00000112029	FBXO5	-0.669212	6.30621	-3.60746	0.00275578	0.0134353	-2.48106
ENSG00000112182	BACH2	-3.12447	6.77771	-6.4119	1.44384e-05	0.000185601	2.99663
ENSG00000112195	TREML2	6.28542	3.4956	7.79751	1.57306e-06	3.2581e-05	5.53336
ENSG00000112210	RAB23	-1.05046	4.21333	-3.55155	0.00308324	0.0146503	-2.27962
ENSG00000112218	GPR63	-3.23947	2.60484	-7.09681	4.67523e-06	7.69368e-05	4.4767
ENSG00000112234	FBXL4	0.89425	5.443	4.07785	0.00107755	0.00616572	-1.44359
ENSG00000112246	SIM1	5.83728	-1.9663	6.39999	1.47327e-05	0.000188732	2.82713
ENSG00000112293	GPLD1	2.68158	4.61897	8.07372	1.04155e-06	2.37021e-05	5.83456
ENSG00000112297	AIM1	1.4577	6.25349	4.67129	0.00033795	0.00238912	-0.327631
ENSG00000112319	EYA4	4.48483	1.93236	6.02806	2.79368e-05	0.000313787	2.7405
ENSG00000112320	SOBP	2.8892	4.65609	9.31334	1.82788e-07	6.92915e-06	7.58478
ENSG00000112335	SNX3	0.992518	6.54017	5.69335	5.05086e-05	0.000506108	1.59062
ENSG00000112357	PEX7	3.60425	-0.563754	3.89577	0.00154748	0.00832269	-0.944495
ENSG00000112394	SLC16A10	-5.66234	0.927305	-7.82003	1.52052e-06	3.1779e-05	5.46413
ENSG00000112419	PHACTR2	-1.9973	4.10083	-6.92825	6.13439e-06	9.50658e-05	4.04507
ENSG00000112473	SLC39A7	0.716214	7.00004	3.4631	0.00368323	0.0169399	-2.79096
ENSG00000112514	CUTA	0.840578	6.38269	4.59072	0.000394741	0.00271316	-0.510049
ENSG00000112530	PACRG	-4.40579	-2.91335	-5.38043	8.90882e-05	0.000794152	1.34707
ENSG00000112531	QKI	-0.779534	7.3162	-2.97355	0.00984626	0.0372304	-3.77143
ENSG00000112667	DNPH1	1.52838	4.92102	6.95562	5.86817e-06	9.20813e-05	3.95645
ENSG00000112679	DUSP22	1.55592	6.35493	4.87861	0.00022739	0.00171679	0.100692
ENSG00000112685	EXOC2	-0.544453	6.01234	-3.24472	0.00571473	0.024139	-3.19501
ENSG00000112699	GMDS	-0.991717	5.13195	-4.68007	0.00033229	0.00235583	-0.224236
ENSG00000112799	LY86	4.49631	2.34812	9.33491	1.77603e-07	6.80201e-06	7.6432
ENSG00000112851	ERBIN	0.877645	7.24018	3.68339	0.00236637	0.0118149	-2.34483
ENSG00000112877	CEP72	-0.880348	3.58242	-2.87568	0.011971	0.0435574	-3.51117
ENSG00000112893	MAN2A1	-0.894844	6.97445	-3.4895	0.00349284	0.0161996	-2.73373
ENSG00000112972	HMGCS1	1.95523	8.41677	3.94261	0.0014096	0.00770378	-1.83236
ENSG00000112984	KIF20A	-1.43793	6.11529	-3.80141	0.00186831	0.00972007	-2.06672
ENSG00000113070	HBEGF	-5.10956	2.03287	-4.99339	0.000183004	0.00143204	0.935387
ENSG00000113108	APBB3	3.06825	2.43342	3.61428	0.0027183	0.013275	-1.78854
ENSG00000113273	ARSB	0.98043	4.58097	2.99206	0.00948835	0.0361253	-3.50182
ENSG00000113300	CNOT6	-0.583187	6.50663	-3.04038	0.00861329	0.0335501	-3.62286
ENSG00000113387	SUB1	-1.32424	7.06482	-3.91346	0.00149386	0.00807225	-1.87232
ENSG00000113504	SLC12A7	-9.4808	2.31051	-6.78283	7.77805e-06	0.000115007	3.91417
ENSG00000113532	ST8SIA4	-2.38345	3.35747	-3.37178	0.00442588	0.0196851	-2.44009
ENSG00000113552	GNPDA1	2.33326	5.23367	5.81616	4.05711e-05	0.000422831	1.94035
ENSG00000113580	NR3C1	1.15262	7.51467	4.81577	0.000256269	0.00188897	-0.0959268
ENSG00000113615	SEC24A	-0.582951	6.37326	-3.3542	0.00458522	0.0202485	-2.99235
ENSG00000113621	TXNDC15	0.957291	5.49198	3.69484	0.00231267	0.0115985	-2.20763
ENSG00000113645	WWC1	6.40404	-0.744889	6.52883	1.18564e-05	0.000157873	3.36563
ENSG00000113739	STC2	8.96742	0.931619	3.45151	0.00377013	0.0172488	-1.73802
ENSG00000113742	CPEB4	3.51549	5.54343	9.61463	1.22828e-07	5.24411e-06	7.95513
ENSG00000113758	DBN1	5.32629	1.90945	5.88088	3.61777e-05	0.000384274	2.52334
ENSG00000113811	SELK	-1.26742	4.92093	-4.17583	0.000887781	0.00526224	-1.14947
ENSG00000113812	ACTR8	-1.09053	5.10237	-5.16979	0.0001315	0.00109595	0.748052
ENSG00000113838	TBCCD1	0.708241	5.40858	3.55335	0.0030721	0.0146038	-2.51396
ENSG00000113916	BCL6	-1.10548	8.2326	-4.64943	0.000352471	0.00247529	-0.427321
ENSG00000113971	NPHP3	-2.09598	1.07765	-2.87812	0.0119129	0.0433568	-3.10345
ENSG00000114013	CD86	9.48017	-0.936753	11.1177	1.92777e-08	1.58019e-06	7.52644
ENSG00000114026	OGG1	1.13668	4.12476	2.80335	0.0138239	0.0489335	-3.75526
ENSG00000114125	RNF7	0.718665	5.72664	3.49769	0.00343577	0.0159942	-2.64223
ENSG00000114126	TFDP2	-3.05689	6.69218	-7.52233	2.39468e-06	4.52357e-05	4.77484
ENSG00000114166	KAT2B	1.10481	4.70963	3.05639	0.00834137	0.0327052	-3.31892
ENSG00000114200	BCHE	-5.64982	1.62757	-2.92909	0.0107611	0.0400476	-2.86926
ENSG00000114279	FGF12	5.0443	-1.54911	3.35153	0.00460994	0.0203517	-1.88423
ENSG00000114315	HES1	8.98101	-0.808079	9.65354	1.16762e-07	5.08822e-06	6.39974
ENSG00000114331	ACAP2	1.14273	7.28722	3.52536	0.00324991	0.0153022	-2.66664
ENSG00000114353	GNAI2	-1.52173	7.15675	-8.01706	1.13262e-06	2.53474e-05	5.50346
ENSG00000114383	TUSC2	-1.08339	4.76638	-4.56693	0.000413322	0.00281744	-0.408438
ENSG00000114388	NPRL2	-2.11686	3.09586	-4.35364	0.000625973	0.0039701	-0.465587
ENSG00000114395	CYB561D2	-0.92091	3.45147	-3.68404	0.00236329	0.0118045	-1.91228
ENSG00000114491	UMPS	-1.43189	5.75062	-5.53346	6.73867e-05	0.00063458	1.31674
ENSG00000114520	SNX4	-1.17748	5.466	-7.30307	3.37041e-06	5.91575e-05	4.46412
ENSG00000114529	C3orf52	-3.16845	1.95794	-5.63791	5.57962e-05	0.000547281	2.07393
ENSG00000114541	FRMD4B	-3.13344	1.25596	-5.05844	0.000161931	0.0012951	1.06612
ENSG00000114554	PLXNA1	1.50189	6.63796	2.97441	0.00982945	0.0371857	-3.7139
ENSG00000114573	ATP6V1A	0.925733	6.92847	4.20323	0.000841091	0.00503773	-1.30713
ENSG00000114735	HEMK1	-0.926736	4.00684	-3.15605	0.00682948	0.0278038	-3.04622
ENSG00000114737	CISH	-6.00766	-2.52249	-7.75499	1.67753e-06	3.45265e-05	4.42668
ENSG00000114739	ACVR2B	-2.34785	3.95396	-6.32654	1.6692e-05	0.000209319	3.09246
ENSG00000114770	ABCC5	0.791499	5.84998	3.59774	0.00281008	0.0136686	-2.45477
ENSG00000114853	ZBTB47	-4.59634	1.26134	-6.93793	6.03885e-06	9.4163e-05	4.23549
ENSG00000114861	FOXP1	-1.57981	5.48986	-3.23433	0.00583536	0.0245508	-3.10593
ENSG00000114902	SPCS1	-1.51208	5.56405	-7.68545	1.8645e-06	3.75936e-05	5.07268
ENSG00000114904	NEK4	-1.64228	4.99458	-8.36901	6.77178e-07	1.72605e-05	6.17385
ENSG00000114948	ADAM23	7.81699	-1.53184	8.09676	1.00677e-06	2.30999e-05	5.10599
ENSG00000114982	KANSL3	-0.824555	6.32521	-5.50329	7.11825e-05	0.000665684	1.25062
ENSG00000115042	FAHD2A	0.911763	4.19132	4.19872	0.000848598	0.00507451	-1.02219
ENSG00000115084	SLC35F5	0.724271	6.44413	2.86122	0.0123209	0.0445687	-3.95696
ENSG00000115085	ZAP70	-8.43483	2.38768	-14.6966	4.77726e-10	1.47896e-07	11.9016
ENSG00000115091	ACTR3	0.807282	8.55855	3.70578	0.00226251	0.0113699	-2.31117
ENSG00000115107	STEAP3	-8.97564	0.868442	-11.6718	1.02407e-08	1.03265e-06	9.08184
ENSG00000115109	EPB41L5	-3.70721	3.0525	-8.90457	3.18313e-07	1.0628e-05	7.09566
ENSG00000115129	TP53I3	-1.66336	2.13281	-4.06084	0.0011145	0.00632475	-0.92691
ENSG00000115170	ACVR1	-6.05454	-0.758032	-4.46919	0.000499617	0.00329238	0.0834715
ENSG00000115204	MPV17	0.677756	5.48941	3.07709	0.00800217	0.0316761	-3.4781
ENSG00000115216	NRBP1	-1.59831	6.1955	-6.82199	7.29434e-06	0.000109378	3.62637
ENSG00000115232	ITGA4	-8.88273	2.25619	-15.6083	2.11285e-10	1.01281e-07	12.5617
ENSG00000115255	REEP6	7.26356	-0.287584	8.64835	4.5491e-07	1.33916e-05	5.58996
ENSG00000115266	APC2	5.22196	2.8204	12.4578	4.34995e-09	6.15622e-07	10.9246
ENSG00000115286	NDUFS7	0.606829	6.26873	3.21882	0.00602015	0.0251305	-3.26499
ENSG00000115295	CLIP4	6.02992	-1.7817	5.31488	0.000100502	0.000877985	1.38122
ENSG00000115306	SPTBN1	-1.40894	7.21037	-6.59711	1.05769e-05	0.00014486	3.19277
ENSG00000115365	LANCL1	-1.04895	6.01557	-6.43758	1.38248e-05	0.000179134	2.95513
ENSG00000115425	PECR	-2.99613	0.558337	-5.79555	4.20844e-05	0.000434362	2.38749
ENSG00000115464	USP34	1.50946	8.5098	5.57829	6.21319e-05	0.000595281	1.35523
ENSG00000115504	EHBP1	-0.659358	5.18261	-2.85309	0.0125218	0.0451307	-3.83727
ENSG00000115507	OTX1	-3.31395	-0.210646	-3.96861	0.00133853	0.00738874	-0.863739
ENSG00000115525	ST3GAL5	-5.2909	2.19121	-6.70795	8.79925e-06	0.000126091	3.85769
ENSG00000115526	CHST10	-0.642571	4.67025	-2.85594	0.012451	0.0449518	-3.75379
ENSG00000115677	HDLBP	-0.820502	8.75617	-4.08197	0.00106879	0.00612752	-1.55526
ENSG00000115685	PPP1R7	0.582443	6.31519	3.37648	0.00438424	0.0195059	-2.95052
ENSG00000115687	PASK	-0.838439	5.55556	-3.17828	0.00653112	0.0267583	-3.28366
ENSG00000115738	ID2	-1.66725	5.21161	-2.9127	0.0111191	0.0410407	-3.70273
ENSG00000115756	HPCAL1	-0.807131	5.10223	-4.3404	0.000642399	0.004049	-0.886325
ENSG00000115808	STRN	-0.620274	6.59619	-3.62723	0.00264852	0.0130143	-2.45772
ENSG00000115825	PRKD3	1.4485	7.09129	5.08263	0.000154751	0.00125114	0.425204
ENSG00000115827	DCAF17	0.837446	5.90288	3.46687	0.00365544	0.0168277	-2.71795
ENSG00000115828	QPCT	9.90707	1.43051	9.95839	7.89234e-08	3.97412e-06	7.38355
ENSG00000115840	SLC25A12	0.60036	5.73615	3.18031	0.00650455	0.0266715	-3.31919
ENSG00000115884	SDC1	-6.42731	-0.719147	-5.78614	4.27946e-05	0.000440621	2.32335
ENSG00000115902	SLC1A4	0.790874	7.51843	3.05226	0.00841061	0.0328899	-3.61385
ENSG00000115993	TRAK2	-1.35147	5.58664	-6.1921	2.10177e-05	0.000248665	2.58061
ENSG00000116005	PCYOX1	-1.15538	4.54639	-3.64418	0.00255999	0.0126257	-2.1613
ENSG00000116095	PLEKHA3	-0.817562	5.09308	-3.12199	0.00731284	0.0294336	-3.32056
ENSG00000116191	RALGPS2	2.81029	5.67307	9.881	8.70976e-08	4.20218e-06	8.26384
ENSG00000116260	QSOX1	-1.99298	6.23374	-10.7248	3.06624e-08	2.20117e-06	9.27117
ENSG00000116299	KIAA1324	4.26481	0.699026	5.7175	4.83709e-05	0.000489974	2.24235
ENSG00000116337	AMPD2	1.02619	5.56996	3.62883	0.00264006	0.0129897	-2.38681
ENSG00000116396	KCNC4	-1.3748	1.88184	-3.19289	0.00634217	0.0261481	-2.58629
ENSG00000116406	EDEM3	-1.19496	5.97499	-3.37843	0.00436713	0.0194414	-2.8991
ENSG00000116473	RAP1A	1.09856	7.41087	5.21668	0.000120521	0.0010199	0.675899
ENSG00000116514	RNF19B	1.04588	4.79711	3.67844	0.00238997	0.0119018	-2.08252
ENSG00000116560	SFPQ	-0.578339	9.49506	-2.80852	0.0136826	0.0485374	-4.0889
ENSG00000116574	RHOU	-4.6976	-0.408709	-4.69193	0.000324805	0.00230827	0.478157
ENSG00000116580	GON4L	-0.912127	6.43394	-4.22038	0.000813151	0.00489419	-1.24814
ENSG00000116586	LAMTOR2	-0.978097	5.34445	-5.44356	7.93666e-05	0.00072533	1.21232
ENSG00000116604	MEF2D	-1.51846	7.08814	-5.02897	0.000171148	0.00135352	0.318884
ENSG00000116641	DOCK7	-5.36545	4.18732	-6.7207	8.61592e-06	0.000124086	3.79648
ENSG00000116663	FBXO6	-1.95606	-0.811164	-3.31599	0.00495162	0.0215527	-2.07703
ENSG00000116670	MAD2L2	-0.830518	5.48832	-4.45176	0.000516854	0.00338793	-0.708747
ENSG00000116675	DNAJC6	0.84667	5.0787	3.58814	0.00286479	0.013864	-2.40634
ENSG00000116701	NCF2	5.433	0.692937	5.06766	0.000159156	0.00128049	1.13785
ENSG00000116704	SLC35D1	-0.656489	5.18586	-2.81023	0.0136362	0.0483961	-3.89091
ENSG00000116741	RGS2	-1.75093	1.31	-3.50201	0.00340608	0.0159014	-1.86339
ENSG00000116815	CD58	-7.34612	0.217228	-6.62576	1.00841e-05	0.000139785	3.53625
ENSG00000116857	TMEM9	-3.16074	2.49303	-7.44218	2.7114e-06	4.98656e-05	5.00656
ENSG00000116922	C1orf109	0.99033	5.61934	3.38928	0.00427279	0.0190901	-2.81633
ENSG00000116977	LGALS8	3.60551	1.18063	4.03101	0.00118244	0.00663423	-0.81348
ENSG00000116990	MYCL	-2.92567	-1.34927	-3.15688	0.00681807	0.0277656	-2.29185
ENSG00000117009	KMO	2.74719	0.236712	3.36774	0.00446199	0.0197985	-2.02545
ENSG00000117020	AKT3	-5.81747	-0.399146	-4.28347	0.000718265	0.00446399	-0.248065
ENSG00000117090	SLAMF1	5.92795	-0.656787	5.00247	0.000179899	0.0014122	1.00587
ENSG00000117091	CD48	2.1567	5.95261	4.95188	0.000197918	0.0015326	0.265799
ENSG00000117262	GPR89A	-1.28592	5.53996	-6.62803	1.0046e-05	0.000139387	3.37172
ENSG00000117360	PRPF3	-1.85849	6.54587	-11.8305	8.5822e-09	9.24141e-07	10.5585
ENSG00000117362	APH1A	-0.932049	7.47256	-4.79755	0.000265331	0.00194419	-0.136546
ENSG00000117400	MPL	2.77447	-1.21464	3.06286	0.00823392	0.0324122	-2.46738
ENSG00000117408	IPO13	-0.791712	5.5386	-3.0084	0.00918303	0.0352427	-3.62226
ENSG00000117411	B4GALT2	-9.37472	1.25628	-9.69003	1.1136e-07	4.93975e-06	7.29483
ENSG00000117477	CCDC181	-8.67687	-1.39741	-12.0713	6.58928e-09	8.09229e-07	8.07666
ENSG00000117479	SLC19A2	-2.61949	4.14192	-8.24443	8.11027e-07	1.98548e-05	6.12984
ENSG00000117523	PRRC2C	-0.884675	8.86275	-4.51141	0.000460267	0.00307882	-0.698873
ENSG00000117592	PRDX6	-1.48436	7.3075	-7.44926	2.68172e-06	4.95326e-05	4.61022
ENSG00000117602	RCAN3	4.44259	4.02567	10.9539	2.33556e-08	1.81709e-06	9.63365
ENSG00000117620	SLC35A3	-0.694814	5.3161	-3.13703	0.00709534	0.0287293	-3.34523
ENSG00000117632	STMN1	-0.569846	9.20867	-2.81813	0.0134238	0.0478364	-4.07162
ENSG00000117643	MAN1C1	-5.75322	2.91222	-10.9626	2.31182e-08	1.80808e-06	9.48765
ENSG00000117691	NENF	-5.58383	1.73294	-12.9251	2.67106e-09	4.72524e-07	11.0991
ENSG00000117724	CENPF	-0.769978	8.08152	-3.01357	0.00908846	0.034961	-3.69393
ENSG00000117906	RCN2	-0.655904	6.10323	-3.68326	0.00236695	0.0118149	-2.31895
ENSG00000118193	KIF14	-0.697675	6.13428	-2.85314	0.0125206	0.0451307	-3.9504
ENSG00000118200	CAMSAP2	1.51412	5.14921	6.72969	8.48907e-06	0.000123191	3.56294
ENSG00000118242	MREG	-1.03694	4.40937	-3.74412	0.00209524	0.0106774	-2.01401
ENSG00000118257	NRP2	-5.89178	1.87763	-6.37323	1.5417e-05	0.000195474	3.33334
ENSG00000118292	C1orf54	2.7123	0.806469	3.4595	0.00371	0.0170261	-1.86634
ENSG00000118454	ANKRD13C	-0.632646	5.6379	-3.26649	0.00546989	0.0233705	-3.08455
ENSG00000118482	PHF3	-0.667091	7.43452	-3.32506	0.00486202	0.0212686	-3.07498
ENSG00000118513	MYB	-2.67373	6.40372	-6.53898	1.16564e-05	0.000155488	3.15468
ENSG00000118515	SGK1	4.17427	1.54943	4.11931	0.000992646	0.005762	-0.64928
ENSG00000118680	MYL12B	0.562733	7.27602	3.34203	0.00469891	0.0206585	-3.04015
ENSG00000118689	FOXO3	1.10826	5.73303	4.16243	0.000911571	0.0053857	-1.2928
ENSG00000118690	ARMC2	1.5879	0.606742	3.65171	0.0025216	0.0124737	-1.59291
ENSG00000118762	PKD2	-7.03416	1.22731	-10.6617	3.30802e-08	2.30785e-06	8.72336
ENSG00000118855	MFSD1	-1.42847	4.84106	-5.04321	0.000166628	0.00132341	0.541612
ENSG00000118922	KLF12	2.19144	4.80647	4.99873	0.000181171	0.00142069	0.574613
ENSG00000118939	UCHL3	1.71532	5.44305	7.61238	2.08482e-06	4.08174e-05	4.97338
ENSG00000118946	PCDH17	7.10642	-2.30377	8.19657	8.69645e-07	2.09436e-05	4.9635
ENSG00000118965	WDR35	-9.72643	0.471845	-11.2156	1.72072e-08	1.47284e-06	7.92093
ENSG00000118985	ELL2	-7.82039	2.52716	-9.72676	1.06189e-07	4.78171e-06	7.79546
ENSG00000119242	CCDC92	-4.00183	2.13683	-5.43869	8.00751e-05	0.000729563	1.74003
ENSG00000119280	C1orf198	3.29894	0.43986	5.01697	0.000175057	0.0013771	1.04528
ENSG00000119333	WDR34	-0.918539	5.50445	-4.25704	0.000756559	0.0046572	-1.08939
ENSG00000119396	RAB14	-0.574662	7.14474	-3.78607	0.00192654	0.00997157	-2.14819
ENSG00000119401	TRIM32	-0.980469	4.67372	-4.73482	0.000299147	0.00215479	-0.0317643
ENSG00000119408	NEK6	2.89882	-4.33213	2.95619	0.010194	0.0383114	-2.54662
ENSG00000119509	INVS	-0.933093	4.17836	-3.55422	0.00306676	0.0145877	-2.27725
ENSG00000119514	GALNT12	-8.99698	-0.795915	-8.12351	9.67921e-07	2.24389e-05	4.96233
ENSG00000119541	VPS4B	-2.1434	7.39309	-11.668	1.02848e-08	1.03265e-06	10.3628
ENSG00000119559	C19orf25	0.780596	5.05537	3.95378	0.00137859	0.00756801	-1.62233
ENSG00000119632	IFI27L2	-7.50429	-1.01723	-9.24356	2.00687e-07	7.53084e-06	6.40563
ENSG00000119640	ACYP1	1.08605	3.92239	3.61715	0.00270265	0.013223	-2.10761
ENSG00000119661	DNAL1	-0.920588	4.51587	-2.98908	0.00954511	0.0362578	-3.50055
ENSG00000119673	ACOT2	7.79263	0.177004	6.03287	2.77034e-05	0.000311637	2.66662
ENSG00000119714	GPR68	6.88829	-1.89896	3.28232	0.00529858	0.0227611	-2.00454
ENSG00000119720	NRDE2	-1.86808	4.3026	-3.94288	0.00140883	0.00770243	-1.58246
ENSG00000119862	LGALSL	-5.1308	-0.189765	-4.21401	0.000823415	0.00494981	-0.397173
ENSG00000119900	OGFRL1	-1.85743	5.88402	-5.37205	9.04693e-05	0.000804533	1.07727
ENSG00000119977	TCTN3	0.758371	4.71912	3.0024	0.00929399	0.0355401	-3.5055
ENSG00000119986	AVPI1	-2.3801	0.808182	-5.16476	0.000132737	0.00110427	1.27986
ENSG00000120063	GNA13	0.760493	8.08054	4.27972	0.000723583	0.00449089	-1.16053
ENSG00000120093	HOXB3	4.42054	0.835128	5.60806	5.88794e-05	0.000569999	2.06994
ENSG00000120129	DUSP1	-1.15228	2.51843	-2.80445	0.0137937	0.0488501	-3.42466
ENSG00000120158	RCL1	1.23365	4.95442	5.03264	0.000169973	0.00134494	0.516236
ENSG00000120217	CD274	3.91482	-1.13225	3.22886	0.00589988	0.0247382	-2.19953
ENSG00000120256	LRP11	-3.87231	0.582934	-7.06765	4.89883e-06	7.95591e-05	4.37809
ENSG00000120279	MYCT1	7.40379	-1.65456	6.05183	2.68021e-05	0.000303798	2.41653
ENSG00000120280	CXorf21	-6.83303	-0.372941	-7.43012	2.76276e-06	5.03895e-05	4.42378
ENSG00000120306	CYSTM1	1.10456	3.83044	4.43718	0.000531747	0.00346873	-0.462446
ENSG00000120437	ACAT2	0.714266	7.2212	2.97514	0.00981505	0.0371407	-3.76117
ENSG00000120451	SNX19	7.90037	2.23178	11.8494	8.40507e-09	9.22693e-07	10.3612
ENSG00000120549	KIAA1217	8.63233	-1.47467	6.91004	6.31847e-06	9.73988e-05	3.57147
ENSG00000120647	CCDC77	-1.92963	5.28574	-5.52867	6.79749e-05	0.000639713	1.44709
ENSG00000120662	MTRF1	-0.754202	5.52674	-3.86039	0.00166064	0.00880697	-1.89514
ENSG00000120675	DNAJC15	-1.83385	4.47872	-7.845	1.46442e-06	3.0867e-05	5.44039
ENSG00000120685	PROSER1	-1.63888	8.04287	-5.73102	4.72154e-05	0.000480233	1.63859
ENSG00000120686	UFM1	-1.2051	7.62042	-4.65431	0.000349175	0.00245446	-0.414975
ENSG00000120688	WBP4	-1.07636	5.51621	-5.83872	3.898e-05	0.000407631	1.9474
ENSG00000120696	KBTBD7	6.25793	-1.78573	5.97039	3.09039e-05	0.000340677	2.35694
ENSG00000120699	EXOSC8	-1.2364	7.05032	-6.26335	1.85957e-05	0.000226874	2.608
ENSG00000120709	FAM53C	-0.544801	6.82152	-3.43919	0.00386466	0.0176054	-2.83437
ENSG00000120742	SERP1	0.515256	8.63018	2.86151	0.0123137	0.0445535	-3.99024
ENSG00000120756	PLS1	-1.95133	4.414	-4.83112	0.000248884	0.00184276	0.214223
ENSG00000120784	ZFP30	6.12462	2.36679	5.62882	5.67175e-05	0.00055428	2.1055
ENSG00000120833	SOCS2	-5.39015	1.85775	-8.99927	2.79476e-07	9.61356e-06	7.09562
ENSG00000120837	NFYB	-1.02026	5.61188	-4.22838	0.000800438	0.00485094	-1.15577
ENSG00000120896	SORBS3	-4.36178	2.32032	-7.03535	5.15971e-06	8.27112e-05	4.38404
ENSG00000120899	PTK2B	1.75074	5.23504	7.41189	2.84237e-06	5.15092e-05	4.69395
ENSG00000120910	PPP3CC	1.18702	4.78662	3.19947	0.00625887	0.0258783	-3.06305
ENSG00000120913	PDLIM2	2.58493	2.05624	5.95985	3.14804e-05	0.000346261	2.58092
ENSG00000120949	TNFRSF8	3.34457	0.835786	3.92573	0.00145779	0.00792055	-1.05186
ENSG00000121060	TRIM25	-1.50881	6.78048	-6.10397	2.44787e-05	0.000280891	2.32564
ENSG00000121089	NACA3P	6.42889	-0.0141072	9.77005	1.00419e-07	4.66321e-06	7.47982
ENSG00000121104	FAM117A	2.07072	4.59135	4.06151	0.00111302	0.00632245	-1.22384
ENSG00000121152	NCAPH	-0.524944	6.5546	-3.22423	0.0059551	0.0249205	-3.2697
ENSG00000121210	KIAA0922	-0.544087	7.30771	-3.09916	0.00765564	0.0305158	-3.52261
ENSG00000121406	ZNF549	-4.11046	2.2025	-10.2181	5.69368e-08	3.21704e-06	8.6003
ENSG00000121440	PDZRN3	7.06609	-1.64192	5.62748	5.68538e-05	0.000555091	1.92764
ENSG00000121454	LHX4	-5.37639	-1.01788	-3.75369	0.00205547	0.0105144	-1.19931
ENSG00000121481	RNF2	-1.14473	5.20561	-5.4629	7.6615e-05	0.000707582	1.2963
ENSG00000121486	TRMT1L	-1.23995	6.0673	-4.63992	0.00035899	0.00251294	-0.393881
ENSG00000121552	CSTA	-5.1606	2.67256	-5.02347	0.000172929	0.00136615	0.957661
ENSG00000121741	ZMYM2	1.71573	6.28814	3.88352	0.00158575	0.00847941	-1.85888
ENSG00000121749	TBC1D15	-1.65968	5.21973	-6.13205	2.33153e-05	0.000269511	2.54234
ENSG00000121753	ADGRB2	6.5518	-2.64971	5.91894	3.38285e-05	0.000363743	2.20863
ENSG00000121797	CCRL2	-6.7013	-1.34643	-5.53607	6.7069e-05	0.000632649	1.7941
ENSG00000121858	TNFSF10	-1.41538	1.04197	-3.10962	0.00749667	0.0300352	-2.58594
ENSG00000121895	TMEM156	1.35967	3.31754	2.80601	0.0137509	0.0487331	-3.53465
ENSG00000121905	HPCA	5.89155	-1.85946	5.06733	0.000159254	0.00128058	0.94304
ENSG00000121933	TMIGD3	3.8219	-2.44474	3.59861	0.00280516	0.0136492	-1.45686
ENSG00000121989	ACVR2A	-5.19463	1.09931	-3.67744	0.00239475	0.0119176	-1.41825
ENSG00000122042	UBL3	-1.71294	5.78091	-7.3243	3.25984e-06	5.74628e-05	4.52121
ENSG00000122068	FYTTD1	0.988175	7.37297	5.55335	6.50004e-05	0.000616798	1.31105
ENSG00000122122	SASH3	0.794223	6.0506	3.17257	0.00660659	0.0270303	-3.3448
ENSG00000122126	OCRL	-8.78363	0.154809	-7.99951	1.1625e-06	2.58991e-05	5.29461
ENSG00000122188	LAX1	4.64431	2.38566	8.10961	9.87898e-07	2.28663e-05	5.95719
ENSG00000122194	PLG	4.26938	-0.452365	4.34078	0.000641924	0.004049	-0.147017
ENSG00000122218	COPA	-1.62201	7.08979	-4.35379	0.00062578	0.0039701	-0.974244
ENSG00000122224	LY9	1.87904	3.65295	3.36623	0.00447565	0.0198532	-2.48658
ENSG00000122378	FAM213A	4.05075	2.12233	8.17185	9.01663e-07	2.143e-05	6.06529
ENSG00000122490	PQLC1	-0.583422	4.81346	-3.26925	0.00543961	0.023276	-2.97323
ENSG00000122512	PMS2	-0.478156	6.37861	-3.23025	0.00588337	0.0246899	-3.23548
ENSG00000122515	ZMIZ2	-0.890973	6.39723	-4.24684	0.000771881	0.00472632	-1.20701
ENSG00000122547	EEPD1	3.74359	2.62952	7.89309	1.36244e-06	2.92994e-05	5.67247
ENSG00000122550	KLHL7	-0.817297	5.5488	-2.9149	0.0110703	0.0409418	-3.77448
ENSG00000122644	ARL4A	2.94154	-0.731801	4.15121	0.000931999	0.00548061	-0.513138
ENSG00000122674	CCZ1	-1.98004	5.94709	-6.33144	1.65529e-05	0.000207926	2.81614
ENSG00000122687	MRM2	-1.20523	6.29125	-5.55428	6.48915e-05	0.000616158	1.34183
ENSG00000122692	SMU1	-0.635841	6.82665	-3.44467	0.0038223	0.0174606	-2.83141
ENSG00000122705	CLTA	-0.819346	7.43458	-3.86899	0.00163241	0.00868869	-1.98337
ENSG00000122707	RECK	7.3695	-1.57974	7.63911	2.00121e-06	3.95451e-05	4.43862
ENSG00000122729	ACO1	-1.93553	5.10231	-7.88875	1.37132e-06	2.94053e-05	5.44733
ENSG00000122778	KIAA1549	-6.54609	1.63412	-13.5831	1.37792e-09	2.82048e-07	11.2824
ENSG00000122861	PLAU	-3.87154	-3.04185	-3.75508	0.00204978	0.0104889	-1.21376
ENSG00000122862	SRGN	-3.70776	0.631807	-4.86627	0.000232781	0.00174703	0.773814
ENSG00000122884	P4HA1	-1.00483	5.55744	-3.31412	0.00497021	0.021621	-3.04375
ENSG00000122971	ACADS	-5.82508	0.929419	-13.6192	1.32976e-09	2.78314e-07	11.173
ENSG00000123091	RNF11	-2.61102	4.87237	-10.3123	5.06592e-08	2.98728e-06	8.86648
ENSG00000123094	RASSF8	-7.52786	0.946791	-6.36152	1.57267e-05	0.000198893	3.20641
ENSG00000123095	BHLHE41	-8.33239	-1.9431	-7.90384	1.34068e-06	2.89151e-05	4.7056
ENSG00000123130	ACOT9	-5.49759	2.73085	-15.0193	3.56126e-10	1.29561e-07	13.089
ENSG00000123178	SPRYD7	3.32195	4.61372	5.30394	0.00010255	0.000892207	1.13599
ENSG00000123179	EBPL	1.73907	5.0839	6.15724	2.23211e-05	0.000260764	2.57581
ENSG00000123200	ZC3H13	-1.06066	6.6693	-4.23994	0.000782437	0.00478281	-1.22064
ENSG00000123219	CENPK	0.675989	5.65617	3.20835	0.00614819	0.0254988	-3.22542
ENSG00000123329	ARHGAP9	1.77172	4.30415	3.21144	0.00611008	0.0253974	-2.82888
ENSG00000123358	NR4A1	1.91586	3.17151	4.32492	0.000662182	0.00415754	-0.549265
ENSG00000123388	HOXC11	5.02281	-3.13178	5.6964	5.02332e-05	0.000504028	1.83559
ENSG00000123427	METTL21B	1.66821	1.10277	3.16208	0.00674719	0.0275146	-2.48701
ENSG00000123453	SARDH	6.31679	0.794858	8.45652	5.97252e-07	1.60202e-05	6.23007
ENSG00000123572	NRK	5.93818	-2.67974	6.9217	6.19998e-06	9.59705e-05	3.48464
ENSG00000123600	METTL8	1.21322	5.30305	2.99928	0.00935229	0.0357082	-3.60805
ENSG00000123685	BATF3	-8.82035	0.183381	-12.3817	4.71688e-09	6.37208e-07	8.6915
ENSG00000123815	COQ8B	1.83115	3.48078	3.78654	0.00192473	0.00996566	-1.72051
ENSG00000123908	AGO2	-2.37637	6.34927	-5.62866	5.67335e-05	0.00055428	1.53572
ENSG00000123933	MXD4	1.37676	5.12861	3.93141	0.00144138	0.00785439	-1.67615
ENSG00000123975	CKS2	1.07826	6.87365	4.35593	0.000623164	0.00396049	-1.00112
ENSG00000123983	ACSL3	-1.0559	6.3051	-3.70583	0.00226228	0.0113699	-2.26318
ENSG00000124067	SLC12A4	1.60509	3.24364	4.18873	0.000865468	0.00515957	-0.852644
ENSG00000124074	ENKD1	-1.99648	3.4355	-4.00765	0.00123857	0.00691922	-1.16395
ENSG00000124098	FAM210B	-4.39459	-0.0736996	-6.49505	1.25484e-05	0.000165897	3.46017
ENSG00000124126	PREX1	-4.8055	1.16965	-7.48608	2.53281e-06	4.72834e-05	5.04309
ENSG00000124140	SLC12A5	5.74451	-2.53797	7.45796	2.64576e-06	4.90224e-05	4.09339
ENSG00000124151	NCOA3	1.33204	7.25227	6.15379	2.24548e-05	0.00026212	2.41255
ENSG00000124172	ATP5E	0.864812	6.57903	5.16391	0.00013295	0.00110494	0.58135
ENSG00000124181	PLCG1	-0.940498	6.47821	-3.75839	0.00203625	0.0104304	-2.18354
ENSG00000124191	TOX2	-10.0255	0.993993	-6.55837	1.12841e-05	0.000151748	3.26317
ENSG00000124196	GTSF1L	-4.3049	-3.45955	-3.97653	0.00131759	0.00729713	-0.83992
ENSG00000124203	ZNF831	1.9927	1.43343	4.85263	0.0002389	0.00178037	0.674749
ENSG00000124216	SNAI1	2.92497	-1.9682	3.71615	0.00221598	0.0111898	-1.25146
ENSG00000124225	PMEPA1	4.25427	-3.48092	4.69782	0.000321151	0.00228668	0.32115
ENSG00000124243	BCAS4	0.633792	6.10925	3.13076	0.00718518	0.0290141	-3.41669
ENSG00000124256	ZBP1	4.76317	-1.35556	3.0031	0.0092811	0.0355182	-2.54143
ENSG00000124299	PEPD	-8.40211	1.37968	-9.39065	1.64914e-07	6.47746e-06	7.01156
ENSG00000124333	VAMP7	-2.65778	7.15167	-15.751	1.86681e-10	9.90744e-08	14.4333
ENSG00000124374	PAIP2B	2.17774	5.75419	5.77536	4.36242e-05	0.000447578	1.89568
ENSG00000124406	ATP8A1	1.58229	6.93774	4.0791	0.00107489	0.00615764	-1.52835
ENSG00000124422	USP22	0.994839	9.07274	4.65727	0.000347192	0.00244399	-0.409212
ENSG00000124429	POF1B	-5.2131	1.1941	-8.69613	4.25372e-07	1.28476e-05	6.68577
ENSG00000124459	ZNF45	-4.11658	3.09099	-10.1233	6.41002e-08	3.48912e-06	8.58937
ENSG00000124493	GRM4	3.67539	-2.22463	3.87913	0.00159969	0.00854779	-0.972599
ENSG00000124507	PACSIN1	7.8891	3.64486	14.8672	4.08737e-10	1.38041e-07	12.9615
ENSG00000124535	WRNIP1	-0.972611	6.84592	-5.13881	0.00013932	0.00114889	0.531354
ENSG00000124587	PEX6	-0.986584	5.01394	-4.22294	0.000809062	0.00488726	-1.14588
ENSG00000124635	HIST1H2BJ	2.28614	-0.285752	2.94851	0.0103517	0.0387668	-2.74289
ENSG00000124766	SOX4	-9.2838	3.73823	-20.2117	6.03582e-12	9.96581e-09	15.5452
ENSG00000124772	CPNE5	8.35092	1.42477	9.81741	9.44868e-08	4.45246e-06	7.50031
ENSG00000124782	RREB1	-7.70673	2.3319	-10.7955	2.81795e-08	2.09169e-06	8.96412
ENSG00000124785	NRN1	-4.44566	4.14964	-8.14383	9.39453e-07	2.19847e-05	5.99696
ENSG00000124788	ATXN1	-8.32852	0.327662	-8.298	7.50335e-07	1.8708e-05	5.77746
ENSG00000124813	RUNX2	-6.96319	-1.63928	-3.24311	0.00573328	0.0241967	-2.07217
ENSG00000125046	SSUH2	4.42582	0.448072	4.51425	0.000457736	0.00306809	0.151821
ENSG00000125089	SH3TC1	4.03209	4.68923	6.60083	1.05116e-05	0.000144364	3.50569
ENSG00000125148	MT2A	-7.27478	-0.349817	-4.04977	0.00113924	0.00644429	-0.661397
ENSG00000125249	RAP2A	0.969278	5.72158	5.2126	0.000121439	0.00102533	0.759493
ENSG00000125304	TM9SF2	1.04314	6.87959	5.28248	0.000106695	0.000922333	0.81116
ENSG00000125354	SEPT6	0.489495	7.37162	3.13433	0.00713385	0.0288381	-3.45417
ENSG00000125375	ATP5S	1.32536	3.97436	4.30503	0.00068852	0.00430434	-0.700312
ENSG00000125430	HS3ST3B1	-5.83929	-0.0453776	-7.37113	3.02912e-06	5.41019e-05	4.61062
ENSG00000125447	GGA3	-0.834043	4.65913	-3.1125	0.00745353	0.0299107	-3.25093
ENSG00000125482	TTF1	-1.24328	5.49618	-5.37049	9.0729e-05	0.000805795	1.10595
ENSG00000125503	PPP1R12C	1.25118	6.89523	6.96001	5.82665e-06	9.16233e-05	3.81118
ENSG00000125505	MBOAT7	0.540043	5.15011	2.87001	0.0121071	0.0439021	-3.82265
ENSG00000125520	SLC2A4RG	2.52942	3.96449	7.06427	4.92549e-06	7.97723e-05	4.31424
ENSG00000125531	FNDC11	6.27376	-1.94134	6.47521	1.29746e-05	0.00017017	2.94456
ENSG00000125534	PPDPF	10.445	0.925153	12.0381	6.83209e-09	8.32172e-07	8.76331
ENSG00000125618	PAX8	-7.31051	-1.40396	-4.39087	0.000582027	0.00374899	-0.105607
ENSG00000125633	CCDC93	-1.17166	6.35969	-6.53768	1.16817e-05	0.000155687	3.10593
ENSG00000125657	TNFSF9	-3.36206	2.48437	-5.80343	4.14993e-05	0.000430042	2.34629
ENSG00000125703	ATG4C	-1.06073	4.55583	-3.73631	0.00212825	0.0108049	-2.0026
ENSG00000125733	TRIP10	-1.04122	4.44501	-4.82257	0.000252971	0.0018671	0.14367
ENSG00000125746	EML2	0.732427	5.18066	4.09622	0.00103906	0.00598116	-1.36304
ENSG00000125755	SYMPK	0.549769	7.47926	2.79698	0.0139998	0.0494386	-4.11492
ENSG00000125817	CENPB	1.42842	5.75513	4.62804	0.000367301	0.00256128	-0.382813
ENSG00000125826	RBCK1	1.989	6.06653	6.01367	2.86484e-05	0.000320327	2.26488
ENSG00000125834	STK35	-0.705456	5.91698	-4.28415	0.000717307	0.00445991	-1.07607
ENSG00000125841	NRSN2	5.20374	1.00427	7.50753	2.45011e-06	4.59704e-05	5.04296
ENSG00000125869	LAMP5	-7.40072	-1.5189	-8.31571	7.31337e-07	1.8265e-05	5.09204
ENSG00000125871	MGME1	1.28116	5.76229	6.23252	1.96057e-05	0.000235332	2.63384
ENSG00000125910	S1PR4	-1.98554	5.04403	-5.0999	0.000149826	0.00121662	0.656801
ENSG00000125945	ZNF436	-1.02592	3.6699	-3.432	0.00392094	0.0177963	-2.43088
ENSG00000125962	ARMCX5	-10.3568	0.0432681	-11.7403	9.48704e-09	9.92798e-07	7.96173
ENSG00000125968	ID1	8.27778	1.81916	7.62321	2.05049e-06	4.03046e-05	5.1074
ENSG00000125970	RALY	-0.890555	7.28072	-4.90853	0.000214844	0.00163806	0.081027
ENSG00000125971	DYNLRB1	-1.00496	5.28524	-4.24999	0.000767123	0.00470507	-1.08975
ENSG00000125977	EIF2S2	-0.825096	8.02577	-4.16745	0.00090259	0.00534362	-1.38494
ENSG00000125995	ROMO1	-1.49059	5.01026	-5.17123	0.000131149	0.00109426	0.734876
ENSG00000126001	CEP250	-1.1498	5.86362	-7.59968	2.12582e-06	4.15107e-05	4.88871
ENSG00000126003	PLAGL2	2.74877	7.59798	12.7818	3.09698e-09	5.18917e-07	11.5948
ENSG00000126012	KDM5C	-1.10078	7.63724	-6.50254	1.23913e-05	0.000164201	3.02002
ENSG00000126062	TMEM115	-1.91062	4.10241	-7.37664	3.00316e-06	5.38322e-05	4.77101
ENSG00000126070	AGO3	0.797706	5.87733	3.89193	0.00155936	0.00837749	-1.86088
ENSG00000126106	TMEM53	1.98945	2.28707	4.03624	0.00117022	0.00658941	-0.952859
ENSG00000126214	KLC1	0.54638	6.48449	3.0045	0.0092551	0.0354383	-3.69794
ENSG00000126216	TUBGCP3	0.927447	5.84859	4.04702	0.00114547	0.00647516	-1.55773
ENSG00000126226	PCID2	1.40328	5.74501	5.94643	3.22317e-05	0.000351067	2.10522
ENSG00000126231	PROZ	4.54197	-3.05209	3.961	0.00135893	0.00748194	-0.859895
ENSG00000126243	LRFN3	5.31821	-1.31723	3.78954	0.0019132	0.00991289	-1.12829
ENSG00000126247	CAPNS1	0.698744	6.72825	3.89925	0.00153678	0.00827707	-1.9135
ENSG00000126259	KIRREL2	-4.51298	0.670894	-6.62422	1.01099e-05	0.000140013	3.69065
ENSG00000126264	HCST	6.52664	0.93297	9.84541	9.11544e-08	4.36953e-06	7.54703
ENSG00000126266	FFAR1	6.45204	-1.02012	6.55969	1.12592e-05	0.000151718	3.06064
ENSG00000126351	THRA	-2.1126	2.55037	-6.55937	1.12652e-05	0.000151718	3.58216
ENSG00000126353	CCR7	3.98553	-0.661301	4.75625	0.000287122	0.00207926	0.584428
ENSG00000126368	NR1D1	1.04631	3.15364	2.82507	0.0132398	0.0473395	-3.52145
ENSG00000126432	PRDX5	0.9831	6.90106	5.56634	6.34901e-05	0.000606339	1.34742
ENSG00000126550	HTN1	-2.35929	0.0306769	-3.34789	0.00464381	0.0204744	-2.02806
ENSG00000126705	AHDC1	3.24153	2.23453	3.50312	0.00339844	0.0158773	-1.98786
ENSG00000126756	UXT	-1.69863	6.68692	-8.01825	1.13063e-06	2.5341e-05	5.52858
ENSG00000126767	ELK1	-1.84716	6.74	-9.77867	9.93103e-08	4.62618e-06	8.0363
ENSG00000126775	ATG14	-1.24011	3.58973	-4.48182	0.000487496	0.00322681	-0.281257
ENSG00000126778	SIX1	4.66988	-3.09491	3.26016	0.00554002	0.0236158	-2.03997
ENSG00000126860	EVI2A	2.45624	3.47366	4.26378	0.000746606	0.00461504	-0.657972
ENSG00000126882	FAM78A	0.971839	6.5389	3.15416	0.00685544	0.0278795	-3.40318
ENSG00000126970	ZC4H2	8.82697	-0.412098	6.848	6.99062e-06	0.000105249	3.61628
ENSG00000127074	RGS13	9.26112	2.42411	15.0151	3.57469e-10	1.29561e-07	12.214
ENSG00000127124	HIVEP3	3.49838	0.221874	4.25801	0.00075511	0.00465599	-0.331671
ENSG00000127220	ABHD8	8.94434	0.800862	6.48117	1.28448e-05	0.000169215	3.24027
ENSG00000127311	HELB	3.63381	0.440574	4.87057	0.000230888	0.00173633	0.775986
ENSG00000127325	BEST3	-1.72336	6.64533	-3.45308	0.00375822	0.0172102	-2.73539
ENSG00000127334	DYRK2	-0.937555	6.35843	-4.72923	0.000302373	0.00217066	-0.251507
ENSG00000127399	LRRC61	8.11446	-1.83423	9.59791	1.25538e-07	5.2847e-06	6.31115
ENSG00000127418	FGFRL1	-6.20149	2.61837	-5.62909	5.66898e-05	0.00055428	2.09682
ENSG00000127527	EPS15L1	-0.530794	5.6376	-3.02989	0.00879629	0.0341109	-3.59286
ENSG00000127528	KLF2	-7.57257	-0.0900109	-7.25081	3.65982e-06	6.27278e-05	4.58832
ENSG00000127533	F2RL3	4.68795	-1.95544	4.55196	0.000425468	0.0028817	0.146691
ENSG00000127561	SYNGR3	5.58786	1.02666	7.35248	3.11886e-06	5.52398e-05	4.75233
ENSG00000127580	WDR24	-1.20977	4.24671	-5.17365	0.000130559	0.00109031	0.88305
ENSG00000127586	CHTF18	-1.50848	5.71345	-4.22534	0.000805249	0.00487215	-1.17231
ENSG00000127603	MACF1	-1.59976	5.4601	-3.71578	0.00221762	0.0111898	-2.13401
ENSG00000127666	TICAM1	-0.984193	5.25773	-3.30465	0.00506581	0.0219086	-3.00573
ENSG00000127824	TUBA4A	1.84801	6.03225	5.77825	4.34004e-05	0.00044594	1.76748
ENSG00000127831	VIL1	5.05552	0.0263023	4.36621	0.000610759	0.00390192	-0.131952
ENSG00000127870	RNF6	-0.533635	6.7843	-3.29966	0.00511691	0.0220974	-3.11296
ENSG00000127920	GNG11	-8.79881	-0.176844	-7.21765	3.85696e-06	6.54274e-05	4.16004
ENSG00000127922	SHFM1	1.64309	6.13603	7.48261	2.54646e-06	4.74785e-05	4.69778
ENSG00000127948	POR	-0.764886	6.16677	-2.81722	0.013448	0.0478881	-4.03637
ENSG00000127989	MTERF1	7.54822	1.16122	13.6334	1.31138e-09	2.78314e-07	11.2662
ENSG00000128011	LRFN1	-1.95195	1.12868	-2.89946	0.0114167	0.0419411	-3.029
ENSG00000128039	SRD5A3	-1.63061	2.69623	-2.79926	0.0139366	0.0492503	-3.48914
ENSG00000128165	ADM2	5.44437	-0.80109	3.25246	0.00562651	0.0238681	-2.06105
ENSG00000128185	DGCR6L	-0.913186	3.91694	-3.58744	0.00286877	0.013864	-2.19314
ENSG00000128218	VPREB3	6.76002	2.77359	15.9597	1.56041e-10	8.91834e-08	13.6019
ENSG00000128245	YWHAH	-0.847584	7.07893	-2.94781	0.0103663	0.0388114	-3.82027
ENSG00000128266	GNAZ	3.57198	3.72583	6.01816	2.84241e-05	0.000318059	2.60976
ENSG00000128268	MGAT3	8.33756	1.8406	7.64223	1.99165e-06	3.94087e-05	5.16925
ENSG00000128271	ADORA2A	2.86842	3.91271	6.24516	1.91848e-05	0.000231966	2.90112
ENSG00000128274	A4GALT	9.11577	-0.474991	9.8134	9.49744e-08	4.45246e-06	6.65713
ENSG00000128284	APOL3	4.31005	2.89595	5.44186	7.96134e-05	0.000727139	1.67905
ENSG00000128294	TPST2	-0.933566	4.21792	-4.22176	0.000810939	0.00488866	-0.990355
ENSG00000128309	MPST	-1.54079	5.55225	-6.87563	6.68244e-06	0.000101535	3.78146
ENSG00000128311	TST	-5.08163	2.38604	-6.86255	6.82653e-06	0.000103302	4.12366
ENSG00000128313	APOL5	4.29349	-3.12551	5.10446	0.000148554	0.00120761	0.942626
ENSG00000128322	IGLL1	-1.67283	7.98691	-5.52264	6.87236e-05	0.000644546	1.25226
ENSG00000128340	RAC2	1.41139	5.9177	7.66355	1.92783e-06	3.84531e-05	5.00969
ENSG00000128408	RIBC2	-5.3347	-2.34722	-6.42223	1.41883e-05	0.000183019	3.014
ENSG00000128438	TBC1D27	-4.8362	0.354827	-3.63174	0.00262469	0.0129234	-1.46055
ENSG00000128524	ATP6V1F	1.21429	6.45241	5.42867	8.15561e-05	0.000740784	1.09366
ENSG00000128534	LSM8	1.96493	7.22982	5.7929	4.22831e-05	0.000436035	1.76417
ENSG00000128536	CDHR3	-8.31273	1.66646	-4.68628	0.000328352	0.00233125	0.467598
ENSG00000128563	PRKRIP1	1.03373	5.98059	4.15483	0.000925354	0.00545187	-1.33688
ENSG00000128564	VGF	5.71818	-2.39318	6.91153	6.30324e-06	9.72649e-05	3.45945
ENSG00000128567	PODXL	-8.36659	1.09492	-10.2869	5.22765e-08	3.05756e-06	7.96605
ENSG00000128573	FOXP2	-2.69649	0.305653	-3.40241	0.00416146	0.0186656	-1.97656
ENSG00000128581	IFT22	-1.02102	3.64038	-3.67233	0.00241939	0.0120201	-1.90955
ENSG00000128595	CALU	0.968431	7.92993	4.81387	0.000257201	0.00189302	-0.104968
ENSG00000128604	IRF5	2.08924	1.64809	5.46395	7.6468e-05	0.000706664	1.71061
ENSG00000128656	CHN1	-7.8696	0.770386	-8.23967	8.16663e-07	1.99271e-05	5.53336
ENSG00000128739	SNRPN	0.881979	6.12115	4.48827	0.000481427	0.00319518	-0.695641
ENSG00000128791	TWSG1	-3.37086	3.56723	-11.3663	1.44694e-08	1.32726e-06	10.0831
ENSG00000128815	WDFY4	3.19179	2.88412	3.59021	0.00285287	0.013827	-1.86593
ENSG00000128833	MYO5C	4.05297	-0.0134953	5.04176	0.000167083	0.00132631	1.08051
ENSG00000128872	TMOD2	6.42519	-1.04869	5.15258	0.000135787	0.00112538	1.11317
ENSG00000128881	TTBK2	-1.06628	5.3734	-3.33114	0.00480299	0.0210476	-2.91126
ENSG00000128886	ELL3	4.31668	4.0916	10.3418	4.88474e-08	2.92049e-06	8.93338
ENSG00000128944	KNSTRN	-0.771234	5.66541	-2.87109	0.012081	0.043829	-3.90038
ENSG00000129048	ACKR4	5.66436	-0.619258	3.31475	0.00496396	0.0216001	-2.02581
ENSG00000129422	MTUS1	-1.91075	2.73437	-3.55087	0.0030875	0.0146629	-2.02016
ENSG00000129465	RIPK3	5.08192	-2.83482	4.25753	0.000755832	0.00465657	-0.361562
ENSG00000129474	AJUBA	-2.70162	0.172282	-3.16073	0.0067656	0.027576	-2.44261
ENSG00000129480	DTD2	1.04939	4.76943	3.80911	0.00183977	0.00959599	-1.90984
ENSG00000129493	HEATR5A	-3.91678	3.18053	-6.28835	1.78165e-05	0.000219712	3.11554
ENSG00000129625	REEP5	0.879438	6.86634	4.22036	0.000813173	0.00489419	-1.27269
ENSG00000129657	SEC14L1	1.02121	7.08028	2.96389	0.0100383	0.0378507	-3.77718
ENSG00000129675	ARHGEF6	0.944448	7.22959	4.84386	0.000242919	0.00180129	-0.0374769
ENSG00000129925	TMEM8A	-0.764895	5.20533	-3.34328	0.00468712	0.020625	-2.86515
ENSG00000129993	CBFA2T3	-2.28965	4.11377	-3.05675	0.00833541	0.0326905	-3.204
ENSG00000130005	GAMT	8.15223	0.917517	8.72681	4.07473e-07	1.2459e-05	6.35918
ENSG00000130054	FAM155B	10.3451	-0.484305	10.3596	4.77905e-08	2.90898e-06	7.01187
ENSG00000130066	SAT1	-1.90368	4.1353	-3.46009	0.00370558	0.0170202	-2.333
ENSG00000130119	GNL3L	-0.961361	7.61625	-3.85715	0.00167143	0.0088547	-2.0075
ENSG00000130158	DOCK6	7.1336	1.92559	6.06275	2.62973e-05	0.000298759	2.78958
ENSG00000130159	ECSIT	0.773519	5.6263	4.13689	0.000958738	0.00562672	-1.36984
ENSG00000130164	LDLR	-1.4195	5.81605	-3.2	0.00625226	0.0258582	-3.19043
ENSG00000130177	CDC16	1.39824	5.95029	7.46729	2.60768e-06	4.84376e-05	4.70756
ENSG00000130202	NECTIN2	-8.76362	1.54662	-15.6326	2.06868e-10	1.01281e-07	11.9234
ENSG00000130222	GADD45G	-8.4134	-0.588525	-10.5925	3.59605e-08	2.45125e-06	7.09443
ENSG00000130227	XPO7	0.952001	6.97401	6.5954	1.06072e-05	0.00014489	3.18492
ENSG00000130244	FAM98C	4.94783	2.94195	8.49591	5.64584e-07	1.54717e-05	6.50444
ENSG00000130270	ATP8B3	-3.17338	1.67812	-5.64569	5.50203e-05	0.000542176	2.11074
ENSG00000130299	GTPBP3	0.977472	5.64772	3.1104	0.00748498	0.0300173	-3.42299
ENSG00000130303	BST2	3.68604	4.98601	11.8385	8.50666e-09	9.22693e-07	10.6541
ENSG00000130338	TULP4	-1.00345	5.25586	-3.37048	0.0044375	0.0197252	-2.80615
ENSG00000130347	RTN4IP1	1.7069	4.03107	3.10318	0.00759426	0.0303118	-3.14225
ENSG00000130348	QRSL1	1.47247	5.38477	5.19914	0.000124513	0.00104594	0.785458
ENSG00000130349	C6orf203	0.881308	4.0228	3.52918	0.00322505	0.0152092	-2.30858
ENSG00000130413	STK33	-3.32607	2.51865	-5.65543	5.40656e-05	0.00053383	2.05833
ENSG00000130429	ARPC1B	1.24074	6.96784	4.12934	0.000973152	0.00568185	-1.45547
ENSG00000130449	ZSWIM6	-8.73185	0.0698374	-10.2516	5.46138e-08	3.15388e-06	7.41586
ENSG00000130475	FCHO1	0.649382	5.30806	3.36272	0.00450729	0.0199697	-2.88306
ENSG00000130487	KLHDC7B	8.34555	-1.36471	7.89018	1.3684e-06	2.9385e-05	4.69673
ENSG00000130511	SSBP4	1.64043	6.74102	6.11421	2.40474e-05	0.000276797	2.34725
ENSG00000130517	PGPEP1	2.63186	4.99356	3.83137	0.00175973	0.0092434	-1.69878
ENSG00000130520	LSM4	0.556128	7.16905	2.90728	0.0112401	0.0414151	-3.90036
ENSG00000130529	TRPM4	-8.14019	3.11473	-11.7832	9.04463e-09	9.60023e-07	9.92022
ENSG00000130544	ZNF557	-0.839677	4.84773	-3.61588	0.00270954	0.013249	-2.25114
ENSG00000130589	HELZ2	3.14193	2.36683	5.28465	0.000106268	0.000920249	1.36349
ENSG00000130598	TNNI2	4.93976	-2.36884	6.07437	2.57706e-05	0.000293899	2.59354
ENSG00000130635	COL5A1	11.2742	0.454655	6.75166	8.18716e-06	0.000119982	3.4111
ENSG00000130638	ATXN10	0.559104	7.14464	2.83914	0.0128744	0.0461663	-4.03136
ENSG00000130675	MNX1	6.03667	-2.54584	8.3636	6.8248e-07	1.73658e-05	5.06008
ENSG00000130717	UCK1	-1.01659	4.72543	-3.36919	0.00444905	0.0197588	-2.74385
ENSG00000130724	CHMP2A	0.666754	5.32714	3.18004	0.0065081	0.0266787	-3.23726
ENSG00000130731	METTL26	-1.26878	5.01092	-4.38831	0.000584937	0.00376121	-0.792798
ENSG00000130741	EIF2S3	0.737537	8.532	3.90935	0.00150615	0.0081298	-1.90269
ENSG00000130751	NPAS1	3.78762	1.39188	4.35665	0.000622291	0.00395858	-0.163383
ENSG00000130758	MAP3K10	-1.96809	3.84634	-4.59388	0.000392333	0.00270161	-0.0912288
ENSG00000130762	ARHGEF16	-3.92328	-3.54645	-4.59947	0.000388122	0.00267633	0.151228
ENSG00000130768	SMPDL3B	5.44444	-0.304003	4.8979	0.000219214	0.00166617	0.804032
ENSG00000130770	ATPIF1	1.28133	6.30291	7.68082	1.87771e-06	3.77575e-05	5.00718
ENSG00000130775	THEMIS2	6.12319	1.54732	6.66567	9.43728e-06	0.000132713	3.73617
ENSG00000130779	CLIP1	-1.01369	5.53155	-3.77841	0.00195627	0.0100938	-2.05165
ENSG00000130803	ZNF317	-0.661383	6.41641	-2.9775	0.00976879	0.0369845	-3.72777
ENSG00000130812	ANGPTL6	2.37262	-0.937894	3.38358	0.00432208	0.0192755	-1.93937
ENSG00000130813	C19orf66	3.76122	2.93964	8.17947	8.91659e-07	2.13366e-05	6.0925
ENSG00000130826	DKC1	-0.847323	8.08299	-3.13385	0.00714084	0.0288585	-3.45664
ENSG00000130830	MPP1	-7.91335	-0.548834	-9.11696	2.38069e-07	8.4432e-06	6.18486
ENSG00000130844	ZNF331	8.69761	-1.32969	9.46802	1.48868e-07	6.01135e-06	6.23013
ENSG00000130985	UBA1	-1.414	9.36582	-3.91663	0.00148447	0.00803321	-1.88237
ENSG00000131015	ULBP2	-3.40034	-1.46652	-3.65035	0.00252847	0.0124952	-1.36689
ENSG00000131018	SYNE1	1.69599	6.01333	3.53555	0.00318402	0.015054	-2.53362
ENSG00000131019	ULBP3	-3.22778	1.94005	-6.4758	1.29615e-05	0.000170148	3.49853
ENSG00000131037	EPS8L1	5.64485	-1.22631	4.27861	0.000725161	0.00449558	-0.318016
ENSG00000131042	LILRB2	3.54122	-3.62076	3.61425	0.00271843	0.013275	-1.43861
ENSG00000131051	RBM39	-0.891451	7.93895	-4.58459	0.00039944	0.00273786	-0.555346
ENSG00000131069	ACSS2	5.74195	1.4533	7.36708	3.04839e-06	5.42505e-05	4.84947
ENSG00000131115	ZNF227	-0.88129	4.85052	-3.23349	0.00584526	0.0245767	-2.99734
ENSG00000131171	SH3BGRL	0.611475	6.19907	3.53406	0.00319352	0.0150941	-2.61566
ENSG00000131183	SLC34A1	4.26472	-3.49898	4.94699	0.000199758	0.00154444	0.704633
ENSG00000131187	F12	2.52309	1.6482	5.45274	7.80471e-05	0.000719466	1.70952
ENSG00000131196	NFATC1	-1.22007	5.69927	-4.23281	0.000793494	0.0048246	-1.15352
ENSG00000131242	RAB11FIP4	2.46649	4.47119	5.83922	3.8945e-05	0.000407551	2.18061
ENSG00000131323	TRAF3	-6.9322	3.10363	-9.70473	1.09259e-07	4.87563e-06	8.06684
ENSG00000131370	SH3BP5	6.90388	1.81416	12.1443	6.08695e-09	7.71029e-07	10.0176
ENSG00000131378	RFTN1	3.02136	6.83649	13.6196	1.32935e-09	2.78314e-07	12.4657
ENSG00000131398	KCNC3	6.40768	-1.02307	6.65491	9.60719e-06	0.000134428	3.49074
ENSG00000131400	NAPSA	2.45906	1.3358	5.55761	6.45011e-05	0.000614361	1.92261
ENSG00000131401	NAPSB	5.57985	0.665535	7.66676	1.9184e-06	3.84197e-05	5.25975
ENSG00000131459	GFPT2	-4.04051	-3.76887	-4.52746	0.000446155	0.00300129	0.0423026
ENSG00000131495	NDUFA2	0.712984	5.36847	3.39938	0.00418692	0.0187572	-2.83455
ENSG00000131507	NDFIP1	0.631606	6.50651	3.1023	0.00760764	0.030357	-3.4872
ENSG00000131558	EXOC4	0.919051	6.26295	2.86173	0.0123083	0.0445451	-3.94826
ENSG00000131584	ACAP3	-1.1996	5.85408	-4.03162	0.00118099	0.00663249	-1.61963
ENSG00000131650	KREMEN2	4.20586	1.72849	9.01698	2.72786e-07	9.51549e-06	7.12347
ENSG00000131652	THOC6	-0.668824	5.25458	-3.07267	0.00807351	0.031933	-3.44659
ENSG00000131669	NINJ1	1.73732	5.60446	7.56264	2.25036e-06	4.33165e-05	4.88517
ENSG00000131686	CA6	2.83258	-1.83481	2.97187	0.00987943	0.0373463	-2.59259
ENSG00000131697	NPHP4	-1.16334	4.70658	-4.9331	0.000205073	0.00157732	0.304017
ENSG00000131711	MAP1B	9.31533	2.62636	12.2683	5.32508e-09	7.08863e-07	10.2376
ENSG00000131746	TNS4	6.3946	-1.30582	4.12917	0.000973485	0.00568185	-0.527966
ENSG00000131773	KHDRBS3	6.07614	-1.63408	3.05784	0.00831714	0.0326361	-2.41915
ENSG00000131781	FMO5	2.06317	0.768568	3.50889	0.00335924	0.0157223	-1.78084
ENSG00000131791	PRKAB2	-0.724311	5.18781	-2.95461	0.0102263	0.0384035	-3.61606
ENSG00000131873	CHSY1	-1.29411	5.23463	-3.7997	0.0018747	0.00974741	-1.94471
ENSG00000131885	KRT17P1	7.21683	-1.858	5.3449	9.5097e-05	0.000837169	1.39309
ENSG00000131941	RHPN2	-4.74136	0.950469	-7.52515	2.38429e-06	4.51344e-05	5.11876
ENSG00000132003	ZSWIM4	1.67722	3.61004	3.02231	0.00893083	0.0345245	-3.13136
ENSG00000132010	ZNF20	3.14769	-1.2207	3.11302	0.00744566	0.0298953	-2.32052
ENSG00000132026	RTBDN	-5.85053	-0.160115	-5.41666	8.33664e-05	0.000752628	1.67152
ENSG00000132185	FCRLA	3.44543	6.65329	4.61716	0.000375091	0.00260218	-0.290266
ENSG00000132205	EMILIN2	5.09407	-0.88877	5.38504	8.83392e-05	0.000788895	1.64268
ENSG00000132274	TRIM22	1.27327	5.47919	4.04107	0.00115907	0.00653901	-1.46598
ENSG00000132286	TIMM10B	0.861656	5.70415	3.92216	0.00146818	0.00796537	-1.78304
ENSG00000132294	EFR3A	-0.647586	6.66505	-3.13447	0.00713197	0.0288381	-3.44076
ENSG00000132297	HHLA1	-1.676	1.20215	-3.05858	0.00830489	0.0326345	-2.74377
ENSG00000132323	ILKAP	-0.543546	5.61382	-3.2182	0.00602769	0.0251535	-3.21315
ENSG00000132326	PER2	-0.823565	5.72782	-3.0831	0.00790643	0.0313472	-3.46403
ENSG00000132329	RAMP1	-7.78434	0.137369	-8.43308	6.17626e-07	1.63891e-05	5.72716
ENSG00000132356	PRKAA1	-0.771116	6.46367	-4.18907	0.000864901	0.00515957	-1.31616
ENSG00000132357	CARD6	-1.92866	2.43163	-4.75848	0.000285903	0.00207245	0.351997
ENSG00000132359	RAP1GAP2	6.69371	2.98598	9.31824	1.81595e-07	6.90155e-06	7.59437
ENSG00000132386	SERPINF1	3.41476	1.8348	5.64047	5.55404e-05	0.000545951	2.0907
ENSG00000132405	TBC1D14	-0.862654	6.6034	-3.25909	0.00555193	0.0236464	-3.19571
ENSG00000132406	TMEM128	0.995444	4.06885	3.00843	0.00918246	0.0352427	-3.27098
ENSG00000132463	GRSF1	-1.03365	7.59881	-5.41545	8.3552e-05	0.000753621	1.04964
ENSG00000132470	ITGB4	-2.34677	-0.615184	-4.18513	0.000871642	0.00518726	-0.447047
ENSG00000132530	XAF1	-2.26907	1.25668	-3.96002	0.00136159	0.00749378	-0.973051
ENSG00000132535	DLG4	3.11561	2.69613	5.6224	5.73767e-05	0.000558727	2.00911
ENSG00000132549	VPS13B	1.8918	6.54183	2.9919	0.00949147	0.0361279	-3.70171
ENSG00000132623	ANKEF1	-1.18786	1.27215	-2.86793	0.0121572	0.0440623	-3.14873
ENSG00000132640	BTBD3	-4.51061	4.06438	-8.99725	2.80247e-07	9.61423e-06	7.20988
ENSG00000132676	DAP3	-0.623457	7.58948	-2.89359	0.0115511	0.0422572	-3.92784
ENSG00000132694	ARHGEF11	-7.21951	1.71967	-8.75331	3.92658e-07	1.21561e-05	6.57178
ENSG00000132704	FCRL2	3.72592	-0.933719	4.15949	0.000916885	0.00540671	-0.478512
ENSG00000132716	DCAF8	-1.38924	7.51216	-5.03991	0.000167666	0.00133023	0.336599
ENSG00000132718	SYT11	9.65316	3.67016	16.762	7.98417e-11	5.64975e-08	13.3624
ENSG00000132744	ACY3	7.02423	2.87462	14.7045	4.74286e-10	1.47896e-07	12.7761
ENSG00000132746	ALDH3B2	4.03875	0.204883	4.17665	0.000886338	0.00525578	-0.52061
ENSG00000132825	PPP1R3D	-2.54593	3.33559	-9.16255	2.23823e-07	8.08953e-06	7.44072
ENSG00000132849	PATJ	4.86093	2.0626	4.50832	0.000463042	0.0030925	0.0452028
ENSG00000132938	MTUS2	5.68285	-1.68033	3.73585	0.00213022	0.0108112	-1.2184
ENSG00000132952	USPL1	-1.10782	5.91298	-6.05859	2.64883e-05	0.000300681	2.30796
ENSG00000132953	XPO4	1.15946	6.5084	5.71483	4.86018e-05	0.000491978	1.62776
ENSG00000132963	POMP	-1.14558	7.1614	-3.58847	0.00286288	0.013864	-2.54594
ENSG00000132970	WASF3	4.37184	-2.65426	3.57001	0.002971	0.0142324	-1.51646
ENSG00000133030	MPRIP	-1.16212	7.08521	-5.69837	5.00555e-05	0.000502585	1.58001
ENSG00000133056	PIK3C2B	-6.74426	-0.190025	-3.12237	0.00730733	0.0294274	-2.27965
ENSG00000133059	DSTYK	-0.958977	4.67155	-4.35373	0.000625856	0.0039701	-0.732747
ENSG00000133063	CHIT1	6.808	-1.22707	3.95731	0.00136896	0.00752599	-0.84495
ENSG00000133065	SLC41A1	-1.61447	5.13232	-5.22747	0.000118133	0.00100427	0.875798
ENSG00000133103	COG6	-1.37027	5.83955	-5.14796	0.000136961	0.00113384	0.641908
ENSG00000133106	EPSTI1	-5.7518	0.296519	-5.20404	0.000123385	0.00103999	1.36868
ENSG00000133112	TPT1	-0.655846	11.6271	-2.85686	0.0124283	0.0448917	-3.98142
ENSG00000133114	GPALPP1	-0.804246	6.23456	-3.43658	0.00388505	0.0176766	-2.80006
ENSG00000133119	RFC3	-2.58823	7.8712	-7.98486	1.18808e-06	2.63092e-05	5.45329
ENSG00000133121	STARD13	-6.50626	0.527204	-5.34532	9.50231e-05	0.000837015	1.59757
ENSG00000133193	FAM104A	-0.674817	5.75356	-3.18415	0.00645462	0.0265107	-3.28641
ENSG00000133256	PDE6B	5.5826	-0.871368	5.09589	0.000150955	0.00122511	1.06928
ENSG00000133275	CSNK1G2	0.481606	6.69398	2.95842	0.0101486	0.0381806	-3.79178
ENSG00000133302	SLF1	-0.879954	5.06658	-3.39072	0.00426044	0.0190464	-2.80819
ENSG00000133313	CNDP2	0.731074	7.30036	3.35491	0.00457873	0.0202393	-3.01451
ENSG00000133424	LARGE1	5.32979	1.2483	6.79568	7.61573e-06	0.000112932	3.98155
ENSG00000133460	SLC2A11	2.41794	3.61074	8.37781	6.6865e-07	1.71018e-05	6.35747
ENSG00000133561	GIMAP6	2.80594	-0.0161148	3.92116	0.00147111	0.00797837	-0.950412
ENSG00000133612	AGAP3	-2.33546	5.01236	-7.36333	3.06635e-06	5.45047e-05	4.63799
ENSG00000133619	KRBA1	1.24548	3.39739	3.02255	0.00892654	0.0345245	-3.16943
ENSG00000133678	TMEM254	7.4654	-1.91228	8.2852	7.64392e-07	1.8963e-05	5.07122
ENSG00000133703	KRAS	-1.0051	6.31129	-3.15041	0.00690722	0.0280441	-3.39202
ENSG00000133739	LRRCC1	-2.21288	4.28331	-6.90455	6.37516e-06	9.78666e-05	3.96057
ENSG00000133740	E2F5	1.27849	5.64691	6.69037	9.05887e-06	0.000128941	3.45046
ENSG00000133789	SWAP70	1.47389	6.98172	5.61219	5.84426e-05	0.000567619	1.43333
ENSG00000133835	HSD17B4	-1.0446	6.04331	-3.74888	0.00207536	0.0105979	-2.20326
ENSG00000133872	SARAF	1.04475	7.15551	5.06505	0.000159935	0.00128397	0.395165
ENSG00000133895	MEN1	0.766769	5.80825	3.0865	0.00785262	0.0311672	-3.49965
ENSG00000133935	C14orf1	0.648845	5.85286	2.8191	0.0133978	0.0477553	-3.98577
ENSG00000133985	TTC9	8.55111	0.0681895	14.2998	6.91039e-10	1.95466e-07	10.525
ENSG00000134013	LOXL2	4.22009	3.17182	6.4537	1.34535e-05	0.000175553	3.43794
ENSG00000134014	ELP3	1.36822	5.45724	5.38154	8.89079e-05	0.00079302	1.12361
ENSG00000134030	CTIF	-2.47015	4.33137	-6.01225	2.87196e-05	0.000320882	2.47698
ENSG00000134049	IER3IP1	-0.826215	6.36887	-5.30509	0.000102333	0.00089084	0.872645
ENSG00000134070	IRAK2	2.9082	-1.62038	2.81552	0.0134934	0.0480154	-2.89883
ENSG00000134107	BHLHE40	-10.2545	1.1345	-9.93748	8.10487e-08	4.02804e-06	7.43828
ENSG00000134109	EDEM1	-1.56916	8.14166	-3.73383	0.00213887	0.0108476	-2.25308
ENSG00000134222	PSRC1	-2.66701	2.8965	-5.78585	4.28168e-05	0.000440621	2.2523
ENSG00000134242	PTPN22	4.68486	2.99195	6.77779	7.8428e-06	0.000115619	3.96981
ENSG00000134243	SORT1	-2.92794	5.43743	-8.79478	3.70607e-07	1.16079e-05	6.84536
ENSG00000134262	AP4B1	0.681012	5.24872	2.89563	0.0115041	0.0421478	-3.76251
ENSG00000134265	NAPG	-0.572746	5.53007	-3.59507	0.00282517	0.0137286	-2.42707
ENSG00000134278	SPIRE1	-1.67712	4.16715	-5.11671	0.000145189	0.00118414	0.809849
ENSG00000134285	FKBP11	1.67998	6.1568	5.52243	6.87487e-05	0.000644546	1.34885
ENSG00000134287	ARF3	0.894285	7.77668	3.25912	0.00555165	0.0236464	-3.20781
ENSG00000134291	TMEM106C	1.25384	5.85126	4.64161	0.000357819	0.00250692	-0.391733
ENSG00000134294	SLC38A2	-1.61261	7.77423	-3.01457	0.00907032	0.0349274	-3.67832
ENSG00000134313	KIDINS220	-1.74831	6.08334	-5.97492	3.06591e-05	0.000338732	2.15961
ENSG00000134326	CMPK2	-5.56261	-2.95526	-6.27952	1.80879e-05	0.000222137	2.64922
ENSG00000134330	IAH1	9.1639	2.91311	15.3223	2.7164e-10	1.15331e-07	12.2111
ENSG00000134444	KIAA1468	-0.684556	5.91231	-3.35681	0.00456124	0.0201846	-2.94657
ENSG00000134460	IL2RA	8.90577	-0.91938	7.30176	3.37736e-06	5.91834e-05	4.05156
ENSG00000134508	CABLES1	10.2521	1.8477	8.47433	5.8224e-07	1.57025e-05	5.90529
ENSG00000134516	DOCK2	0.739126	7.79928	4.07389	0.00108605	0.00619766	-1.5724
ENSG00000134545	KLRC1	3.97666	-3.24232	3.51907	0.00329122	0.0154624	-1.60511
ENSG00000134574	DDB2	-2.13146	3.48092	-3.81006	0.00183629	0.00958123	-1.57472
ENSG00000134698	AGO4	6.87	1.62634	4.59556	0.000391063	0.00269536	0.288515
ENSG00000134758	RNF138	-1.16527	7.04139	-4.62415	0.000370068	0.00257695	-0.470158
ENSG00000134779	TPGS2	-0.697637	7.39435	-3.92989	0.00144575	0.0078753	-1.86117
ENSG00000134802	SLC43A3	-2.14833	6.41271	-6.23462	1.95352e-05	0.000234675	2.57759
ENSG00000134824	FADS2	1.39126	3.13797	3.40189	0.00416576	0.018668	-2.3051
ENSG00000134852	CLOCK	-1.27725	5.03533	-3.03792	0.00865589	0.0336807	-3.49076
ENSG00000134884	ARGLU1	1.10192	6.92407	5.99324	2.96906e-05	0.000329502	2.13083
ENSG00000134905	CARS2	1.27861	5.59009	4.23462	0.000790671	0.00481137	-1.16032
ENSG00000134954	ETS1	0.765905	8.84	3.15091	0.00690031	0.0280237	-3.42195
ENSG00000134970	TMED7	0.582239	6.71742	2.90266	0.011344	0.0417258	-3.8964
ENSG00000134986	NREP	-2.23229	4.75692	-8.86042	3.38334e-07	1.09297e-05	6.91899
ENSG00000135045	C9orf40	-0.912028	5.98213	-4.09612	0.00103926	0.00598116	-1.46426
ENSG00000135048	TMEM2	-2.07805	3.00616	-5.81135	4.09194e-05	0.000425516	2.28813
ENSG00000135052	GOLM1	-8.96732	2.93123	-10.1676	6.06386e-08	3.34978e-06	8.28245
ENSG00000135063	FAM189A2	-4.21193	-2.6372	-3.15903	0.00678869	0.0276611	-2.21066
ENSG00000135069	PSAT1	1.96211	8.38425	5.33818	9.62808e-05	0.000843592	0.906159
ENSG00000135074	ADAM19	2.73206	4.54001	10.2339	5.58293e-08	3.17864e-06	8.7974
ENSG00000135090	TAOK3	-1.02546	6.20317	-4.24994	0.000767186	0.00470507	-1.17045
ENSG00000135116	HRK	-2.66805	4.05304	-3.3249	0.00486361	0.0212693	-2.6279
ENSG00000135127	BICDL1	1.3728	4.05148	3.49937	0.0034242	0.015956	-2.36476
ENSG00000135144	DTX1	1.0732	8.43169	5.53584	6.70965e-05	0.000632649	1.27581
ENSG00000135241	PNPLA8	1.27146	5.65025	3.19703	0.00628963	0.0259766	-3.17173
ENSG00000135250	SRPK2	-1.08314	5.76653	-3.45188	0.0037673	0.0172465	-2.72011
ENSG00000135253	KCP	1.84062	1.18535	3.89622	0.00154608	0.00831818	-1.15178
ENSG00000135269	TES	-6.66889	2.7908	-9.98197	7.65972e-08	3.89806e-06	8.36615
ENSG00000135272	MDFIC	-8.90634	1.73714	-12.4174	4.54056e-09	6.19015e-07	9.7797
ENSG00000135315	CEP162	-1.80067	3.87284	-5.601	5.96347e-05	0.000575436	1.79503
ENSG00000135317	SNX14	-1.68795	4.54047	-4.96689	0.000192386	0.00149366	0.482178
ENSG00000135336	ORC3	0.591125	5.69151	3.20851	0.00614625	0.0254988	-3.23096
ENSG00000135338	LCA5	5.33393	-2.81786	4.33714	0.00064652	0.00406744	-0.226884
ENSG00000135363	LMO2	2.81063	4.10017	3.62278	0.00267231	0.0131015	-1.95542
ENSG00000135390	ATP5G2	-0.626727	7.19656	-3.04065	0.00860865	0.0335501	-3.63868
ENSG00000135404	CD63	-1.43221	5.97851	-4.81197	0.000258134	0.00189801	-0.0319893
ENSG00000135414	GDF11	-0.7752	5.37378	-3.81546	0.00181658	0.00949848	-2.0023
ENSG00000135426	TESPA1	2.14633	4.53697	8.1401	9.44613e-07	2.20707e-05	5.90657
ENSG00000135441	BLOC1S1	0.805863	4.98805	3.92626	0.00145624	0.00791756	-1.68887
ENSG00000135451	TROAP	-0.781381	5.55197	-3.02233	0.00893043	0.0345245	-3.58103
ENSG00000135454	B4GALNT1	7.04674	-1.86521	5.60335	5.93823e-05	0.000573373	1.77208
ENSG00000135457	TFCP2	1.75204	5.14696	7.05803	4.97509e-06	8.02712e-05	4.12404
ENSG00000135480	KRT7	5.47367	-2.70128	4.70195	0.000318615	0.00227189	0.363253
ENSG00000135525	MAP7	8.78864	0.510925	12.5133	4.10185e-09	6.04437e-07	9.40844
ENSG00000135535	CD164	1.02952	7.81359	4.67243	0.000337212	0.00238504	-0.381116
ENSG00000135540	NHSL1	-4.59274	2.79147	-4.10204	0.00102715	0.00592296	-0.777972
ENSG00000135547	HEY2	-2.22955	1.33871	-2.79178	0.0141449	0.0498562	-3.25991
ENSG00000135587	SMPD2	1.06936	3.22852	3.74284	0.00210061	0.0106998	-1.74369
ENSG00000135596	MICAL1	2.26516	5.30384	7.17816	4.10639e-06	6.91064e-05	4.34906
ENSG00000135604	STX11	-4.82465	-0.469093	-5.12967	0.000141717	0.00116413	1.23558
ENSG00000135643	KCNMB4	2.68129	2.75129	6.14823	2.26716e-05	0.000264235	2.85916
ENSG00000135709	KIAA0513	2.0008	2.73611	5.20789	0.000122504	0.00103374	1.20784
ENSG00000135720	DYNC1LI2	-0.675648	6.37319	-3.19905	0.00626423	0.0258905	-3.30872
ENSG00000135736	CCDC102A	4.7965	0.381415	7.26393	3.5848e-06	6.20558e-05	4.59266
ENSG00000135749	PCNX2	4.70624	2.61068	8.44303	6.08886e-07	1.62442e-05	6.43372
ENSG00000135750	KCNK1	8.23097	-1.59864	10.6824	3.22649e-08	2.28313e-06	7.1562
ENSG00000135766	EGLN1	-1.19067	6.25546	-4.22191	0.000810705	0.00488866	-1.24752
ENSG00000135776	ABCB10	-0.809022	5.67097	-3.13597	0.00711046	0.0287827	-3.36182
ENSG00000135821	GLUL	-9.32682	3.9458	-23.9163	5.76109e-13	2.60921e-09	17.6349
ENSG00000135823	STX6	-1.13304	5.63141	-6.80914	7.4495e-06	0.000111368	3.63502
ENSG00000135837	CEP350	-0.931295	7.21627	-3.8133	0.00182443	0.0095327	-2.08951
ENSG00000135842	FAM129A	-6.3882	4.20984	-9.53475	1.36356e-07	5.62848e-06	7.92064
ENSG00000135845	PIGC	-0.828934	4.61195	-3.24936	0.00566166	0.0239693	-2.94381
ENSG00000135862	LAMC1	-0.809645	6.64545	-2.89575	0.0115015	0.0421478	-3.91308
ENSG00000135870	RC3H1	-1.12664	5.85565	-3.87836	0.00160217	0.00855489	-1.87478
ENSG00000135913	USP37	-0.794642	6.14951	-3.24752	0.0056826	0.0240289	-3.16931
ENSG00000135914	HTR2B	5.1082	-3.46196	6.56477	1.11639e-05	0.000150935	2.99381
ENSG00000135916	ITM2C	-9.83987	-0.380135	-8.8837	3.27617e-07	1.07946e-05	5.74256
ENSG00000135925	WNT10A	2.96018	3.62218	6.49849	1.24759e-05	0.000165087	3.29863
ENSG00000135926	TMBIM1	5.13339	3.07736	9.00421	2.7759e-07	9.60911e-06	7.22996
ENSG00000135931	ARMC9	2.31573	3.83056	5.82429	3.99902e-05	0.000417532	2.14073
ENSG00000135956	TMEM127	-0.563037	5.81961	-2.90966	0.0111867	0.0412389	-3.82732
ENSG00000136010	ALDH1L2	-10.0062	2.1488	-5.15526	0.000135108	0.00112037	1.28187
ENSG00000136014	USP44	8.19259	-0.0360351	8.86476	3.36311e-07	1.0888e-05	6.29023
ENSG00000136026	CKAP4	9.44653	1.49476	11.9925	7.18109e-09	8.41752e-07	9.53941
ENSG00000136040	PLXNC1	-2.56955	6.66553	-7.09337	4.7011e-06	7.71916e-05	4.10434
ENSG00000136044	APPL2	-1.21513	4.38587	-3.60463	0.00277144	0.0134984	-2.15114
ENSG00000136068	FLNB	-2.4249	6.81503	-7.62019	2.06002e-06	4.0385e-05	4.91405
ENSG00000136108	CKAP2	1.12034	7.46213	5.42109	8.26938e-05	0.000749287	1.06399
ENSG00000136111	TBC1D4	3.29775	5.72593	9.30935	1.83763e-07	6.94841e-06	7.50981
ENSG00000136122	BORA	0.895654	4.73062	2.80225	0.013854	0.049005	-3.82639
ENSG00000136141	LRCH1	-0.755576	6.74192	-3.36065	0.00452613	0.0200412	-2.98895
ENSG00000136144	RCBTB1	1.602	5.62099	6.31775	1.69439e-05	0.000211585	2.82336
ENSG00000136146	MED4	1.34086	5.63728	7.74918	1.69237e-06	3.47357e-05	5.16464
ENSG00000136147	PHF11	1.14328	3.65562	3.33331	0.004782	0.020968	-2.59654
ENSG00000136156	ITM2B	1.56533	5.40668	5.61119	5.85477e-05	0.000568269	1.55727
ENSG00000136159	NUDT15	1.59081	5.36491	5.30683	0.000102005	0.000889308	0.985087
ENSG00000136161	RCBTB2	3.73204	3.74019	8.02502	1.11933e-06	2.5202e-05	5.84937
ENSG00000136169	SETDB2	2.12346	5.58137	7.84332	1.46813e-06	3.09013e-05	5.38858
ENSG00000136213	CHST12	-2.62133	5.0394	-7.47868	2.56202e-06	4.77087e-05	4.84883
ENSG00000136235	GPNMB	1.89825	1.63581	2.84021	0.012847	0.0460903	-3.28747
ENSG00000136238	RAC1	-1.04129	8.51983	-5.61032	5.86405e-05	0.0005687	1.41442
ENSG00000136240	KDELR2	-0.929252	7.76505	-4.10401	0.00102317	0.00590917	-1.51177
ENSG00000136243	NUPL2	-0.736758	6.05934	-4.63818	0.00036019	0.00251879	-0.398247
ENSG00000136270	TBRG4	-0.965862	7.01335	-3.04557	0.00852423	0.0332555	-3.62925
ENSG00000136280	CCM2	0.652017	5.98911	3.41922	0.00402306	0.018155	-2.8481
ENSG00000136286	MYO1G	3.19039	5.33643	9.08651	2.48118e-07	8.75779e-06	7.22881
ENSG00000136295	TTYH3	-1.41183	6.90352	-6.59654	1.0587e-05	0.000144864	3.19687
ENSG00000136305	CIDEB	-2.81241	1.04329	-3.00076	0.00932451	0.0356201	-2.90242
ENSG00000136319	TTC5	0.769405	5.12634	2.81322	0.0135554	0.0481767	-3.94232
ENSG00000136371	MTHFS	2.58791	3.18873	6.89982	6.42438e-06	9.83175e-05	4.09023
ENSG00000136379	ABHD17C	-7.63534	1.65454	-13.2001	2.01863e-09	3.76651e-07	10.7753
ENSG00000136404	TM6SF1	5.09762	3.18694	4.62505	0.000369427	0.00257369	0.219952
ENSG00000136425	CIB2	6.68561	-2.43979	7.00695	5.40116e-06	8.57491e-05	3.62527
ENSG00000136490	LIMD2	0.666811	7.12329	3.24727	0.00568545	0.0240289	-3.22646
ENSG00000136504	KAT7	-0.765042	5.25599	-3.06908	0.00813179	0.0321037	-3.40744
ENSG00000136514	RTP4	-3.3045	-0.351961	-4.51542	0.000456699	0.00306252	0.147013
ENSG00000136521	NDUFB5	1.33214	6.84368	6.55902	1.12716e-05	0.000151718	3.13269
ENSG00000136522	MRPL47	0.880299	6.32629	2.966	0.00999609	0.0377393	-3.7605
ENSG00000136535	TBR1	2.9178	-2.84067	3.0151	0.00906067	0.0349084	-2.49965
ENSG00000136542	GALNT5	2.23045	-1.92633	2.81119	0.0136101	0.0483263	-2.83768
ENSG00000136560	TANK	1.58585	6.26969	8.48128	5.76489e-07	1.56325e-05	6.24761
ENSG00000136573	BLK	2.17568	5.54982	8.65403	4.51289e-07	1.33323e-05	6.57263
ENSG00000136603	SKIL	2.63628	5.94652	9.83118	9.28321e-08	4.40144e-06	8.20538
ENSG00000136631	VPS45	1.91666	2.48304	3.7675	0.00199946	0.0102916	-1.51267
ENSG00000136710	CCDC115	0.780788	5.05483	3.77841	0.00195625	0.0100938	-1.96327
ENSG00000136715	SAP130	-1.42627	5.01009	-3.71529	0.0022198	0.0111969	-2.11868
ENSG00000136717	BIN1	4.3127	-3.74695	4.20281	0.000841787	0.00503987	-0.466372
ENSG00000136720	HS6ST1	-0.767314	6.28114	-2.99087	0.00951103	0.0361653	-3.69922
ENSG00000136732	GYPC	-2.42792	4.91205	-4.58564	0.000398629	0.00273483	-0.238179
ENSG00000136802	LRRC8A	-0.613077	5.62371	-3.02757	0.00883724	0.0342161	-3.55797
ENSG00000136848	DAB2IP	-4.2066	2.16464	-2.84097	0.0128277	0.0460321	-3.29866
ENSG00000136854	STXBP1	2.04096	5.27827	6.22529	1.98509e-05	0.000237507	2.72212
ENSG00000136866	ZFP37	6.2505	-1.64836	6.25598	1.88321e-05	0.000229133	2.70409
ENSG00000136928	GABBR2	4.30932	-4.0561	3.58742	0.0028689	0.013864	-1.4876
ENSG00000136929	HEMGN	4.82417	-2.54159	3.77982	0.00195075	0.0100723	-1.14563
ENSG00000137038	TMEM261	1.19048	4.96343	4.18845	0.000865946	0.00515957	-1.17954
ENSG00000137040	RANBP6	0.790448	5.58437	3.18363	0.0064613	0.0265235	-3.25702
ENSG00000137055	PLAA	-0.662615	6.87668	-3.52724	0.00323763	0.015254	-2.65991
ENSG00000137074	APTX	-0.963747	5.21345	-2.81563	0.0134906	0.0480154	-3.95495
ENSG00000137075	RNF38	-1.81237	6.28244	-8.79648	3.69731e-07	1.16079e-05	6.72199
ENSG00000137078	SIT1	0.788472	4.9611	3.10762	0.00752678	0.0301315	-3.38953
ENSG00000137100	DCTN3	-0.61745	5.79341	-3.43126	0.00392685	0.0178123	-2.7962
ENSG00000137101	CD72	1.32882	3.79911	3.98648	0.00129179	0.00717875	-1.29665
ENSG00000137106	GRHPR	0.570878	6.27566	3.0424	0.00857849	0.0334496	-3.6073
ENSG00000137124	ALDH1B1	-2.02736	5.0549	-5.41528	8.35779e-05	0.000753621	1.16843
ENSG00000137145	DENND4C	-0.680723	6.12979	-3.0666	0.00817229	0.0322123	-3.54394
ENSG00000137185	ZSCAN9	-8.49471	-0.371159	-9.56569	1.30939e-07	5.4503e-06	6.48764
ENSG00000137193	PIM1	-2.04094	5.55769	-3.10864	0.0075115	0.0300865	-3.27673
ENSG00000137261	KIAA0319	2.13616	1.44929	5.18316	0.000128268	0.00107323	1.2669
ENSG00000137265	IRF4	-1.66967	7.64287	-6.63338	9.95706e-06	0.000138463	3.25693
ENSG00000137267	TUBB2A	-2.98927	5.11449	-5.46622	7.61523e-05	0.000704849	1.39455
ENSG00000137274	BPHL	-1.06244	3.68037	-4.37365	0.000601943	0.00385057	-0.604008
ENSG00000137285	TUBB2B	-9.92757	3.71212	-14.5838	5.30135e-10	1.57556e-07	11.9744
ENSG00000137288	UQCC2	0.829865	4.89979	3.0823	0.00791912	0.0313892	-3.41003
ENSG00000137393	RNF144B	2.49836	6.43742	6.68449	9.14743e-06	0.000129953	3.46863
ENSG00000137413	TAF8	0.85354	4.11077	2.9572	0.0101735	0.0382535	-3.43211
ENSG00000137462	TLR2	-5.45261	-2.25308	-4.41868	0.000551274	0.00358195	-0.0384875
ENSG00000137478	FCHSD2	1.42864	5.95577	3.93275	0.00143754	0.00784206	-1.77752
ENSG00000137491	SLCO2B1	8.26245	2.04115	9.73587	1.04946e-07	4.75456e-06	7.82589
ENSG00000137497	NUMA1	-2.02363	7.7669	-8.38534	6.61443e-07	1.69621e-05	6.05998
ENSG00000137501	SYTL2	7.44383	2.17935	6.50222	1.2398e-05	0.000164201	3.48643
ENSG00000137502	RAB30	2.76783	5.41327	8.39712	6.5034e-07	1.68952e-05	6.19826
ENSG00000137507	LRRC32	6.38329	-0.982024	6.31632	1.69854e-05	0.000211926	3.0961
ENSG00000137509	PRCP	3.10483	3.65611	7.00958	5.37835e-06	8.55261e-05	4.28102
ENSG00000137575	SDCBP	-0.833824	6.31261	-4.37584	0.000599371	0.00383742	-0.930932
ENSG00000137642	SORL1	4.04051	7.90445	12.9318	2.65258e-09	4.72524e-07	11.7557
ENSG00000137700	SLC37A4	-0.802833	5.04438	-3.03758	0.00866176	0.0336947	-3.49511
ENSG00000137720	C11orf1	1.13582	2.78503	3.10215	0.0076099	0.0303579	-2.91144
ENSG00000137752	CASP1	-2.44903	1.75858	-3.74681	0.00208399	0.010631	-1.48327
ENSG00000137766	UNC13C	7.3833	0.189889	4.75125	0.000289882	0.00209618	0.57859
ENSG00000137767	SQRDL	-7.53576	0.672958	-7.35912	3.08662e-06	5.47341e-05	4.61133
ENSG00000137804	NUSAP1	-0.931482	6.90509	-3.05444	0.0083741	0.0327989	-3.59597
ENSG00000137807	KIF23	-1.08773	5.99311	-3.30736	0.00503828	0.0218086	-3.05008
ENSG00000137834	SMAD6	-6.43928	0.979627	-7.1366	4.38732e-06	7.26819e-05	4.3726
ENSG00000137877	SPTBN5	2.42082	-0.958201	4.76724	0.000281152	0.00204299	0.599708
ENSG00000137880	GCHFR	1.80441	4.56138	7.40866	2.85672e-06	5.16571e-05	4.72689
ENSG00000137941	TTLL7	-3.29488	1.28659	-4.25381	0.000761381	0.00467333	-0.429387
ENSG00000137962	ARHGAP29	-1.87035	-0.143393	-3.51092	0.00334562	0.0156703	-1.70939
ENSG00000138002	IFT172	-8.44247	-0.210466	-8.60093	4.86386e-07	1.40891e-05	5.42225
ENSG00000138029	HADHB	-0.594823	6.55124	-3.51843	0.00329544	0.0154773	-2.67693
ENSG00000138101	DTNB	-1.25685	2.41188	-3.90859	0.00150843	0.00813918	-1.3163
ENSG00000138134	STAMBPL1	1.24686	5.00943	5.19688	0.000125037	0.00104974	0.779697
ENSG00000138172	CALHM2	3.5617	-2.38911	2.83223	0.0130527	0.0467495	-2.78796
ENSG00000138175	ARL3	0.595087	4.72944	2.99102	0.0095082	0.0361638	-3.50896
ENSG00000138180	CEP55	-0.99327	6.7	-5.07402	0.000157268	0.00126805	0.417434
ENSG00000138336	TET1	3.87035	0.384655	7.68376	1.8693e-06	3.76393e-05	5.25115
ENSG00000138376	BARD1	-1.06691	5.90782	-3.38117	0.00434307	0.0193518	-2.8684
ENSG00000138411	HECW2	-11.7219	0.616764	-8.703	4.21289e-07	1.27762e-05	5.6009
ENSG00000138413	IDH1	-0.649777	6.92554	-3.15592	0.00683119	0.0278038	-3.40444
ENSG00000138448	ITGAV	-7.26769	2.07687	-8.00582	1.15166e-06	2.56963e-05	5.71629
ENSG00000138463	DIRC2	-2.72176	1.57728	-4.50722	0.000464031	0.00309493	0.0603677
ENSG00000138592	USP8	-0.679027	6.61839	-3.64709	0.00254504	0.0125562	-2.40954
ENSG00000138594	TMOD3	-0.619769	6.53768	-3.347	0.00465216	0.0205015	-3.02584
ENSG00000138604	GLCE	-1.84518	4.49204	-8.79838	3.68752e-07	1.16079e-05	6.87443
ENSG00000138613	APH1B	1.21597	5.15856	5.26785	0.000109619	0.000942674	0.985051
ENSG00000138614	VWA9	-0.668792	5.77021	-3.31923	0.00491946	0.0214442	-3.03114
ENSG00000138623	SEMA7A	3.67125	-1.03735	3.34586	0.00466285	0.0205425	-1.96368
ENSG00000138640	FAM13A	-3.62072	2.97521	-4.79259	0.000267854	0.00196075	0.453985
ENSG00000138641	HERC3	-1.55999	4.53576	-6.30513	1.73129e-05	0.000214928	2.88782
ENSG00000138642	HERC6	-1.66859	-0.275379	-2.91341	0.0111033	0.0409925	-2.88665
ENSG00000138686	BBS7	-1.84632	4.47339	-3.29486	0.00516658	0.0222796	-2.78895
ENSG00000138722	MMRN1	4.05296	-2.68326	3.58334	0.00289252	0.0139419	-1.48373
ENSG00000138738	PRDM5	-7.08527	2.57112	-7.69914	1.82602e-06	3.69682e-05	5.30088
ENSG00000138756	BMP2K	-1.05565	5.56232	-4.58246	0.000401089	0.00274789	-0.433585
ENSG00000138760	SCARB2	-7.53066	1.00457	-5.87203	3.67482e-05	0.000388668	2.44811
ENSG00000138767	CNOT6L	-1.25254	5.7947	-4.698	0.00032104	0.00228668	-0.24012
ENSG00000138771	SHROOM3	-3.1809	-3.27067	-2.95029	0.0103149	0.0386678	-2.55675
ENSG00000138778	CENPE	-1.49257	7.15369	-3.59347	0.00283424	0.0137637	-2.51149
ENSG00000138794	CASP6	-2.77357	3.72239	-6.1763	2.15985e-05	0.000253919	2.86067
ENSG00000138796	HADH	-0.688547	6.08507	-3.51699	0.00330502	0.0155174	-2.65788
ENSG00000138798	EGF	-7.83323	-1.98202	-5.05673	0.000162453	0.00129857	0.95962
ENSG00000138801	PAPSS1	0.856971	6.89325	5.23269	0.000116995	0.000996304	0.708161
ENSG00000138802	SEC24B	-0.723138	5.84296	-4.73074	0.000301498	0.00216752	-0.201158
ENSG00000138814	PPP3CA	-2.03675	5.2589	-10.0799	6.76917e-08	3.6417e-06	8.5164
ENSG00000138835	RGS3	3.55441	1.18936	5.11064	0.000146848	0.00119449	1.16782
ENSG00000139112	GABARAPL1	8.23264	1.59798	5.63842	5.57451e-05	0.000547141	2.10507
ENSG00000139116	KIF21A	-8.58888	2.71389	-12.8895	2.77054e-09	4.84356e-07	11.0572
ENSG00000139168	ZCRB1	0.654435	5.53538	3.05268	0.00840365	0.03288	-3.5156
ENSG00000139173	TMEM117	-1.04147	2.46698	-2.8477	0.0126569	0.0455295	-3.38786
ENSG00000139178	C1RL	2.33364	1.97095	3.71044	0.00224148	0.011291	-1.53821
ENSG00000139190	VAMP1	3.25381	4.32663	10.4457	4.29927e-08	2.70984e-06	9.05697
ENSG00000139193	CD27	8.73783	2.0529	13.1956	2.02773e-09	3.76651e-07	10.8253
ENSG00000139197	PEX5	1.18671	5.64593	4.06489	0.00110559	0.00629227	-1.49692
ENSG00000139200	PIANP	5.9792	-2.4437	3.8702	0.00162846	0.00867345	-0.997439
ENSG00000139220	PPFIA2	5.28594	-4.54215	5.40058	8.58574e-05	0.000769506	1.42285
ENSG00000139289	PHLDA1	-2.51753	1.59865	-4.81413	0.00025707	0.001893	0.608597
ENSG00000139318	DUSP6	-1.88476	-0.48367	-2.8429	0.0127783	0.0458662	-3.05912
ENSG00000139344	AMDHD1	-1.59555	3.06831	-4.92595	0.00020787	0.00159471	0.624783
ENSG00000139350	NEDD1	-0.621438	6.33517	-3.05024	0.00844482	0.0329838	-3.59308
ENSG00000139354	GAS2L3	-4.53297	2.79474	-5.23776	0.0001159	0.000988678	1.35746
ENSG00000139370	SLC15A4	0.723048	4.40447	3.03126	0.00877222	0.0340264	-3.35362
ENSG00000139428	MMAB	0.927704	6.1079	4.126	0.000979598	0.00569983	-1.40144
ENSG00000139437	TCHP	1.09729	5.0776	5.21694	0.000120464	0.0010199	0.873868
ENSG00000139445	FOXN4	-4.59591	-3.42494	-4.52223	0.000450704	0.00302915	0.0515565
ENSG00000139508	SLC46A3	-2.92601	3.7812	-6.894	6.48555e-06	9.90495e-05	4.08237
ENSG00000139514	SLC7A1	-0.742264	9.00915	-3.35009	0.00462333	0.0204028	-3.02563
ENSG00000139517	LNX2	-1.17728	5.39166	-5.99246	2.97312e-05	0.000329705	2.25417
ENSG00000139531	SUOX	1.51602	1.10239	3.04837	0.00847656	0.0330956	-2.70168
ENSG00000139579	NABP2	-0.869339	6.19715	-4.13163	0.000968764	0.00566319	-1.42538
ENSG00000139597	N4BP2L1	-6.37574	1.37742	-5.68792	5.10025e-05	0.000510368	2.19196
ENSG00000139625	MAP3K12	2.55129	2.95147	4.81447	0.000256905	0.00189272	0.493551
ENSG00000139626	ITGB7	4.86308	5.69417	12.815	2.99219e-09	5.15998e-07	11.6867
ENSG00000139629	GALNT6	3.98742	2.85764	10.0092	7.40014e-08	3.80772e-06	8.50686
ENSG00000139668	WDFY2	2.24523	4.13995	6.13706	2.3114e-05	0.000268548	2.72862
ENSG00000139675	HNRNPA1L2	1.18709	3.98186	3.37164	0.00442716	0.0196851	-2.55258
ENSG00000139684	ESD	-1.67279	7.15944	-8.0233	1.12219e-06	2.52281e-05	5.51398
ENSG00000139687	RB1	1.3851	7.20149	4.23873	0.000784303	0.00478661	-1.2382
ENSG00000139725	RHOF	2.49729	4.59846	8.22975	8.28547e-07	2.01509e-05	6.04124
ENSG00000139734	DIAPH3	1.64445	5.54813	7.0876	4.74469e-06	7.78212e-05	4.11962
ENSG00000139746	RBM26	1.54507	6.94811	9.1611	2.2426e-07	8.08953e-06	7.18646
ENSG00000139793	MBNL2	1.59232	4.61544	2.98476	0.00962792	0.0365443	-3.39298
ENSG00000139826	ABHD13	0.642023	4.45442	2.93185	0.0107019	0.0398373	-3.54132
ENSG00000139832	RAB20	-8.76159	-1.25998	-7.77706	1.62243e-06	3.34851e-05	4.58341
ENSG00000139842	CUL4A	1.39672	7.07863	7.29634	3.40629e-06	5.95613e-05	4.36457
ENSG00000139880	CDH24	-4.68836	-0.218215	-6.44402	1.36752e-05	0.000177998	3.34569
ENSG00000139899	CBLN3	3.56999	1.6709	4.08647	0.00105932	0.0060827	-0.772343
ENSG00000139926	FRMD6	7.07637	0.0219182	4.13314	0.000965876	0.00565521	-0.518452
ENSG00000139946	PELI2	-8.5773	1.68824	-5.59278	6.05257e-05	0.000582898	2.01315
ENSG00000139970	RTN1	-8.49652	-0.907549	-8.0557	1.06965e-06	2.41933e-05	4.87365
ENSG00000139977	NAA30	-0.600864	5.741	-3.33794	0.00473766	0.0208104	-2.9557
ENSG00000139985	ADAM21	4.38169	-3.82803	3.31978	0.00491393	0.0214363	-1.93917
ENSG00000140009	ESR2	5.58838	1.63578	9.64202	1.18524e-07	5.11997e-06	7.75938
ENSG00000140022	STON2	-2.78658	0.603765	-3.23033	0.00588247	0.0246899	-2.29784
ENSG00000140043	PTGR2	5.64914	1.82565	10.08	6.76827e-08	3.6417e-06	8.34134
ENSG00000140107	SLC25A47	4.98109	-2.96489	3.88729	0.00157386	0.00843101	-0.97723
ENSG00000140262	TCF12	-1.36003	6.2983	-4.60837	0.000381507	0.00264175	-0.465418
ENSG00000140263	SORD	-12.2519	1.09505	-9.13265	2.33061e-07	8.32521e-06	6.00848
ENSG00000140264	SERF2	1.09177	8.33529	4.92424	0.000208543	0.00159822	0.110008
ENSG00000140280	LYSMD2	8.19408	-1.33621	8.9013	3.19751e-07	1.0628e-05	5.70167
ENSG00000140320	BAHD1	-0.757586	6.10124	-2.80201	0.0138606	0.0490168	-4.06172
ENSG00000140323	DISP2	4.26765	2.02698	4.60006	0.000387676	0.00267538	0.0942084
ENSG00000140332	TLE3	-1.0662	5.74298	-3.00685	0.0092116	0.0353091	-3.62573
ENSG00000140367	UBE2Q2	-2.83309	4.9303	-10.3719	4.70692e-08	2.89028e-06	8.95329
ENSG00000140368	PSTPIP1	3.09582	-0.880274	4.27892	0.000724714	0.00449468	-0.271405
ENSG00000140379	BCL2A1	5.62938	-2.13492	7.07915	4.8094e-06	7.87089e-05	3.79833
ENSG00000140391	TSPAN3	-0.580799	6.16379	-2.9394	0.0105418	0.0393346	-3.8071
ENSG00000140398	NEIL1	2.97146	3.23569	4.60406	0.000384693	0.00265885	0.08716
ENSG00000140455	USP3	-0.866055	5.68809	-3.09873	0.00766227	0.030534	-3.42071
ENSG00000140465	CYP1A1	-4.65811	-3.01643	-4.67865	0.000333203	0.00236069	0.362324
ENSG00000140511	HAPLN3	-6.07198	-1.83572	-7.26716	3.56656e-06	6.18426e-05	4.05872
ENSG00000140526	ABHD2	-1.16264	5.82299	-5.71194	4.88538e-05	0.000493856	1.69047
ENSG00000140545	MFGE8	-7.45594	1.3516	-5.71822	4.83084e-05	0.000489674	2.24525
ENSG00000140577	CRTC3	-6.82145	1.63426	-11.6802	1.01455e-08	1.03262e-06	9.66614
ENSG00000140750	ARHGAP17	-3.48472	4.8954	-7.36831	3.04254e-06	5.42111e-05	4.73063
ENSG00000140795	MYLK3	-4.35097	4.44744	-9.96664	7.81017e-08	3.96106e-06	8.47231
ENSG00000140836	ZFHX3	-1.65826	4.38366	-5.40832	8.46495e-05	0.000759596	1.32577
ENSG00000140848	CPNE2	1.01743	6.78399	4.35941	0.000618937	0.003944	-0.982046
ENSG00000140854	KATNB1	2.82447	6.20188	12.639	3.59417e-09	5.68184e-07	11.4696
ENSG00000140873	ADAMTS18	-4.04779	-3.68489	-5.2695	0.000109285	0.00094089	1.16575
ENSG00000140876	NUDT7	3.72171	1.27518	4.83903	0.000245162	0.00181701	0.695787
ENSG00000140931	CMTM3	0.951879	4.68789	3.80333	0.00186115	0.00969389	-1.88758
ENSG00000140943	MBTPS1	0.53505	7.20123	2.90523	0.011286	0.0415433	-3.90228
ENSG00000140948	ZCCHC14	-0.745576	4.76246	-3.11711	0.00738482	0.0296831	-3.23198
ENSG00000140968	IRF8	6.55606	1.22754	6.73708	8.38621e-06	0.000122208	3.9156
ENSG00000140983	RHOT2	-1.47169	6.10918	-4.28118	0.000721503	0.00448038	-1.1063
ENSG00000140993	TIGD7	-1.9037	2.53305	-4.51601	0.000456175	0.00306039	-0.0469396
ENSG00000141040	ZNF287	6.53498	-2.46034	2.99441	0.00944394	0.0360023	-2.49914
ENSG00000141127	PRPSAP2	0.938535	6.28466	3.20899	0.00614027	0.0254928	-3.25139
ENSG00000141179	PCTP	-0.996848	3.72771	-3.41258	0.00407718	0.0183375	-2.44062
ENSG00000141219	C17orf80	-0.780919	6.15602	-4.06495	0.00110545	0.00629227	-1.54634
ENSG00000141293	SKAP1	-7.78465	-0.0438638	-6.43914	1.37883e-05	0.000178947	3.1219
ENSG00000141295	SCRN2	1.33718	3.54218	4.26281	0.000748021	0.00462187	-0.741861
ENSG00000141298	SSH2	0.633527	6.13773	3.97751	0.00131504	0.00728616	-1.71855
ENSG00000141401	IMPA2	-2.84767	4.16944	-7.33849	3.18805e-06	5.63981e-05	4.73117
ENSG00000141424	SLC39A6	-0.903087	6.58648	-3.25707	0.00557449	0.0237084	-3.1885
ENSG00000141425	RPRD1A	-0.706014	7.17557	-4.22411	0.000807194	0.00488014	-1.2694
ENSG00000141429	GALNT1	-1.5483	7.00785	-9.4955	1.43574e-07	5.85048e-06	7.64606
ENSG00000141441	GAREM1	-3.29704	1.07345	-3.0104	0.0091463	0.0351471	-2.75856
ENSG00000141447	OSBPL1A	-8.02591	0.605763	-7.57784	2.19837e-06	4.25916e-05	4.57047
ENSG00000141456	PELP1	0.827695	6.89016	3.00682	0.0092122	0.0353091	-3.70035
ENSG00000141504	SAT2	-6.5378	1.29704	-10.0706	6.84888e-08	3.64333e-06	8.14057
ENSG00000141524	TMC6	1.33344	6.15757	3.58196	0.00290055	0.0139715	-2.51296
ENSG00000141526	SLC16A3	-3.21475	3.83273	-6.06657	2.61228e-05	0.000297688	2.66477
ENSG00000141543	EIF4A3	-1.53215	6.53898	-5.24263	0.000114859	0.000982616	0.744171
ENSG00000141551	CSNK1D	-0.642458	7.43059	-3.56667	0.00299101	0.0143017	-2.59175
ENSG00000141560	FN3KRP	-0.816089	4.85602	-3.65138	0.00252324	0.0124776	-2.20616
ENSG00000141562	NARF	-1.69758	6.56134	-8.38842	6.58528e-07	1.69597e-05	6.08941
ENSG00000141570	CBX8	-1.08266	4.57485	-5.6066	5.90353e-05	0.000571136	1.65114
ENSG00000141577	CEP131	-1.47249	4.73276	-4.18535	0.000871258	0.00518705	-1.11749
ENSG00000141580	WDR45B	-1.49308	6.61488	-4.90169	0.000217646	0.00165772	0.0915545
ENSG00000141582	CBX4	-1.30502	6.87001	-3.53206	0.00320639	0.0151356	-2.62546
ENSG00000141627	DYM	-1.13837	6.81788	-4.45654	0.000512068	0.00336398	-0.784274
ENSG00000141644	MBD1	-0.783183	6.75322	-4.69418	0.000323405	0.00230053	-0.327324
ENSG00000141646	SMAD4	-1.19954	6.62608	-6.39637	1.48233e-05	0.000189564	2.85495
ENSG00000141665	FBXO15	6.03976	1.71832	10.3403	4.89368e-08	2.92049e-06	8.7048
ENSG00000141698	NT5C3B	-6.40804	2.17267	-8.67992	4.3516e-07	1.29849e-05	6.70373
ENSG00000141699	FAM134C	0.838859	5.71026	3.94672	0.00139811	0.00766074	-1.73064
ENSG00000141736	ERBB2	2.03997	2.28691	2.82754	0.013175	0.0471305	-3.27503
ENSG00000141854	MISP3	1.43952	1.27268	3.67125	0.00242464	0.0120422	-1.6202
ENSG00000141873	SLC39A3	-0.747566	5.54672	-3.84434	0.00171473	0.00905827	-1.94188
ENSG00000141933	TPGS1	0.970166	4.10393	3.01397	0.00908132	0.0349541	-3.31711
ENSG00000141968	VAV1	0.762586	5.54965	3.39118	0.00425655	0.019039	-2.8497
ENSG00000141971	MVB12A	0.751697	4.17529	3.20226	0.00622393	0.0257698	-2.96746
ENSG00000142065	ZFP14	3.04577	0.85409	5.66851	5.28099e-05	0.000524569	2.16942
ENSG00000142089	IFITM3	-8.56402	-0.390561	-9.16974	2.2166e-07	8.06819e-06	6.2154
ENSG00000142166	IFNAR1	0.550342	6.31651	2.86868	0.0121391	0.0440076	-3.93828
ENSG00000142185	TRPM2	4.83568	-2.9571	4.25713	0.000756426	0.0046572	-0.341966
ENSG00000142197	DOPEY2	-4.10786	2.25316	-3.32724	0.00484083	0.0211884	-2.32293
ENSG00000142233	NTN5	4.27329	-2.81941	3.54374	0.00313202	0.0148506	-1.56145
ENSG00000142409	ZNF787	1.47674	4.89049	5.70323	4.96216e-05	0.000499168	1.78778
ENSG00000142512	SIGLEC10	1.64532	0.473711	3.98393	0.00129835	0.00720173	-0.898518
ENSG00000142539	CTD-2545M3.6	5.44697	0.458222	2.821	0.0133473	0.0476666	-2.96356
ENSG00000142546	NOSIP	-0.57679	5.35565	-3.31845	0.00492715	0.0214714	-2.96723
ENSG00000142552	RCN3	5.01662	-3.75124	3.45152	0.00377005	0.0172488	-1.71414
ENSG00000142556	ZNF614	-0.886873	4.89023	-3.62139	0.00267976	0.013125	-2.24744
ENSG00000142583	SLC2A5	4.10912	6.74283	8.95672	2.96265e-07	1.00514e-05	6.94528
ENSG00000142627	EPHA2	6.70578	-2.52537	6.93156	6.10152e-06	9.47426e-05	3.53499
ENSG00000142694	EVA1B	-7.48282	-0.640401	-6.72059	8.61752e-06	0.000124086	3.39978
ENSG00000142733	MAP3K6	-5.83249	-1.77156	-3.225	0.00594578	0.0248956	-2.12559
ENSG00000142794	NBPF3	-2.54079	2.45527	-7.45307	2.66593e-06	4.93346e-05	5.02579
ENSG00000142798	HSPG2	5.98456	1.99399	5.74747	4.58484e-05	0.000467931	2.30598
ENSG00000142910	TINAGL1	-2.97012	-1.7862	-2.89907	0.0114256	0.0419533	-2.67703
ENSG00000142961	MOB3C	-1.5065	1.73668	-3.57696	0.00292981	0.0140851	-1.79976
ENSG00000143013	LMO4	-1.07712	5.8795	-3.08558	0.00786711	0.0312164	-3.41489
ENSG00000143119	CD53	-2.2018	2.3171	-2.84496	0.0127262	0.0457454	-3.22934
ENSG00000143126	CELSR2	-1.47974	4.8864	-5.82399	4.00111e-05	0.000417532	1.99848
ENSG00000143149	ALDH9A1	-0.625599	6.63089	-3.55345	0.00307152	0.0146038	-2.59822
ENSG00000143155	TIPRL	-0.450241	7.10329	-3.01393	0.00908194	0.0349541	-3.68915
ENSG00000143157	POGK	-1.10945	7.05021	-6.89787	6.4448e-06	9.85286e-05	3.70329
ENSG00000143162	CREG1	-1.2656	7.33296	-4.85819	0.000236386	0.00176606	-0.0083833
ENSG00000143164	DCAF6	-0.723129	6.29065	-2.89242	0.011578	0.0423351	-3.90183
ENSG00000143183	TMCO1	-0.754343	6.78743	-3.67494	0.00240678	0.0119654	-2.36673
ENSG00000143194	MAEL	-5.08096	-2.47464	-3.51341	0.0033289	0.0156098	-1.6091
ENSG00000143195	ILDR2	-2.89879	4.4909	-6.06297	2.62871e-05	0.000298759	2.54687
ENSG00000143198	MGST3	5.91676	1.36379	9.72746	1.06092e-07	4.78171e-06	7.73712
ENSG00000143207	RFWD2	-0.596776	6.48514	-2.96395	0.010037	0.0378507	-3.76394
ENSG00000143224	PPOX	2.52515	3.10054	7.11388	4.54937e-06	7.51151e-05	4.47298
ENSG00000143248	RGS5	1.45955	1.14299	3.17927	0.00651817	0.0267127	-2.47895
ENSG00000143297	FCRL5	4.70198	-1.15469	3.2564	0.00558207	0.023727	-2.05667
ENSG00000143315	PIGM	-7.33674	1.01402	-9.19065	2.15492e-07	7.9134e-06	6.97577
ENSG00000143322	ABL2	-0.788524	6.09077	-4.27481	0.00073059	0.00452734	-1.12408
ENSG00000143337	TOR1AIP1	-0.714114	5.68596	-4.17927	0.000881775	0.00523917	-1.2732
ENSG00000143344	RGL1	-2.17323	1.55897	-4.70487	0.000316837	0.00226152	0.393114
ENSG00000143363	PRUNE1	-1.04669	5.37076	-5.92393	3.35329e-05	0.000361348	2.11657
ENSG00000143368	SF3B4	-0.830707	7.08922	-3.35431	0.00458425	0.0202485	-3.01604
ENSG00000143373	ZNF687	-1.46162	5.94972	-4.93034	0.00020615	0.00158314	0.213125
ENSG00000143374	TARS2	-0.927731	6.38562	-3.83211	0.00175715	0.00923638	-2.03096
ENSG00000143375	CGN	6.02469	-0.931977	5.80916	4.10787e-05	0.000426874	2.32417
ENSG00000143376	SNX27	-1.3437	5.72776	-7.03637	5.15127e-06	8.2665e-05	4.00743
ENSG00000143384	MCL1	-0.613752	8.50075	-3.11652	0.00739361	0.0297039	-3.49077
ENSG00000143393	PI4KB	-1.0395	6.92023	-5.35738	9.29406e-05	0.000822572	0.947625
ENSG00000143398	PIP5K1A	-0.908198	7.16734	-4.52791	0.000445767	0.00300004	-0.662492
ENSG00000143401	ANP32E	-0.975189	8.72821	-4.19628	0.000852682	0.00509279	-1.32588
ENSG00000143418	CERS2	-1.08365	7.62671	-4.31598	0.000673888	0.00421641	-1.08592
ENSG00000143436	MRPL9	-1.24833	6.4555	-6.90033	6.41908e-06	9.83175e-05	3.72696
ENSG00000143437	ARNT	-1.06765	6.11394	-6.56589	1.11431e-05	0.000150807	3.17028
ENSG00000143442	POGZ	-1.36322	6.97641	-3.91884	0.00147793	0.00800798	-1.87072
ENSG00000143486	EIF2D	0.746878	6.16307	3.44214	0.00384183	0.0175254	-2.79355
ENSG00000143499	SMYD2	-0.788676	5.14815	-3.60494	0.00276971	0.0134944	-2.37926
ENSG00000143514	TP53BP2	-0.858489	6.32075	-4.36796	0.000608679	0.00389198	-0.944009
ENSG00000143545	RAB13	-7.62501	0.0296807	-5.77192	4.38926e-05	0.000449204	2.15157
ENSG00000143553	SNAPIN	-0.868819	5.04439	-3.95693	0.00136999	0.00752888	-1.67312
ENSG00000143569	UBAP2L	-0.997583	8.36612	-2.85409	0.0124969	0.0450956	-4.00363
ENSG00000143570	SLC39A1	-1.05608	6.00537	-4.10443	0.00102231	0.00590651	-1.46203
ENSG00000143603	KCNN3	6.30001	4.9637	14.119	8.20081e-10	2.13797e-07	12.7878
ENSG00000143621	ILF2	-1.26922	8.9474	-4.3601	0.000618108	0.0039404	-0.99779
ENSG00000143622	RIT1	-1.14795	4.54647	-4.03647	0.0011697	0.00658898	-1.34942
ENSG00000143630	HCN3	2.70781	3.50318	4.7293	0.000302329	0.00217066	0.263914
ENSG00000143674	RP5-862P8.2	5.83539	-2.83318	5.1858	0.000127639	0.00106917	1.12183
ENSG00000143702	CEP170	-0.568121	6.61274	-3.31102	0.0050013	0.0217181	-3.08834
ENSG00000143727	ACP1	-0.601143	6.56642	-4.08637	0.00105951	0.0060827	-1.52918
ENSG00000143740	SNAP47	1.52442	5.29918	4.72225	0.000306442	0.00219668	-0.129193
ENSG00000143771	CNIH4	-0.679797	4.5097	-3.46965	0.00363501	0.0167648	-2.50887
ENSG00000143819	EPHX1	-5.38334	0.353125	-4.53564	0.000439138	0.00296348	0.201177
ENSG00000143847	PPFIA4	-5.70531	-1.77093	-3.44828	0.00379469	0.0173505	-1.72168
ENSG00000143889	HNRNPLL	-0.857622	5.09599	-4.03358	0.00117642	0.00661178	-1.47246
ENSG00000143952	VPS54	-1.21499	4.74342	-4.48087	0.000488397	0.0032299	-0.530662
ENSG00000143970	ASXL2	-0.649687	6.82676	-3.92495	0.00146006	0.00792998	-1.85984
ENSG00000144063	MALL	3.78315	0.0909374	3.49799	0.0034337	0.0159902	-1.74263
ENSG00000144228	SPOPL	-0.622783	5.9817	-3.06018	0.00827816	0.0325432	-3.5354
ENSG00000144283	PKP4	10.4497	1.99249	9.21247	2.09251e-07	7.77367e-06	6.60176
ENSG00000144331	ZNF385B	7.55153	3.16087	7.23928	3.72717e-06	6.37186e-05	4.68884
ENSG00000144354	CDCA7	-0.806371	7.36374	-3.68797	0.0023447	0.0117274	-2.3479
ENSG00000144369	FAM171B	-10.3503	0.140106	-9.16838	2.22065e-07	8.06819e-06	6.0186
ENSG00000144395	CCDC150	-3.209	4.01447	-6.34167	1.62671e-05	0.000205199	3.14857
ENSG00000144445	KANSL1L	-1.25393	4.90763	-4.01968	0.00120933	0.00676862	-1.40624
ENSG00000144455	SUMF1	-1.15935	3.17226	-3.50422	0.00339098	0.0158509	-2.18542
ENSG00000144468	RHBDD1	1.27419	5.57224	6.28346	1.79661e-05	0.00022119	2.73496
ENSG00000144485	HES6	-4.78637	4.35263	-10.6059	3.53808e-08	2.43407e-06	9.23945
[truncated: 2,219 more rows]

## Sheet: B.20h_miR-28ib_vs_control
Table S3B.RNAseq gene expression analysis in MD-901 cells treated with miR-28 + ibrutinib versus control analysed at 20hours (adj p val<0.05)
geneid	symbol	logFC(miR28ib/control)	AveExpr	t	P.Value	adj.P.Val	B
ENSG00000000003	TSPAN6	2.93349	-1.59462	3.04601	0.00851667	0.0259926	-2.47793
ENSG00000000460	C1orf112	-2.47377	5.22473	-8.28989	7.59202e-07	1.77665e-05	6.11436
ENSG00000000938	FGR	7.9716	0.11931	5.09383	0.00015154	0.00105327	1.09979
ENSG00000001036	FUCA2	-3.11989	4.11438	-10.2128	5.73142e-08	3.03092e-06	8.77319
ENSG00000001460	STPG1	1.28026	2.59297	3.39638	0.00421222	0.0149396	-2.27815
ENSG00000001461	NIPAL3	1.16695	5.33547	4.55804	0.000420489	0.00238218	-0.467648
ENSG00000001497	LAS1L	-1.20059	6.33984	-3.58572	0.00287874	0.0110167	-2.49564
ENSG00000001561	ENPP4	0.667189	5.35427	2.99607	0.0094125	0.0280919	-3.59829
ENSG00000001617	SEMA3F	5.0663	-2.73497	3.23248	0.00585707	0.019406	-2.08709
ENSG00000001630	CYP51A1	13.762	1.58599	9.15642	2.25685e-07	7.53637e-06	6.01462
ENSG00000002330	BAD	-1.71319	4.25273	-4.72981	0.000302037	0.0018208	0.117761
ENSG00000002586	CD99	-6.80258	2.42369	-11.7423	9.46606e-09	9.50444e-07	10.0863
ENSG00000002745	WNT16	-6.57068	-1.98726	-5.80934	4.10657e-05	0.000373025	2.04679
ENSG00000002834	LASP1	2.02424	7.2679	10.4533	4.2595e-08	2.55227e-06	8.9058
ENSG00000003056	M6PR	-0.750877	7.49487	-3.73951	0.00211466	0.00862109	-2.23674
ENSG00000003249	DBNDD1	5.13512	-2.62644	4.26587	0.000743533	0.00378258	-0.320235
ENSG00000003402	CFLAR	1.67827	5.54551	4.72426	0.000305266	0.00183803	-0.142571
ENSG00000004059	ARF5	0.756672	6.53513	4.42415	0.000545424	0.00293873	-0.852752
ENSG00000004139	SARM1	6.48047	3.31872	7.41477	2.8296e-06	4.75117e-05	4.96973
ENSG00000004399	PLXND1	4.33278	1.18933	5.92323	3.3574e-05	0.000316969	2.56242
ENSG00000004455	AK2	-1.09991	8.03832	-3.81983	0.00180077	0.00762566	-2.07798
ENSG00000004478	FKBP4	-1.58471	7.48227	-2.93715	0.0105893	0.0309112	-3.83485
ENSG00000004487	KDM1A	-1.20618	6.95867	-3.10592	0.00755262	0.0236527	-3.49512
ENSG00000004534	RBM6	-1.2835	6.24839	-6.75395	8.15639e-06	0.000106226	3.51439
ENSG00000004660	CAMKK1	4.79151	-0.383257	5.25346	0.000112577	0.000833532	1.4531
ENSG00000004848	ARX	-6.55511	-2.22787	-8.43079	6.19663e-07	1.5296e-05	5.14391
ENSG00000004864	SLC25A13	-1.99462	5.20832	-3.6206	0.00268403	0.0103984	-2.29365
ENSG00000004866	ST7	-0.865469	3.82429	-2.87638	0.0119542	0.0340305	-3.58788
ENSG00000004961	HCCS	-1.0884	5.04874	-4.32642	0.000660242	0.00343289	-0.832792
ENSG00000005073	HOXA11	-5.88336	-0.722384	-6.48276	1.28106e-05	0.000152074	3.17716
ENSG00000005100	DHX33	-0.921116	6.98308	-2.79004	0.0141939	0.0389296	-4.11216
ENSG00000005108	THSD7A	-6.84364	-1.07079	-6.85529	6.90792e-06	9.38352e-05	3.49212
ENSG00000005249	PRKAR2B	4.85286	5.91054	14.6457	5.00636e-10	1.45872e-07	13.4167
ENSG00000005339	CREBBP	1.73796	6.91819	3.75827	0.00203673	0.00837925	-2.18951
ENSG00000005700	IBTK	0.404534	6.76348	2.82962	0.0131205	0.0365868	-4.03878
ENSG00000005810	MYCBP2	1.46806	6.96481	6.17841	2.152e-05	0.000225679	2.46538
ENSG00000005812	FBXL3	1.31561	5.86928	6.91991	6.21801e-06	8.67602e-05	3.82689
ENSG00000005844	ITGAL	5.56084	2.4258	8.04938	1.07969e-06	2.29202e-05	5.83547
ENSG00000006015	C19orf60	1.79462	4.57731	6.42348	1.41583e-05	0.000164441	3.16563
ENSG00000006062	MAP3K14	0.754498	4.92212	2.97209	0.00987514	0.0292665	-3.51568
ENSG00000006194	ZNF263	-0.580748	5.88982	-3.03763	0.00866091	0.0263462	-3.55815
ENSG00000006282	SPATA20	3.87101	-1.02627	3.12846	0.00721849	0.02286	-2.35268
ENSG00000006432	MAP3K9	5.11188	2.54977	11.5697	1.14857e-08	1.07965e-06	10.0932
ENSG00000006451	RALA	-0.895006	6.32173	-3.51024	0.00335016	0.0123993	-2.64808
ENSG00000006453	BAIAP2L1	-2.73356	-2.48123	-2.72511	0.016143	0.0430363	-2.95468
ENSG00000006459	KDM7A	1.69942	3.76506	2.64011	0.0190905	0.0493107	-4.04518
ENSG00000006555	TTC22	1.88416	-0.620892	2.68738	0.0173923	0.0457757	-3.27225
ENSG00000006576	PHTF2	-0.708769	6.82391	-3.84775	0.00170309	0.00727855	-2.00353
ENSG00000006625	GGCT	-1.37479	6.79099	-6.12069	2.3779e-05	0.000245727	2.37932
ENSG00000006652	IFRD1	3.53865	6.1072	9.33208	1.78275e-07	6.43281e-06	7.51723
ENSG00000006712	PAF1	-1.05692	6.15783	-5.34685	9.47561e-05	0.000723203	0.981433
ENSG00000006715	VPS41	-0.86559	6.08679	-4.31067	0.00068094	0.00352448	-1.06239
ENSG00000006740	ARHGAP44	4.54311	-3.03416	3.03364	0.00873042	0.0265088	-2.42742
ENSG00000006757	PNPLA4	9.34918	-0.214269	8.6356	4.63159e-07	1.25365e-05	5.5263
ENSG00000006831	ADIPOR2	-0.584385	7.53304	-3.37187	0.00442508	0.0155233	-2.97718
ENSG00000006837	CDKL3	2.19135	0.971839	3.11563	0.0074068	0.0232991	-2.59476
ENSG00000007080	CCDC124	-0.838747	6.6547	-2.65661	0.0184804	0.048027	-4.35945
ENSG00000007129	CEACAM21	4.75657	0.328683	4.86937	0.000231416	0.00147716	0.789393
ENSG00000007237	GAS7	-4.87187	0.883138	-3.99504	0.00127	0.0057713	-0.802493
ENSG00000007255	TRAPPC6A	2.17803	4.5188	7.2813	3.48794e-06	5.68321e-05	4.58421
ENSG00000007312	CD79B	3.52366	8.48128	15.1559	3.15017e-10	1.14174e-07	13.9047
ENSG00000007341	ST7L	1.11908	2.63641	2.76003	0.0150644	0.0408249	-3.55742
ENSG00000007376	RPUSD1	-1.76679	5.42893	-6.66632	9.42702e-06	0.000118932	3.46551
ENSG00000007392	LUC7L	-2.46553	5.05186	-5.69052	5.07649e-05	0.000443223	1.80814
ENSG00000007545	CRAMP1	-0.729951	5.59153	-3.29905	0.00512318	0.0174022	-3.00139
ENSG00000007923	DNAJC11	-1.03759	6.72808	-3.33803	0.00473683	0.016362	-3.02777
ENSG00000007944	MYLIP	-0.977307	3.79887	-3.27698	0.00535573	0.0180255	-2.73028
ENSG00000007968	E2F2	-1.44689	7.49358	-7.26318	3.58908e-06	5.80977e-05	4.32193
ENSG00000008256	CYTH3	-8.95346	1.63684	-7.82448	1.51036e-06	2.94927e-05	5.17137
ENSG00000008282	SYPL1	4.21688	5.82418	10.3294	4.95996e-08	2.75019e-06	8.87898
ENSG00000008300	CELSR3	-1.54092	6.17521	-5.14181	0.00013854	0.000978473	0.593578
ENSG00000008394	MGST1	2.71282	-1.75029	2.78004	0.0144785	0.0395498	-2.90623
ENSG00000008513	ST3GAL1	-4.31035	2.61126	-3.9901	0.00128253	0.0058158	-1.07243
ENSG00000008853	RHOBTB2	1.41488	5.14298	5.00215	0.000180011	0.00120494	0.424332
ENSG00000008869	HEATR5B	0.473878	6.01762	2.71122	0.0165924	0.0439898	-4.23653
ENSG00000008952	SEC62	0.756595	8.07203	3.56778	0.00298437	0.0113248	-2.58553
ENSG00000009413	REV3L	1.86713	6.81051	6.68668	9.11438e-06	0.00011576	3.36692
ENSG00000009694	TENM1	9.54821	-0.490221	9.36127	1.71478e-07	6.32298e-06	6.31572
ENSG00000009790	TRAF3IP3	5.74941	2.53732	8.86455	3.36407e-07	9.99803e-06	6.95877
ENSG00000009954	BAZ1B	-0.848834	8.94019	-4.22456	0.000806473	0.0040175	-1.26471
ENSG00000010072	SPRTN	-0.714726	4.9457	-2.86501	0.0122282	0.0345877	-3.7346
ENSG00000010165	METTL13	-1.82705	6.32041	-4.60651	0.000382879	0.00220697	-0.433961
ENSG00000010256	UQCRC1	-1.09427	7.5737	-4.81962	0.000254393	0.00159237	-0.0865376
ENSG00000010270	STARD3NL	-2.41575	5.02646	-12.2132	5.65013e-09	7.17615e-07	11.0564
ENSG00000010322	NISCH	-1.33266	5.71171	-6.18789	2.11709e-05	0.000222805	2.57911
ENSG00000010327	STAB1	3.87115	-4.24062	2.66813	0.0180653	0.0472125	-3.0249
ENSG00000010361	FUZ	1.17817	2.92373	3.05548	0.0083566	0.0255934	-3.02384
ENSG00000010404	IDS	1.1461	7.79138	5.33902	9.61318e-05	0.000732574	0.909525
ENSG00000010810	FYN	1.50118	5.80413	3.7564	0.00204437	0.00840368	-2.0819
ENSG00000011021	CLCN6	0.883684	5.1256	4.02461	0.00119755	0.00551287	-1.50088
ENSG00000011198	ABHD5	-1.52165	1.50383	-2.9889	0.0095486	0.0284467	-2.97913
ENSG00000011201	ANOS1	-6.67834	-1.95643	-4.9668	0.00019242	0.0012697	0.798585
ENSG00000011258	MBTD1	0.818646	6.08901	3.28288	0.00529254	0.01785	-3.10857
ENSG00000011275	RNF216	-0.990171	6.84687	-4.44662	0.000522059	0.00283338	-0.81318
ENSG00000011304	PTBP1	-0.842875	7.81341	-2.91962	0.0109665	0.0317254	-3.8727
ENSG00000011422	PLAUR	-2.19801	-0.460217	-2.85915	0.0123717	0.0349379	-2.90807
ENSG00000011426	ANLN	-2.28882	6.494	-9.61374	1.22971e-07	5.06193e-06	7.86559
ENSG00000011451	WIZ	-0.833503	5.62303	-3.36939	0.00444721	0.0155825	-2.87134
ENSG00000011478	QPCTL	1.25504	4.65318	3.9632	0.00135299	0.00607156	-1.50467
ENSG00000011566	MAP4K3	-0.839144	4.35035	-2.85547	0.0124628	0.0351295	-3.72939
ENSG00000012048	BRCA1	-1.26573	7.30288	-4.52478	0.000448482	0.0025092	-0.649079
ENSG00000012061	ERCC1	1.36572	5.24003	3.6067	0.00275995	0.0106444	-2.35752
ENSG00000012124	CD22	5.92706	3.77631	12.0759	6.55602e-09	7.73194e-07	10.6745
ENSG00000012211	PRICKLE3	-2.68142	4.7048	-11.9484	7.53682e-09	8.31799e-07	10.7729
ENSG00000012232	EXTL3	2.08546	0.662	3.232	0.00586272	0.0194204	-2.35801
ENSG00000012660	ELOVL5	0.943516	7.51917	4.39043	0.000582525	0.00309486	-0.933856
ENSG00000012963	UBR7	-1.3035	6.79078	-6.63246	9.97233e-06	0.000124215	3.27289
ENSG00000013016	EHD3	6.39424	-2.65054	8.06575	1.05388e-06	2.25658e-05	4.76897
ENSG00000013297	CLDN11	1.97053	-0.315627	3.30686	0.00504336	0.0171863	-2.08542
ENSG00000013374	NUB1	0.619585	6.46892	2.78985	0.0141994	0.0389376	-4.10653
ENSG00000013375	PGM3	1.63954	5.99933	2.84187	0.0128046	0.0359013	-3.97118
ENSG00000013392	RWDD2A	1.21249	3.19654	2.79679	0.014005	0.0385467	-3.57338
ENSG00000013561	RNF14	1.20251	5.56538	7.58146	2.18616e-06	3.87773e-05	4.89559
ENSG00000013573	DDX11	-1.05888	6.76071	-4.42159	0.000548156	0.00295023	-0.843559
ENSG00000013588	GPRC5A	3.02941	-1.29027	4.91372	0.000212741	0.00137569	0.869
ENSG00000013810	TACC3	-0.583042	7.06937	-3.4104	0.00409505	0.0146139	-2.89216
ENSG00000014123	UFL1	0.875137	6.68627	3.12621	0.00725111	0.0229285	-3.44597
ENSG00000014138	POLA2	-1.68503	6.2953	-6.27015	1.83803e-05	0.000201755	2.71331
ENSG00000014641	MDH1	-1.29209	7.40105	-5.05322	0.000163526	0.00111775	0.370825
ENSG00000014824	SLC30A9	-1.00421	6.17679	-5.03351	0.000169694	0.00115144	0.373192
ENSG00000015133	CCDC88C	1.93542	7.33039	8.50239	5.59395e-07	1.4207e-05	6.24028
ENSG00000015171	ZMYND11	-8.45084	1.64862	-11.8088	8.79107e-09	9.30259e-07	9.65402
ENSG00000015285	WAS	-1.16211	6.99626	-5.32237	9.91239e-05	0.000751521	0.891133
ENSG00000015413	DPEP1	-6.88366	-1.85781	-6.24656	1.91389e-05	0.000208166	2.65566
ENSG00000016864	GLT8D1	-0.801373	4.69509	-3.03645	0.00868149	0.0263926	-3.40348
ENSG00000017483	SLC38A5	-1.85932	7.45175	-4.40327	0.000568104	0.00303125	-0.902108
ENSG00000018189	RUFY3	-1.48252	5.20624	-7.61233	2.08498e-06	3.7464e-05	4.96705
ENSG00000018869	ZNF582	7.63212	-2.1118	6.61904	1.01974e-05	0.000126489	3.16576
ENSG00000019485	PRDM11	1.05662	3.29799	3.25116	0.00564117	0.0187997	-2.67478
ENSG00000019582	CD74	-1.20836	9.73699	-5.2819	0.000106809	0.000800263	0.804377
ENSG00000020129	NCDN	1.17846	5.63697	4.6437	0.00035638	0.00207679	-0.34032
ENSG00000020181	ADGRA2	-3.68428	-0.0892621	-3.674	0.00241133	0.00958341	-1.41812
ENSG00000021300	PLEKHB1	1.90282	3.14246	5.2509	0.000113114	0.000836668	1.18944
ENSG00000021355	SERPINB1	-0.898942	5.56516	-3.01599	0.00904457	0.0272456	-3.5412
ENSG00000021776	AQR	-0.676	6.95607	-3.69811	0.00229753	0.00922109	-2.31734
ENSG00000023171	GRAMD1B	-3.99568	3.1658	-6.9124	6.29432e-06	8.76603e-05	4.19545
ENSG00000023191	RNH1	-1.046	6.73942	-5.25546	0.000112162	0.000831287	0.769852
ENSG00000023228	NDUFS1	-0.665222	7.64917	-3.84829	0.00170125	0.00727366	-2.02016
ENSG00000023330	ALAS1	-2.09206	5.01985	-9.49978	1.42768e-07	5.58299e-06	7.7988
ENSG00000023516	AKAP11	-1.12465	7.82034	-6.81799	7.34233e-06	9.83833e-05	3.5658
ENSG00000023608	SNAPC1	-1.51295	4.42119	-6.33511	1.64499e-05	0.000185467	3.00383
ENSG00000023892	DEF6	0.844449	4.33076	3.14955	0.00691918	0.0221021	-3.08111
ENSG00000023902	PLEKHO1	6.07143	1.41352	8.3796	6.66933e-07	1.61609e-05	6.21283
ENSG00000023909	GCLM	0.590166	6.06269	2.88667	0.0117116	0.0334295	-3.87651
ENSG00000024526	DEPDC1	-1.21689	6.97139	-5.07125	0.000158087	0.00108859	0.424083
ENSG00000025039	RRAGD	-5.72308	4.27419	-13.539	1.43916e-09	2.97026e-07	12.2408
ENSG00000025156	HSF2	-0.602925	5.31942	-2.64494	0.0189096	0.0490225	-4.22606
ENSG00000025293	PHF20	-1.59556	5.36725	-7.95185	1.24791e-06	2.57069e-05	5.50288
ENSG00000025708	TYMP	2.55082	1.97002	3.36885	0.00445212	0.0155961	-2.18112
ENSG00000025770	NCAPH2	-1.10367	6.50539	-5.03514	0.000169174	0.00114896	0.394216
ENSG00000025796	SEC63	1.49683	7.22098	6.23736	1.94435e-05	0.000209826	2.5642
ENSG00000025800	KPNA6	-0.710188	6.89883	-3.89003	0.00156531	0.00682126	-1.93128
ENSG00000026025	VIM	-9.21244	4.37461	-15.8823	1.66725e-10	7.3034e-08	13.6434
ENSG00000026297	RNASET2	-1.7744	4.44439	-6.16357	2.20783e-05	0.000230361	2.65432
ENSG00000026508	CD44	4.31328	-3.53919	3.19	0.00637922	0.020789	-2.15856
ENSG00000026652	AGPAT4	4.23292	-2.76319	4.12258	0.000986248	0.00472476	-0.53217
ENSG00000026751	SLAMF7	-7.59659	4.85934	-11.7988	8.88942e-09	9.30259e-07	10.5125
ENSG00000026950	BTN3A1	1.02341	5.02435	3.10732	0.00753133	0.0235959	-3.3418
ENSG00000027001	MIPEP	-1.23111	4.68036	-4.07521	0.0010832	0.00508683	-1.28001
ENSG00000027075	PRKCH	7.11583	-1.82542	3.5788	0.00291899	0.011134	-1.49276
ENSG00000028203	VEZT	0.598787	6.74244	3.4617	0.0036936	0.0134293	-2.78867
ENSG00000028277	POU2F2	7.5676	3.4724	10.0405	7.11325e-08	3.5001e-06	8.49103
ENSG00000029153	ARNTL2	-8.07659	2.59143	-14.5392	5.52477e-10	1.57881e-07	12.2192
ENSG00000029363	BCLAF1	-0.730599	8.7317	-4.53935	0.000435994	0.00245133	-0.639794
ENSG00000029364	SLC39A9	1.13962	7.25752	3.44238	0.00383997	0.0138433	-2.82976
ENSG00000029993	HMGB3	-2.90308	6.50989	-10.6218	3.47077e-08	2.24242e-06	9.17057
ENSG00000030066	NUP160	-1.25235	6.77773	-4.55014	0.000426973	0.0024134	-0.597691
ENSG00000030110	BAK1	-0.826158	5.42498	-3.15526	0.0068403	0.0219066	-3.25594
ENSG00000030419	IKZF2	-3.23109	4.82514	-4.96655	0.000192511	0.00126974	0.510553
ENSG00000030582	GRN	1.49413	7.62618	6.16325	2.20904e-05	0.000230361	2.42684
ENSG00000031081	ARHGAP31	-7.86501	1.23435	-14.665	4.91839e-10	1.45872e-07	11.5012
ENSG00000031691	CENPQ	-1.46281	4.42997	-3.80296	0.00186255	0.00781628	-1.71867
ENSG00000033100	CHPF2	0.986192	5.133	3.35164	0.00460895	0.0159871	-2.85151
ENSG00000033170	FUT8	1.41428	5.14417	5.51213	7.00479e-05	0.000573189	1.40926
ENSG00000033178	UBA6	-0.512847	6.86856	-2.72481	0.0161525	0.043054	-4.24556
ENSG00000033627	ATP6V0A1	5.72765	2.1115	8.07333	1.04216e-06	2.23792e-05	5.92324
ENSG00000033867	SLC4A7	-1.71094	6.0414	-7.04087	5.11414e-06	7.55429e-05	4.01421
ENSG00000034152	MAP2K3	0.883567	7.17395	3.71696	0.00221239	0.00893857	-2.28015
ENSG00000034510	TMSB10	-1.384	7.97254	-4.69834	0.000320833	0.001917	-0.326229
ENSG00000034713	GABARAPL2	0.587055	5.90477	2.66248	0.0182678	0.0475994	-4.31142
ENSG00000035403	VCL	-3.79416	4.92315	-9.9536	7.94051e-08	3.85213e-06	8.43206
ENSG00000035499	DEPDC1B	-1.81412	5.55339	-7.0872	4.74776e-06	7.12644e-05	4.18863
ENSG00000035664	DAPK2	2.22706	0.957229	3.28922	0.00522549	0.0176841	-2.34365
ENSG00000035681	NSMAF	-0.605463	6.2525	-3.34487	0.00467212	0.0161685	-3.00148
ENSG00000035687	ADSS	-0.776191	6.69527	-2.72963	0.0159993	0.042753	-4.22156
ENSG00000035720	STAP1	2.7025	4.30034	7.86388	1.42345e-06	2.82985e-05	5.51788
ENSG00000036530	CYP46A1	5.0576	1.72847	5.46806	7.58971e-05	0.000610298	1.82877
ENSG00000036672	USP2	7.47338	0.417358	5.96916	3.09705e-05	0.000299833	2.42825
ENSG00000037757	MRI1	5.16418	1.8842	9.88029	8.71775e-08	4.0483e-06	8.12847
ENSG00000038210	PI4K2B	-0.609012	6.9042	-3.30683	0.0050437	0.0171863	-3.08803
ENSG00000038295	TLL1	8.10283	-2.19529	4.40034	0.000571362	0.00304754	-0.0959436
ENSG00000038382	TRIO	-4.87505	3.49065	-6.99566	5.50043e-06	7.97428e-05	4.25894
ENSG00000038945	MSR1	2.10232	3.93	4.88462	0.000224807	0.00144242	0.413695
ENSG00000039523	FAM65A	-3.07288	3.0502	-4.36458	0.00061271	0.00322635	-0.449519
ENSG00000039560	RAI14	5.95794	1.25786	5.01976	0.00017414	0.00117357	1.04535
ENSG00000040487	PQLC2	1.29168	3.35165	3.84352	0.00171753	0.00732143	-1.52713
ENSG00000041357	PSMA4	-0.721551	7.91707	-2.65433	0.0185635	0.0482177	-4.38314
ENSG00000042062	FAM65C	5.20875	-0.917039	3.32737	0.00483949	0.0166413	-1.93921
ENSG00000042088	TDP1	-0.821556	6.05875	-4.20457	0.000838868	0.0041469	-1.23626
ENSG00000042317	SPATA7	-2.08706	2.05569	-3.53659	0.00317736	0.0118901	-1.93666
ENSG00000042429	MED17	1.17353	3.32744	2.69561	0.0171122	0.0451584	-3.93328
ENSG00000042445	RETSAT	-1.38253	4.95753	-3.59375	0.00283267	0.0108684	-2.29548
ENSG00000043093	DCUN1D1	0.610429	6.58858	3.25743	0.00557051	0.0186101	-3.19605
ENSG00000044115	CTNNA1	-5.66893	3.78816	-4.98876	0.00018461	0.00122963	0.744255
ENSG00000044459	CNTLN	7.11742	1.56258	10.8362	2.68455e-08	1.92262e-06	8.855
ENSG00000046651	OFD1	1.00697	5.30668	2.77415	0.0146486	0.0399262	-4.03665
ENSG00000046653	GPM6B	-7.66216	1.90895	-9.48095	1.46352e-07	5.68584e-06	7.39141
ENSG00000047230	CTPS2	0.948848	5.04404	3.15413	0.00685582	0.0219469	-3.24541
ENSG00000047346	FAM214A	2.75786	5.524	4.9891	0.000184493	0.0012294	0.432992
ENSG00000047410	TPR	-0.596049	8.70773	-2.78818	0.0142464	0.039052	-4.12653
ENSG00000047597	XK	-8.23463	-1.60437	-8.68509	4.32012e-07	1.19771e-05	5.48115
ENSG00000048028	USP28	-1.13292	5.39722	-3.26769	0.00545672	0.0182875	-3.09618
ENSG00000048052	HDAC9	-2.2653	4.29737	-4.28555	0.000715351	0.00366556	-0.689535
ENSG00000048140	TSPAN17	0.96321	5.07619	4.55875	0.000419912	0.00237982	-0.415309
ENSG00000048462	TNFRSF17	-3.04887	3.21228	-3.59468	0.00282738	0.0108509	-1.76487
ENSG00000048471	SNX29	1.00122	5.2526	3.2781	0.00534369	0.0180062	-2.99898
ENSG00000048540	LMO3	10.0966	-0.0641984	8.6623	4.4607e-07	1.22525e-05	5.5237
ENSG00000048740	CELF2	-9.79501	1.79232	-11.2802	1.59726e-08	1.32599e-06	8.61104
ENSG00000049089	COL9A2	5.3963	3.70117	9.62605	1.21015e-07	5.0599e-06	8.01245
ENSG00000049239	H6PD	2.2606	5.13081	3.09638	0.00769846	0.0240087	-3.24633
ENSG00000049323	LTBP1	6.50084	-0.0121002	4.69696	0.000321682	0.00191976	0.48672
ENSG00000049449	RCN1	9.51054	1.43402	12.8211	2.97323e-09	4.80242e-07	9.82661
ENSG00000049541	RFC2	-2.06508	6.66589	-6.85709	6.88762e-06	9.37271e-05	3.7288
ENSG00000049768	FOXP3	6.27106	1.4274	6.2032	2.06196e-05	0.000219175	3.03454
ENSG00000049860	HEXB	-6.74215	1.85818	-10.149	6.20705e-08	3.17985e-06	8.4127
ENSG00000050426	LETMD1	2.58344	5.9893	5.62349	5.72644e-05	0.000488771	1.55882
ENSG00000050438	SLC4A8	5.06788	2.17341	6.06636	2.61322e-05	0.000261652	2.83816
ENSG00000050748	MAPK9	-0.516602	6.06031	-3.06238	0.00824174	0.0253042	-3.53989
ENSG00000050820	BCAR1	-3.46183	0.561288	-5.02897	0.000171148	0.00115813	1.07086
ENSG00000051108	HERPUD1	1.38162	7.62874	4.01865	0.00121182	0.00556133	-1.67626
ENSG00000051128	HOMER3	2.95638	1.72916	6.11274	2.41088e-05	0.000248239	2.89161
ENSG00000051180	RAD51	-1.32797	5.53607	-4.6485	0.000353103	0.00206173	-0.211554
ENSG00000051341	POLQ	-1.38189	6.0354	-5.29521	0.000104216	0.000784124	0.95641
ENSG00000051596	THOC3	-2.38183	6.19659	-7.70801	1.80154e-06	3.35055e-05	5.11726
ENSG00000051620	HEBP2	-1.96119	4.49962	-5.55962	6.42665e-05	0.000534714	1.55801
ENSG00000051825	MPHOSPH9	-1.06905	6.28002	-4.88405	0.000225053	0.00144337	0.0962422
ENSG00000052723	SIKE1	-0.662703	6.83114	-4.05285	0.00113229	0.00527784	-1.60196
ENSG00000052795	FNIP2	-6.03926	2.38721	-8.78567	3.75335e-07	1.0908e-05	6.86203
ENSG00000052802	MSMO1	1.8098	7.03499	6.23737	1.94432e-05	0.000209826	2.5767
ENSG00000052841	TTC17	1.39085	6.23819	4.56596	0.000414098	0.00235315	-0.530413
ENSG00000053371	AKR7A2	-0.827202	5.54222	-3.69794	0.00229833	0.00922109	-2.19628
ENSG00000053372	MRTO4	-1.42539	6.96848	-2.83367	0.0130152	0.0363751	-4.01072
ENSG00000053501	USE1	0.813554	3.51257	2.77828	0.014529	0.039673	-3.65593
ENSG00000053524	MCF2L2	2.83299	2.72978	5.70684	4.93021e-05	0.000433252	2.11981
ENSG00000053918	KCNQ1	-1.40854	2.78197	-2.65772	0.0184397	0.0479549	-3.65106
ENSG00000054219	LY75	6.2704	3.89327	18.401	2.21404e-11	2.05629e-08	15.6131
ENSG00000054277	OPN3	-2.86081	3.55828	-7.85986	1.43208e-06	2.84015e-05	5.59103
ENSG00000054392	HHAT	8.83176	-2.01116	7.337	3.19549e-06	5.27026e-05	4.07786
ENSG00000054523	KIF1B	-2.16233	3.98414	-6.11926	2.38377e-05	0.000246163	2.69266
ENSG00000054611	TBC1D22A	0.682488	5.05796	3.07059	0.00810726	0.0249687	-3.37077
ENSG00000054654	SYNE2	3.76075	6.22517	16.0338	1.46486e-10	7.21073e-08	14.6728
ENSG00000054793	ATP9A	2.82181	-3.56911	3.01772	0.00901325	0.0271732	-2.44519
ENSG00000054983	GALC	2.94373	1.76198	6.35808	1.58192e-05	0.00017972	3.3146
ENSG00000055044	NOP58	-0.856171	8.04292	-5.08464	0.000154169	0.00106755	0.423775
ENSG00000055118	KCNH2	7.49293	-0.421728	7.14626	4.32029e-06	6.65279e-05	3.95331
ENSG00000055163	CYFIP2	2.22187	8.75261	10.3947	4.57661e-08	2.63598e-06	8.82322
ENSG00000055208	TAB2	1.09017	6.59362	4.63192	0.000364567	0.00211951	-0.439526
ENSG00000055609	KMT2C	1.42766	6.35491	3.68679	0.00235027	0.00938089	-2.30042
ENSG00000055813	CCDC85A	8.9536	0.997131	11.7261	9.63839e-09	9.55319e-07	9.01733
ENSG00000055950	MRPL43	-0.678546	5.07214	-2.82848	0.0131504	0.0366357	-3.87378
ENSG00000056097	ZFR	-0.731147	7.5275	-4.04861	0.00114186	0.00531082	-1.61574
ENSG00000056277	ZNF280C	-0.737151	4.56134	-3.32084	0.00490352	0.0168011	-2.78387
ENSG00000056487	PHF21B	-8.07716	-1.22304	-8.25846	7.94643e-07	1.83076e-05	5.05509
ENSG00000056558	TRAF1	2.3271	2.75926	4.31657	0.000673103	0.00348877	-0.53564
ENSG00000057019	DCBLD2	2.19852	1.71557	4.02182	0.0012042	0.00553833	-0.977608
ENSG00000057252	SOAT1	-1.80966	6.54247	-9.5418	1.35102e-07	5.38234e-06	7.73982
ENSG00000057663	ATG5	5.29939	2.02941	3.04699	0.00850006	0.0259578	-2.67472
ENSG00000057935	MTA3	1.10335	6.7081	3.91845	0.00147909	0.0065201	-1.87007
ENSG00000058091	CDK14	1.59021	6.17692	5.16375	0.000132988	0.000950359	0.628331
ENSG00000058262	SEC61A1	0.707345	8.99998	2.92611	0.0108253	0.0314402	-3.85852
ENSG00000058453	CROCC	-2.07803	5.29406	-5.44855	7.86471e-05	0.000627657	1.26779
ENSG00000058668	ATP2B4	3.61829	3.84723	8.68514	4.31981e-07	1.19771e-05	6.76914
ENSG00000058799	YIPF1	1.22522	4.11939	3.5639	0.00300771	0.01139	-2.27627
ENSG00000058866	DGKG	-3.63285	2.47593	-3.10036	0.00763728	0.0238776	-2.83684
ENSG00000059573	ALDH18A1	-1.2113	7.38376	-3.61259	0.0027275	0.0105384	-2.49254
ENSG00000059758	CDK17	1.06258	5.87682	3.13735	0.00709081	0.0225341	-3.36804
ENSG00000059804	SLC2A3	4.6876	0.302898	6.36428	1.56533e-05	0.000177971	3.27645
ENSG00000060069	CTDP1	-0.955707	5.80642	-3.72759	0.00216578	0.0087861	-2.17837
ENSG00000060688	SNRNP40	-0.696832	6.55285	-3.01845	0.00900006	0.0271445	-3.6463
ENSG00000060762	MPC1	-1.06799	5.62846	-5.23325	0.000116874	0.000862337	0.818546
ENSG00000061273	HDAC7	2.16484	6.2877	6.3149	1.70265e-05	0.000190666	2.74233
ENSG00000061337	LZTS1	7.10782	0.579577	5.00777	0.000178115	0.00119386	0.969939
ENSG00000061676	NCKAP1	5.67409	1.62165	6.48242	1.28178e-05	0.000152074	3.50886
ENSG00000061918	GUCY1B3	6.5435	-2.5469	8.26685	7.85022e-07	1.81704e-05	4.98115
ENSG00000061936	SFSWAP	-0.598466	6.48041	-3.76738	0.00199994	0.00825073	-2.16221
ENSG00000061938	TNK2	2.04467	3.75411	2.69436	0.0171544	0.0452457	-3.8872
ENSG00000062282	DGAT2	6.48132	0.112389	7.12583	4.46335e-06	6.80959e-05	4.44901
ENSG00000062485	CS	-0.570424	8.76258	-2.74653	0.0154729	0.041661	-4.2066
ENSG00000062582	MRPS24	-1.11063	5.79942	-4.019	0.00121096	0.00555911	-1.56581
ENSG00000062822	POLD1	-1.43069	7.23344	-4.52442	0.000448794	0.00250973	-0.649355
ENSG00000063127	SLC6A16	6.65769	-0.735043	5.23112	0.000117335	0.00086531	1.35684
ENSG00000063180	CA11	3.60651	1.51397	4.13032	0.000971279	0.00466339	-0.651266
ENSG00000063241	ISOC2	-1.66669	6.32618	-5.28356	0.000106482	0.000799155	0.882889
ENSG00000063244	U2AF2	-1.15752	8.39482	-3.27706	0.00535493	0.0180255	-3.1671
ENSG00000063660	GPC1	5.86108	-2.88092	4.07849	0.0010762	0.00506405	-0.649991
ENSG00000063854	HAGH	5.0963	1.75854	7.25809	3.61802e-06	5.83754e-05	4.72965
ENSG00000063978	RNF4	-0.665506	6.78972	-3.02471	0.00888799	0.0268719	-3.65131
ENSG00000064199	SPA17	-2.27181	1.9428	-5.28535	0.000106131	0.00079692	1.40975
ENSG00000064225	ST3GAL6	3.41566	3.79245	5.70431	4.95261e-05	0.000434963	1.95216
ENSG00000064419	TNPO3	1.19679	7.15975	7.61471	2.07739e-06	3.74635e-05	4.88281
ENSG00000064489	BORCS8-MEF2B	5.263	4.74874	3.80232	0.00186492	0.00782181	-1.66828
ENSG00000064652	SNX24	-6.42159	-1.08456	-6.43254	1.3943e-05	0.000162903	3.15864
ENSG00000064666	CNN2	1.11262	6.12419	2.92952	0.0107518	0.0312798	-3.79119
ENSG00000064692	SNCAIP	6.51045	-2.07978	5.97968	3.04045e-05	0.000295688	2.28187
ENSG00000064726	BTBD1	0.533074	7.53908	3.75652	0.00204387	0.00840368	-2.20528
ENSG00000064932	SBNO2	-1.15521	6.11025	-6.69323	9.01608e-06	0.000114905	3.41946
ENSG00000064999	ANKS1A	-0.515631	5.36192	-3.11507	0.00741512	0.0233056	-3.37578
ENSG00000065183	WDR3	-1.03049	7.08784	-3.21067	0.00611964	0.0200923	-3.29308
ENSG00000065308	TRAM2	1.66937	6.75205	10.8023	2.79519e-08	1.95007e-06	9.34416
ENSG00000065328	MCM10	-2.66468	6.40144	-5.25107	0.000113077	0.000836668	0.929579
ENSG00000065357	DGKA	2.09002	4.68756	6.10157	2.45808e-05	0.000251391	2.55076
ENSG00000065427	KARS	-0.72425	8.27707	-2.64903	0.0187583	0.0486727	-4.39326
ENSG00000065613	SLK	-1.20356	6.06014	-6.1792	2.14906e-05	0.00022553	2.50866
ENSG00000065615	CYB5R4	-1.28639	5.9098	-4.85779	0.000236566	0.00150037	0.0841026
ENSG00000065621	GSTO2	4.82701	0.960704	4.85368	0.000238423	0.00150904	0.751076
ENSG00000065675	PRKCQ	8.39428	-0.140609	8.98402	2.85374e-07	8.77981e-06	6.22254
ENSG00000065802	ASB1	-0.688816	5.55799	-3.51422	0.00332345	0.012322	-2.57111
ENSG00000065809	FAM107B	1.30335	7.66733	4.13098	0.000970012	0.00465882	-1.44828
ENSG00000065833	ME1	-5.99393	-2.04334	-4.29536	0.000701707	0.00360731	-0.288879
ENSG00000065882	TBC1D1	0.969456	8.10308	4.68771	0.000327451	0.00194715	-0.347742
ENSG00000065923	SLC9A7	-0.993123	6.87696	-3.96271	0.00135431	0.00607458	-1.78634
ENSG00000065970	FOXJ2	-6.65713	1.02822	-9.13625	2.31926e-07	7.608e-06	7.07389
ENSG00000065978	YBX1	-1.22639	10.8938	-4.43043	0.000538785	0.00290823	-0.843796
ENSG00000066044	ELAVL1	-1.20864	7.88596	-4.67129	0.000337949	0.00199441	-0.379487
ENSG00000066279	ASPM	-1.77153	7.54705	-6.34487	1.61786e-05	0.000183522	2.76846
ENSG00000066294	CD84	2.91151	3.40948	6.06868	2.60271e-05	0.000261478	2.73663
ENSG00000066336	SPI1	0.944244	5.29332	4.1705	0.000897161	0.00436822	-1.19381
ENSG00000066379	ZNRD1	-0.57973	4.40506	-2.71658	0.0164175	0.0436189	-3.939
ENSG00000066557	LRRC40	-0.755543	5.83978	-3.42029	0.00401445	0.0143642	-2.78343
ENSG00000066651	TRMT11	-0.68918	4.7985	-2.89029	0.0116274	0.0332725	-3.72792
ENSG00000066827	ZFAT	3.05362	4.3548	6.94936	5.92803e-06	8.39188e-05	4.09419
ENSG00000066923	STAG3	4.72868	4.8127	9.19224	2.1503e-07	7.26216e-06	7.47036
ENSG00000066933	MYO9A	1.20479	5.21273	2.99659	0.00940268	0.0280683	-3.65066
ENSG00000067057	PFKP	-1.38301	7.4612	-5.16196	0.000133431	0.000951892	0.574816
ENSG00000067064	IDI1	1.33139	6.60573	4.36441	0.00061292	0.00322635	-0.946918
ENSG00000067066	SP100	0.939164	5.60214	3.10982	0.00749364	0.0234927	-3.39431
ENSG00000067113	PLPP1	-3.47479	0.58269	-5.12995	0.000141644	0.000994718	1.2304
ENSG00000067182	TNFRSF1A	1.40231	4.61273	3.27331	0.00539547	0.0181395	-2.95768
ENSG00000067208	EVI5	1.84113	3.36696	3.71427	0.00222433	0.00898195	-1.80269
ENSG00000067225	PKM	-1.38165	10.2407	-3.08236	0.00791813	0.0245111	-3.54394
ENSG00000067334	DNTTIP2	-1.36788	6.93816	-4.32899	0.000656918	0.0034204	-1.0405
ENSG00000067445	TRO	9.43526	-0.159978	7.62131	2.05648e-06	3.72511e-05	4.6824
ENSG00000067533	RRP15	-1.18529	5.72358	-2.72871	0.0160282	0.0428226	-4.12649
ENSG00000067560	RHOA	-2.01532	8.05182	-4.57354	0.000408067	0.0023251	-0.568606
ENSG00000067596	DHX8	-0.687642	6.53563	-4.26464	0.000745341	0.00379048	-1.1572
ENSG00000067606	PRKCZ	7.89966	0.224169	6.98875	5.56214e-06	8.04804e-05	3.90633
ENSG00000067798	NAV3	2.01301	2.34475	3.57914	0.00291704	0.0111318	-1.87999
ENSG00000067829	IDH3G	-1.66338	5.93591	-8.56793	5.09642e-07	1.34278e-05	6.40588
ENSG00000067900	ROCK1	0.61574	7.56692	3.30454	0.00506698	0.0172458	-3.11283
ENSG00000067955	CBFB	-0.869461	6.97189	-3.29108	0.00520603	0.0176303	-3.13414
ENSG00000067992	PDK3	-1.43759	2.19973	-2.87764	0.0119243	0.0339715	-3.29088
ENSG00000068001	HYAL2	-4.52632	2.80724	-6.46808	1.31312e-05	0.000155235	3.46583
ENSG00000068078	FGFR3	3.51214	-3.18582	2.90157	0.0113686	0.0326887	-2.63846
ENSG00000068120	COASY	-1.09525	6.285	-5.15252	0.000135802	0.000964171	0.606586
ENSG00000068308	OTUD5	0.69753	6.19763	4.18093	0.000878892	0.00430151	-1.31873
ENSG00000068323	TFE3	1.55554	5.60091	5.76195	4.4679e-05	0.000399476	1.80537
ENSG00000068354	TBC1D25	-1.82616	4.93754	-8.13508	9.51607e-07	2.09495e-05	5.84827
ENSG00000068394	GPKOW	-1.93634	5.02918	-7.24424	3.69806e-06	5.93447e-05	4.46966
ENSG00000068400	GRIPAP1	-1.00433	6.7965	-4.4741	0.000494869	0.00270956	-0.754682
ENSG00000068438	FTSJ1	-2.5717	7.09888	-11.9909	7.19312e-09	8.22229e-07	10.7441
ENSG00000068650	ATP11A	5.19685	-0.701549	3.51161	0.00334098	0.0123715	-1.61201
ENSG00000068654	POLR1A	-1.18034	7.72277	-2.9434	0.0104579	0.030661	-3.82554
ENSG00000068724	TTC7A	-1.28259	6.60035	-3.67231	0.0024195	0.00961072	-2.33326
ENSG00000068745	IP6K2	0.727864	6.0073	3.37684	0.00438107	0.0154126	-2.90496
ENSG00000068796	KIF2A	2.01888	4.97301	3.85977	0.0016627	0.00715959	-1.76654
ENSG00000068912	ERLEC1	0.829871	5.98198	3.04662	0.00850623	0.0259714	-3.5564
ENSG00000068971	PPP2R5B	3.69913	2.19996	4.8163	0.000256008	0.00160097	0.526205
ENSG00000069011	PITX1	-0.96273	6.10128	-3.22323	0.005967	0.0197087	-3.20464
ENSG00000069020	MAST4	-5.92503	2.17619	-7.42304	2.79339e-06	4.71193e-05	4.97608
ENSG00000069248	NUP133	-1.0712	6.82791	-3.96028	0.00136087	0.00609839	-1.776
ENSG00000069275	NUCKS1	-2.60372	9.30745	-7.06615	4.91068e-06	7.31922e-05	3.98523
ENSG00000069329	VPS35	-1.0105	7.49242	-4.78409	0.000272242	0.00167655	-0.157609
ENSG00000069345	DNAJA2	-0.739224	7.02093	-3.97078	0.00133274	0.00600131	-1.7695
ENSG00000069493	CLEC2D	2.43242	5.89115	5.9152	3.40524e-05	0.000320063	2.10841
ENSG00000069509	FUNDC1	-8.09376	1.05143	-11.1762	1.80103e-08	1.47051e-06	8.98128
ENSG00000069869	NEDD4	2.21205	5.59905	7.71205	1.79051e-06	3.33421e-05	5.12173
ENSG00000069966	GNB5	1.05934	5.63562	4.58943	0.000395723	0.00226432	-0.443929
ENSG00000069974	RAB27A	0.745188	4.40632	2.91466	0.0110756	0.0319889	-3.54551
ENSG00000069998	CECR5	-1.15543	5.85027	-3.7431	0.00209954	0.00858063	-2.13282
ENSG00000070018	LRP6	-1.02682	5.56379	-3.12364	0.00728862	0.0230053	-3.33258
ENSG00000070047	PHRF1	-1.38181	6.69172	-5.61129	5.85379e-05	0.000496503	1.45004
ENSG00000070081	NUCB2	-1.03082	6.7718	-4.67823	0.000333472	0.00197662	-0.351313
ENSG00000070087	PFN2	8.9234	1.15653	9.31247	1.82999e-07	6.54616e-06	6.91083
ENSG00000070190	DAPP1	2.56302	5.50131	7.08984	4.72771e-06	7.12512e-05	4.19182
ENSG00000070214	SLC44A1	2.09377	8.41495	11.3683	1.44358e-08	1.24719e-06	10.0098
ENSG00000070371	CLTCL1	4.58612	0.938326	5.67047	5.26248e-05	0.000457045	2.17167
ENSG00000070495	JMJD6	-1.38409	5.19559	-4.91006	0.000214218	0.0013824	0.228092
ENSG00000070540	WIPI1	1.54838	3.61784	3.17224	0.00661087	0.0213467	-2.91601
ENSG00000070614	NDST1	-1.45616	4.41548	-4.51406	0.000457909	0.00255138	-0.400288
ENSG00000070669	ASNS	2.29038	8.75034	5.03236	0.000170061	0.0011525	0.326307
ENSG00000070756	PABPC1	1.03509	11.4893	5.40108	8.57784e-05	0.000667016	1.04465
ENSG00000070761	CFAP20	-0.711373	5.77666	-3.10892	0.00750721	0.0235253	-3.37216
ENSG00000070770	CSNK2A2	0.780458	7.3333	3.99159	0.00127872	0.00580209	-1.73123
ENSG00000070778	PTPN21	-3.68604	-2.40972	-3.60538	0.00276728	0.0106644	-1.45375
ENSG00000070785	EIF2B3	-1.11198	5.55353	-2.82122	0.0133415	0.0370587	-3.93158
ENSG00000070814	TCOF1	-1.78172	7.48311	-4.26288	0.000747926	0.00380102	-1.18423
ENSG00000070950	RAD18	-1.01481	6.12386	-4.87992	0.000226824	0.00145222	0.0908459
ENSG00000071054	MAP4K4	0.604832	8.08809	3.07543	0.00802896	0.024783	-3.56761
ENSG00000071205	ARHGAP10	-4.23496	0.995346	-4.82885	0.000249961	0.00156859	0.641221
ENSG00000071282	LMCD1	10.5707	-0.0363145	6.09001	2.50793e-05	0.000254388	2.51342
ENSG00000071537	SEL1L	1.85016	8.35596	4.87405	0.000229365	0.00146526	0.0180813
ENSG00000071539	TRIP13	-1.79688	6.03277	-3.69605	0.00230703	0.00924056	-2.14397
ENSG00000071553	ATP6AP1	-0.639691	6.41875	-3.49659	0.0034434	0.0126813	-2.70782
ENSG00000071564	TCF3	-0.595548	9.72674	-3.5553	0.00306014	0.0115474	-2.60403
ENSG00000071626	DAZAP1	-0.553949	8.46231	-3.02479	0.00888653	0.0268719	-3.6672
ENSG00000071794	HLTF	-0.620912	6.96186	-2.87043	0.0120969	0.0342857	-3.96017
ENSG00000071909	MYO3B	1.84449	0.204472	2.83177	0.0130645	0.0364776	-3.07522
ENSG00000071967	CYBRD1	-2.66306	1.68634	-4.91	0.000214243	0.0013824	0.707351
ENSG00000072071	ADGRL1	6.73556	2.12401	4.53448	0.000440124	0.00247175	0.160948
ENSG00000072110	ACTN1	-3.46993	0.338069	-4.48141	0.000487891	0.00267826	0.0303642
ENSG00000072134	EPN2	2.60012	3.58552	6.61488	1.02683e-05	0.000127156	3.60461
ENSG00000072135	PTPN18	1.81231	6.74511	8.40588	6.42206e-07	1.57219e-05	6.11934
ENSG00000072163	LIMS2	1.55076	1.82499	3.88088	0.00159412	0.00692851	-1.30725
ENSG00000072182	ASIC4	3.54197	-2.31719	2.77376	0.01466	0.0399426	-2.9256
ENSG00000072609	CHFR	2.64875	4.96239	8.08118	1.03016e-06	2.22504e-05	5.80423
ENSG00000072682	P4HA2	7.32329	1.29047	4.54768	0.00042901	0.00242306	0.221515
ENSG00000072694	FCGR2B	3.40218	-1.2602	2.75094	0.0153382	0.0413735	-2.92359
ENSG00000072736	NFATC3	0.489731	7.04838	3.02969	0.0087998	0.0266686	-3.65238
ENSG00000072786	STK10	1.14734	6.98806	3.99827	0.00126186	0.00574317	-1.70899
ENSG00000072818	ACAP1	1.35024	6.33437	4.49523	0.000474955	0.00262666	-0.661394
ENSG00000072832	CRMP1	7.508	-1.61645	9.18718	2.16504e-07	7.29534e-06	5.90256
ENSG00000072858	SIDT1	-2.23622	0.695858	-3.58948	0.00285708	0.0109423	-1.6412
ENSG00000072864	NDE1	-0.549775	5.52896	-2.87508	0.0119854	0.0340737	-3.83101
ENSG00000073067	CYP2W1	-4.17786	-1.95745	-3.45764	0.00372387	0.0135241	-1.70608
ENSG00000073111	MCM2	-2.21019	8.19063	-5.78781	4.26677e-05	0.00038391	1.75373
ENSG00000073282	TP63	2.76947	6.24614	4.0084	0.00123672	0.00565641	-1.58981
ENSG00000073331	ALPK1	1.83941	4.7556	3.63108	0.00262815	0.0102373	-2.20648
ENSG00000073536	NLE1	-0.781664	5.89539	-3.04962	0.00845525	0.0258369	-3.5368
ENSG00000073578	SDHA	-1.19888	7.84039	-6.3745	1.53838e-05	0.000175443	2.80194
ENSG00000073803	MAP3K13	-0.699333	4.75416	-3.35552	0.00457305	0.0159066	-2.79702
ENSG00000073849	ST6GAL1	3.7604	7.66647	17.5745	4.1698e-11	2.81651e-08	15.9204
ENSG00000073910	FRY	8.01475	-2.33553	3.24245	0.00574088	0.0190892	-2.07475
ENSG00000074071	MRPS34	-0.748923	6.91231	-2.73657	0.0157809	0.0422911	-4.2082
ENSG00000074201	CLNS1A	-0.979605	6.52947	-4.81167	0.000258282	0.00161196	-0.0858657
ENSG00000074219	TEAD2	4.34637	-3.5252	3.51776	0.0032999	0.0122565	-1.60599
ENSG00000074657	ZNF532	5.89675	2.29271	10.2452	5.50549e-08	2.93934e-06	8.61302
ENSG00000074755	ZZEF1	-0.669452	6.90052	-2.78202	0.0144218	0.0394312	-4.13159
ENSG00000074800	ENO1	-2.16001	10.4916	-5.36547	9.15695e-05	0.000704308	0.969229
ENSG00000074935	TUBE1	2.04376	4.87607	4.27077	0.00073641	0.00375314	-0.894733
ENSG00000074964	ARHGEF10L	7.84808	-2.28539	5.20274	0.000123683	0.000901508	1.18179
ENSG00000075131	TIPIN	-1.67375	4.96028	-3.75411	0.00205374	0.00843754	-1.91138
ENSG00000075213	SEMA3A	-7.38246	-2.43114	-5.62397	5.72146e-05	0.000488771	1.8017
ENSG00000075218	GTSE1	-1.36614	6.44575	-4.86806	0.000231993	0.00147958	0.0906204
ENSG00000075234	TTC38	1.80298	1.45005	3.09775	0.00767745	0.0239695	-2.77039
ENSG00000075240	GRAMD4	6.98909	1.89403	7.80723	1.55013e-06	3.00326e-05	5.42742
ENSG00000075275	CELSR1	5.65285	-0.774157	4.94151	0.000201837	0.00131953	0.912434
ENSG00000075292	ZNF638	0.719408	7.28163	3.67383	0.00241216	0.00958415	-2.36988
ENSG00000075407	ZNF37A	0.665578	5.33596	3.35542	0.00457396	0.0159066	-2.91646
ENSG00000075624	ACTB	-2.53942	10.7094	-8.51358	5.50548e-07	1.41054e-05	6.25759
ENSG00000075643	MOCOS	-6.98704	2.97178	-14.8029	4.33401e-10	1.35549e-07	12.6359
ENSG00000075702	WDR62	-2.79611	4.8633	-3.11895	0.00735761	0.0231837	-3.04554
ENSG00000075711	DLG1	2.3603	4.54504	3.54273	0.00313841	0.0117799	-2.3261
ENSG00000075826	SEC31B	2.02441	3.90157	4.29876	0.000697035	0.00359472	-0.735844
ENSG00000075856	SART3	-0.480019	6.87908	-2.85659	0.0124349	0.0350765	-3.98709
ENSG00000075884	ARHGAP15	0.774646	5.60339	2.73587	0.015803	0.0423315	-4.13975
ENSG00000075914	EXOSC7	-0.819849	5.29299	-2.89301	0.0115645	0.033137	-3.75491
ENSG00000076003	MCM6	-1.60897	8.31701	-4.37273	0.000603027	0.0031833	-0.966863
ENSG00000076043	REXO2	-1.03454	6.24112	-4.74413	0.00029386	0.0017809	-0.196096
ENSG00000076108	BAZ2A	0.521792	7.7366	2.7682	0.0148224	0.0403038	-4.16614
ENSG00000076248	UNG	-2.62798	5.95055	-3.57455	0.00294401	0.0112146	-2.30856
ENSG00000076321	KLHL20	-0.80012	4.95346	-2.83868	0.0128863	0.0360894	-3.78841
ENSG00000076351	SLC46A1	3.05035	-1.5454	3.12995	0.0071969	0.0228224	-2.36887
ENSG00000076382	SPAG5	-1.79181	6.88018	-6.71617	8.68069e-06	0.000112267	3.43565
ENSG00000076513	ANKRD13A	1.66794	7.36688	8.13793	9.47632e-07	2.08929e-05	5.70004
ENSG00000076554	TPD52	0.814131	7.88479	3.60987	0.00274246	0.0105852	-2.50062
ENSG00000076555	ACACB	-1.26931	3.03054	-2.71879	0.0163461	0.0434686	-3.76646
ENSG00000076641	PAG1	2.06784	6.80143	4.96412	0.000193396	0.00127388	0.27302
ENSG00000076662	ICAM3	1.58984	4.71834	5.98799	2.99649e-05	0.000292177	2.33543
ENSG00000076770	MBNL3	0.634605	6.82692	3.40961	0.00410161	0.0146303	-2.8946
ENSG00000076826	CAMSAP3	-6.86788	-1.05156	-5.01902	0.000174383	0.00117468	1.00208
ENSG00000076924	XAB2	-1.09619	6.50323	-7.04294	5.09718e-06	7.53673e-05	3.97127
ENSG00000076944	STXBP2	-1.1962	6.70121	-6.64581	9.75356e-06	0.000122104	3.29687
ENSG00000076984	MAP2K7	-0.773515	6.47614	-4.08109	0.00107065	0.00504595	-1.52102
ENSG00000077150	NFKB2	-1.62781	4.25092	-4.50194	0.000468805	0.00260136	-0.370725
ENSG00000077152	UBE2T	-1.79883	2.4264	-3.5547	0.00306378	0.0115553	-1.95077
ENSG00000077232	DNAJC10	0.935944	7.84651	4.08564	0.00106105	0.00500547	-1.54409
ENSG00000077274	CAPN6	-4.11448	-3.30951	-4.42894	0.000540354	0.00291458	-0.112265
ENSG00000077348	EXOSC5	-0.911559	5.64007	-3.44963	0.00378441	0.0136694	-2.70475
ENSG00000077420	APBB1IP	0.498329	7.22978	2.80135	0.0138789	0.0382707	-4.09995
ENSG00000077454	LRCH4	1.0291	5.94785	4.10379	0.0010236	0.004869	-1.42448
ENSG00000077514	POLD3	-0.851697	6.16203	-3.12515	0.00726666	0.0229604	-3.37337
ENSG00000077585	GPR137B	-1.12466	1.69071	-2.67667	0.0177638	0.0465555	-3.54153
ENSG00000077782	FGFR1	-4.95718	1.89942	-4.92109	0.000209789	0.00135896	0.837536
ENSG00000077943	ITGA8	4.10909	-1.3718	3.35813	0.00454918	0.0158651	-1.87772
ENSG00000078018	MAP2	-3.6494	-3.79608	-3.16169	0.00675246	0.0217002	-2.20626
ENSG00000078043	PIAS2	-1.10018	6.08698	-5.38045	8.90857e-05	0.000688053	1.03215
ENSG00000078061	ARAF	-2.21591	6.9799	-12.7244	3.28733e-09	4.98466e-07	11.5459
ENSG00000078081	LAMP3	7.73293	-0.510024	3.87526	0.00161209	0.00699639	-0.972337
ENSG00000078237	TIGAR	-0.913106	5.28045	-2.87357	0.0120215	0.0341372	-3.79204
ENSG00000078269	SYNJ2	-4.51049	2.37228	-8.72623	4.07807e-07	1.15209e-05	6.82136
ENSG00000078295	ADCY2	3.02884	-0.964598	3.53251	0.00320351	0.0119729	-1.61936
ENSG00000078399	HOXA9	-3.69062	-3.77069	-4.05796	0.00112089	0.00523403	-0.721148
ENSG00000078487	ZCWPW1	2.6671	1.55688	5.86946	3.69153e-05	0.000341996	2.48357
ENSG00000078589	P2RY10	-2.73384	0.934812	-3.56598	0.00299515	0.011357	-1.70222
ENSG00000078687	TNRC6C	-4.86961	0.898896	-4.41003	0.000560658	0.00300014	-0.0421054
ENSG00000078804	TP53INP2	-1.51085	3.08574	-4.96368	0.000193555	0.00127436	0.672196
ENSG00000078814	MYH7B	2.08905	2.68902	5.16379	0.000132979	0.000950359	1.18461
ENSG00000078902	TOLLIP	0.823825	5.10178	2.78668	0.0142889	0.0391543	-3.96772
ENSG00000079102	RUNX1T1	8.31898	1.81114	7.31624	3.30134e-06	5.42675e-05	4.71676
ENSG00000079112	CDH17	7.23398	1.13877	8.46919	5.86529e-07	1.47476e-05	6.06394
ENSG00000079134	THOC1	-0.668222	5.86219	-3.40606	0.004131	0.0147069	-2.83115
ENSG00000079150	FKBP7	-1.06427	3.20548	-2.99515	0.00942984	0.028138	-3.20578
ENSG00000079156	OSBPL6	-6.80515	1.55163	-4.62254	0.000371217	0.00215035	0.34907
ENSG00000079215	SLC1A3	-4.05834	-4.42733	-2.82467	0.0132504	0.0368624	-2.76917
ENSG00000079246	XRCC5	-1.31301	9.18855	-3.56331	0.00301125	0.0114005	-2.59221
ENSG00000079257	LXN	7.65644	-1.96192	9.71276	1.08129e-07	4.63053e-06	6.35606
ENSG00000079263	SP140	5.61133	0.579372	4.71402	0.000311323	0.00187071	0.511588
ENSG00000079308	TNS1	-6.00472	-4.19208	-5.25374	0.00011252	0.000833525	1.22125
ENSG00000079337	RAPGEF3	4.34477	0.116164	4.38719	0.000586226	0.00311007	-0.0790608
ENSG00000079385	CEACAM1	3.92179	1.22872	7.34233	3.16888e-06	5.23217e-05	4.85432
ENSG00000079435	LIPE	1.17322	4.30056	3.00732	0.00920299	0.0275997	-3.31122
ENSG00000079459	FDFT1	2.34039	7.94523	9.31142	1.83257e-07	6.54616e-06	7.39183
ENSG00000079462	PAFAH1B3	-2.97783	4.10117	-7.31023	3.3327e-06	5.47225e-05	4.71952
ENSG00000079557	AFM	-4.81683	-3.16722	-5.33766	9.63729e-05	0.000734034	1.30109
ENSG00000079691	CARMIL1	3.9062	3.67425	7.59593	2.13808e-06	3.82927e-05	5.19196
ENSG00000079739	PGM1	-1.47834	6.04787	-8.29501	7.53591e-07	1.77189e-05	5.97888
ENSG00000079819	EPB41L2	-1.75958	6.83405	-7.48299	2.54497e-06	4.36201e-05	4.68286
ENSG00000079931	MOXD1	-6.83804	2.28408	-5.53552	6.71355e-05	0.000553012	1.941
ENSG00000079950	STX7	0.432284	6.63574	2.98672	0.00959034	0.0285488	-3.7337
ENSG00000080189	SLC35C2	1.37236	5.51857	5.75746	4.5038e-05	0.00040172	1.81713
ENSG00000080200	CRYBG3	-5.55478	3.02411	-8.66722	4.42997e-07	1.21906e-05	6.77407
ENSG00000080298	RFX3	2.05195	3.99784	2.99769	0.00938205	0.0280236	-3.42844
ENSG00000080345	RIF1	-1.04384	7.80058	-4.40964	0.000561088	0.00300135	-0.896203
ENSG00000080546	SESN1	3.48401	4.77506	15.496	2.33093e-10	9.09133e-08	14.1543
ENSG00000080802	CNOT4	0.662341	5.46964	3.14862	0.00693217	0.0221198	-3.30455
ENSG00000080815	PSEN1	0.592724	5.9984	3.35773	0.00455281	0.0158702	-2.96797
ENSG00000080822	CLDND1	0.601249	5.87679	3.62341	0.00266891	0.0103551	-2.40591
ENSG00000080839	RBL1	-1.75378	6.25483	-6.83356	7.15752e-06	9.65161e-05	3.70892
ENSG00000080845	DLGAP4	1.28455	4.78299	5.12498	0.000142963	0.00100209	0.671851
ENSG00000080986	NDC80	-0.831743	6.49033	-2.7257	0.016124	0.0430089	-4.17772
ENSG00000081026	MAGI3	-8.79211	-0.511945	-9.8226	9.38593e-08	4.22651e-06	6.62916
ENSG00000081059	TCF7	5.60725	-1.24947	3.1468	0.00695745	0.0221734	-2.26992
ENSG00000081177	EXD2	4.04341	-3.50905	2.89874	0.011433	0.0328427	-2.65401
ENSG00000081181	ARG2	-3.60523	0.350654	-4.73799	0.000297336	0.00179757	0.529219
ENSG00000081189	MEF2C	-3.05394	5.97444	-4.48168	0.000487627	0.0026778	-0.678431
ENSG00000081237	PTPRC	1.08973	7.12886	3.34034	0.00471486	0.0162975	-3.03259
ENSG00000081320	STK17B	1.19273	6.1408	5.28172	0.000106845	0.000800263	0.850271
ENSG00000081386	ZNF510	0.838206	4.4182	3.21294	0.00609169	0.0200227	-3.00102
ENSG00000081791	KIAA0141	0.832396	5.89585	3.32414	0.00487107	0.0167217	-3.00643
ENSG00000081853	PCDHGA2	4.69382	-3.69709	4.80868	0.000259759	0.00161846	0.501893
ENSG00000081870	HSPB11	-0.835143	5.1011	-3.18609	0.00642951	0.0208928	-3.14932
ENSG00000082068	WDR70	1.0443	4.69074	4.39662	0.000575523	0.00306753	-0.686451
ENSG00000082146	STRADB	-2.074	3.80029	-6.59211	1.06656e-05	0.000131201	3.50097
ENSG00000082196	C1QTNF3	2.35954	-0.330831	3.08962	0.00780357	0.0242444	-2.51386
ENSG00000082212	ME2	-1.447	5.31648	-2.76329	0.0149676	0.0406244	-3.97654
ENSG00000082258	CCNT2	0.499915	5.84228	3.33055	0.00480862	0.0165638	-2.99574
ENSG00000082269	FAM135A	0.723366	5.54955	3.61364	0.00272179	0.0105218	-2.37962
ENSG00000082458	DLG3	-5.52917	1.45618	-7.13738	4.38184e-06	6.70936e-05	4.53279
ENSG00000082512	TRAF5	3.53216	3.92448	11.1601	1.83507e-08	1.48202e-06	9.896
ENSG00000082641	NFE2L1	0.977803	7.8269	2.81559	0.0134918	0.0373905	-4.07448
ENSG00000082805	ERC1	-1.1047	6.89564	-3.11529	0.0074118	0.0233041	-3.47249
ENSG00000082996	RNF13	0.820244	5.69857	2.66288	0.0182534	0.0475785	-4.28026
ENSG00000083223	ZCCHC6	1.3213	5.85469	5.79298	4.2277e-05	0.000381212	1.80548
ENSG00000083290	ULK2	-4.09701	-0.252473	-4.51937	0.000453211	0.00252843	0.168711
ENSG00000083444	PLOD1	-1.54592	4.80495	-5.16449	0.000132804	0.000950359	0.733948
ENSG00000083520	DIS3	1.39419	7.1401	6.94	6.01857e-06	8.46931e-05	3.78198
ENSG00000083535	PIBF1	1.62628	4.65279	3.25477	0.00560035	0.018693	-2.96828
ENSG00000083544	TDRD3	0.999512	4.25275	4.14482	0.000943844	0.0045567	-1.11204
ENSG00000083635	NUFIP1	-1.70613	5.98466	-5.10523	0.00014834	0.00103636	0.563018
ENSG00000083642	PDS5B	-1.99071	7.30571	-10.1278	6.37372e-08	3.22155e-06	8.48825
ENSG00000083720	OXCT1	-1.23241	6.66832	-4.13745	0.000957689	0.00461305	-1.41549
ENSG00000083817	ZNF416	3.39474	1.30367	6.4236	1.41553e-05	0.000164441	3.42392
ENSG00000083838	ZNF446	1.51284	2.95842	3.19673	0.00629349	0.0205451	-2.75321
ENSG00000083844	ZNF264	-5.03085	2.66831	-8.77774	3.79503e-07	1.0908e-05	6.91135
ENSG00000084234	APLP2	2.79567	8.25713	16.1377	1.3414e-10	7.119e-08	14.7607
ENSG00000084444	FAM234B	-0.754376	4.41014	-3.23608	0.00581481	0.0193004	-2.95309
ENSG00000084463	WBP11	-0.845785	7.58466	-3.80872	0.00184121	0.00775743	-2.09954
ENSG00000084764	MAPRE3	4.2345	-4.00184	2.78784	0.0142562	0.0390718	-2.83138
ENSG00000085063	CD59	-0.891328	5.35718	-4.68585	0.000328624	0.00195178	-0.239942
ENSG00000085117	CD82	4.45017	1.74014	7.22584	3.80729e-06	6.07043e-05	4.67699
ENSG00000085274	MYNN	0.908109	5.6047	3.66155	0.0024723	0.00978647	-2.2777
ENSG00000085365	SCAMP1	0.834758	6.21857	4.35779	0.000620907	0.00325571	-0.973249
ENSG00000085415	SEH1L	-0.736943	7.12757	-2.93553	0.0106236	0.0309726	-3.83547
ENSG00000085433	WDR47	-0.619114	4.6605	-2.64468	0.0189194	0.0490392	-4.1303
ENSG00000085449	WDFY1	-1.3482	4.43146	-3.46589	0.00366265	0.0133367	-2.48714
ENSG00000085491	SLC25A24	-9.15124	1.15885	-10.3994	4.55034e-08	2.63598e-06	7.70068
ENSG00000085514	PILRA	3.46037	-0.30805	3.52501	0.00325217	0.0121243	-1.6404
ENSG00000085563	ABCB1	10.1322	3.32599	10.7814	2.86573e-08	1.98069e-06	8.95174
ENSG00000085719	CPNE3	1.02471	5.90027	2.7602	0.0150595	0.0408216	-4.12332
ENSG00000085721	RRN3	-0.815352	6.70173	-3.39177	0.00425149	0.0150637	-2.91555
ENSG00000085733	CTTN	8.03233	2.25815	5.9615	3.13898e-05	0.000303256	2.66518
ENSG00000085788	DDHD2	-2.51952	5.398	-7.73003	1.74227e-06	3.27729e-05	5.20259
ENSG00000085832	EPS15	1.11282	7.17033	2.78841	0.0142401	0.0390419	-4.12062
ENSG00000085840	ORC1	-1.86809	6.34846	-5.31365	0.000100731	0.000760988	0.983516
ENSG00000085872	CHERP	-0.709739	7.25099	-3.87675	0.00160732	0.00697772	-1.95971
ENSG00000085978	ATG16L1	-0.837946	4.58951	-3.78892	0.00191557	0.00798274	-1.88083
ENSG00000085982	USP40	5.41458	-2.94297	3.7317	0.00214799	0.00874017	-1.22775
ENSG00000085999	RAD54L	-1.81841	5.31761	-4.1808	0.000879118	0.00430151	-1.0799
ENSG00000086062	B4GALT1	1.54498	6.78997	4.60405	0.000384705	0.00221578	-0.498742
ENSG00000086232	EIF2AK1	-1.29869	8.14736	-8.55027	5.22572e-07	1.36956e-05	6.30358
ENSG00000086289	EPDR1	-9.18542	1.20082	-9.22849	2.04789e-07	7.06072e-06	6.8368
ENSG00000086504	MRPL28	-2.13454	5.01579	-6.21108	2.03419e-05	0.000217	2.75799
ENSG00000086544	ITPKC	1.48817	3.32219	3.03044	0.00878653	0.0266411	-3.15997
ENSG00000086598	TMED2	0.498327	8.41019	2.70806	0.0166963	0.044218	-4.28103
ENSG00000086619	ERO1B	1.34187	4.57027	3.05083	0.00843483	0.0257905	-3.3058
ENSG00000086666	ZFAND6	1.07206	6.43674	5.05606	0.000162656	0.00111232	0.395457
ENSG00000086758	HUWE1	-1.35786	9.3471	-6.45171	1.34987e-05	0.000159199	2.93887
ENSG00000086827	ZW10	-1.20081	5.66828	-5.67216	5.24652e-05	0.000455926	1.63113
ENSG00000087008	ACOX3	0.760003	4.05388	2.69752	0.0170477	0.0450255	-3.88131
ENSG00000087053	MTMR2	-0.671216	5.78653	-2.92429	0.0108647	0.031504	-3.80326
ENSG00000087076	HSD17B14	2.87199	-1.7215	2.68477	0.0174821	0.045947	-3.06967
ENSG00000087095	NLK	0.815795	4.84211	2.85545	0.0124632	0.0351295	-3.7665
ENSG00000087111	PIGS	-0.674816	6.03941	-3.38748	0.0042883	0.0151544	-2.89035
ENSG00000087191	PSMC5	-0.89385	7.17209	-4.19178	0.00086028	0.00423023	-1.3235
ENSG00000087237	CETP	4.1667	-2.7833	3.89141	0.00156098	0.0068044	-0.984363
ENSG00000087263	OGFOD1	-1.01801	6.63331	-3.43804	0.00387365	0.0139478	-2.81631
ENSG00000087301	TXNDC16	1.73585	5.50294	5.39981	8.59781e-05	0.000668219	1.15701
ENSG00000087365	SF3B2	-0.821598	8.63163	-4.29776	0.000698401	0.00359938	-1.1198
ENSG00000087586	AURKA	-1.64232	6.50496	-5.59423	6.03684e-05	0.000509412	1.46984
ENSG00000087903	RFX2	-2.05783	2.54778	-4.25782	0.000755396	0.00382538	-0.544717
ENSG00000088179	PTPN4	0.770873	5.14732	2.87076	0.0120888	0.0342857	-3.81145
ENSG00000088247	KHSRP	-1.54591	9.0463	-4.50516	0.000465886	0.00259	-0.70596
ENSG00000088280	ASAP3	7.57773	1.65103	4.45311	0.000515505	0.00280498	0.0308482
ENSG00000088325	TPX2	0.692453	8.86907	3.97744	0.00131521	0.00593681	-1.76131
ENSG00000088340	FER1L4	2.50345	1.97974	3.29528	0.00516225	0.0175139	-2.27042
ENSG00000088356	PDRG1	1.17503	6.06136	4.44154	0.000527247	0.00285424	-0.742506
ENSG00000088387	DOCK9	2.4219	3.22214	3.75779	0.0020387	0.008385	-1.70546
ENSG00000088451	TGDS	0.805528	4.13321	3.59297	0.00283711	0.0108827	-2.15588
ENSG00000088726	TMEM40	3.93174	-2.22906	4.61782	0.000374615	0.00216438	0.307115
ENSG00000088727	KIF9	1.42823	2.43504	3.69791	0.00229845	0.00922109	-1.66424
ENSG00000088812	ATRN	10.1794	0.167387	11.7913	8.96368e-09	9.3147e-07	7.96441
ENSG00000088836	SLC4A11	-9.70942	-0.795862	-8.00013	1.16142e-06	2.44079e-05	4.84093
ENSG00000088881	EBF4	4.03453	-3.27012	4.73048	0.000301647	0.00181993	0.356108
ENSG00000088882	CPXM1	-9.00721	0.862618	-10.2542	5.44389e-08	2.93102e-06	7.65922
ENSG00000088888	MAVS	0.531728	7.32011	3.08834	0.00782372	0.0242766	-3.54043
ENSG00000088899	LZTS3	1.25726	2.25609	3.3767	0.00438228	0.0154132	-2.27374
ENSG00000088930	XRN2	-0.739644	7.54404	-3.16932	0.00664982	0.0214492	-3.38087
ENSG00000088970	KIZ	1.44367	4.37583	2.75849	0.0151106	0.0409078	-3.95205
ENSG00000088992	TESC	-3.89367	3.92181	-6.1084	2.42911e-05	0.000249458	2.79091
ENSG00000089041	P2RX7	-3.2549	0.568539	-4.81006	0.000259074	0.00161554	0.659906
ENSG00000089057	SLC23A2	-1.32789	5.30433	-7.23733	3.73867e-06	5.98026e-05	4.40592
ENSG00000089063	TMEM230	1.23538	6.5724	6.2539	1.88993e-05	0.000206297	2.61327
ENSG00000089127	OAS1	4.23209	3.46086	9.05218	2.59989e-07	8.32638e-06	7.28929
ENSG00000089159	PXN	2.26581	4.91633	9.13987	2.30793e-07	7.608e-06	7.32283
ENSG00000089177	KIF16B	6.06351	0.83726	6.09681	2.47846e-05	0.000252763	2.86379
ENSG00000089220	PEBP1	-1.39292	8.07405	-4.48227	0.00048707	0.00267574	-0.752227
ENSG00000089280	FUS	-1.10182	9.19429	-2.66887	0.0180393	0.0471527	-4.35377
ENSG00000089289	IGBP1	0.903628	5.99895	3.21985	0.00600774	0.0197993	-3.23562
ENSG00000089327	FXYD5	1.02028	6.55433	4.633	0.000363808	0.00211675	-0.429067
ENSG00000089505	CMTM1	1.71161	1.08865	3.50373	0.00339429	0.0125377	-1.93444
ENSG00000089685	BIRC5	-2.13883	7.50903	-8.21423	8.47508e-07	1.91981e-05	5.83098
ENSG00000089820	ARHGAP4	0.658838	6.73386	2.68978	0.0173101	0.0455998	-4.30113
ENSG00000089847	ANKRD24	3.02776	-0.095476	2.81951	0.0133868	0.037162	-3.07552
ENSG00000089876	DHX32	-7.13392	1.43093	-14.0959	8.38351e-10	2.04228e-07	11.518
ENSG00000090006	LTBP4	1.51505	5.26632	3.6702	0.00242975	0.00964372	-2.22563
ENSG00000090097	PCBP4	-3.42594	1.85573	-4.52763	0.000446012	0.00249942	0.0358011
ENSG00000090238	YPEL3	4.63509	3.34103	4.07613	0.00108123	0.0050797	-1.02484
ENSG00000090263	MRPS33	1.01797	5.45617	5.07743	0.000156267	0.00107806	0.532864
ENSG00000090273	NUDC	-1.26574	7.32862	-4.46531	0.000503405	0.00274719	-0.779403
ENSG00000090339	ICAM1	1.70362	5.59055	5.19816	0.00012474	0.000906424	0.796771
ENSG00000090376	IRAK3	-2.20011	-2.36096	-2.67679	0.0177596	0.0465527	-3.12408
ENSG00000090432	MUL1	0.570825	5.07742	2.85898	0.012376	0.0349434	-3.80352
ENSG00000090554	FLT3LG	1.74046	2.82901	3.55074	0.0030883	0.0116241	-2.03298
ENSG00000090565	RAB11FIP3	-1.00813	5.16457	-4.65584	0.000348146	0.0020392	-0.265349
ENSG00000090661	CERS4	8.15456	1.30349	8.51936	5.46039e-07	1.40383e-05	6.2955
ENSG00000090674	MCOLN1	-1.32877	4.05535	-4.04425	0.00115177	0.00534351	-1.20806
ENSG00000090776	EFNB1	8.40939	-1.21981	10.6417	3.38847e-08	2.1988e-06	7.11134
ENSG00000090857	PDPR	0.725718	6.57647	2.85212	0.012546	0.0353361	-3.97189
ENSG00000090861	AARS	-3.78847	7.42929	-3.38209	0.00433505	0.0152869	-2.7425
ENSG00000090863	GLG1	-1.05499	7.8004	-3.80559	0.00185278	0.00779292	-2.10627
ENSG00000090889	KIF4A	-1.2597	6.2546	-5.26855	0.000109477	0.000814514	0.845064
ENSG00000090975	PITPNM2	-4.53315	4.75203	-14.1063	8.30077e-10	2.04228e-07	12.8909
ENSG00000090989	EXOC1	0.69539	6.17163	3.12616	0.00725194	0.0229285	-3.42487
ENSG00000091039	OSBPL8	-0.636736	7.06597	-3.61908	0.00269219	0.0104236	-2.47663
ENSG00000091129	NRCAM	2.37172	-0.899127	2.78098	0.0144516	0.0394909	-2.99757
ENSG00000091140	DLD	0.747957	7.31855	3.87063	0.00162706	0.0070417	-1.97252
ENSG00000091436	AC013461.1	-6.79697	4.54278	-13.9368	9.7642e-10	2.25737e-07	12.5534
ENSG00000091483	FH	-1.92439	6.33852	-8.50012	5.61206e-07	1.4207e-05	6.29924
ENSG00000091490	SEL1L3	3.32798	7.7212	13.6096	1.34247e-09	2.83384e-07	12.4419
ENSG00000091592	NLRP1	6.72894	1.06341	5.05263	0.000163707	0.00111814	1.10947
ENSG00000091640	SPAG7	1.06448	5.06713	4.41862	0.00055134	0.00296415	-0.662972
ENSG00000091651	ORC6	-2.09209	6.58385	-8.4552	5.98374e-07	1.48942e-05	6.23293
ENSG00000091831	ESR1	-4.4045	1.58849	-2.72694	0.0160846	0.0429347	-3.67923
ENSG00000091947	TMEM101	1.17679	4.33437	3.29156	0.00520102	0.0176237	-2.79571
ENSG00000092068	SLC7A8	1.65122	-1.33481	2.65697	0.0184672	0.0480011	-3.32003
ENSG00000092094	OSGEP	-0.966947	5.62061	-4.58067	0.000402482	0.00229857	-0.411335
ENSG00000092199	HNRNPC	-0.932755	10.1106	-4.96317	0.000193744	0.00127504	0.196766
ENSG00000092201	SUPT16H	-1.45675	9.16491	-5.03205	0.000170161	0.0011525	0.324882
ENSG00000092345	DAZL	6.85457	-1.9747	6.08157	2.54498e-05	0.000257443	2.43285
ENSG00000092758	COL9A3	-6.74687	3.23735	-8.05355	1.07305e-06	2.28446e-05	5.84503
ENSG00000092820	EZR	1.92667	9.13785	9.14631	2.28792e-07	7.58896e-06	7.16281
ENSG00000092853	CLSPN	-2.3232	6.67041	-5.6796	5.17691e-05	0.000451196	1.67641
ENSG00000093000	NUP50	-0.613997	7.82429	-2.99276	0.00947504	0.0282502	-3.72956
ENSG00000093009	CDC45	-2.33784	6.02702	-7.83555	1.48539e-06	2.90432e-05	5.3939
ENSG00000093072	CECR1	4.55835	4.38634	6.8045	7.50638e-06	0.00010013	3.90342
ENSG00000093167	LRRFIP2	0.926841	5.2543	3.82513	0.00178182	0.00755396	-1.92714
ENSG00000094804	CDC6	-1.69825	5.96221	-5.19432	0.000125632	0.000909351	0.804497
ENSG00000094880	CDC23	-0.945275	6.30494	-5.75293	4.54041e-05	0.000403531	1.73557
ENSG00000094914	AAAS	-0.609563	6.06104	-3.52404	0.00325854	0.0121358	-2.60016
ENSG00000094916	CBX5	0.994196	8.9467	4.85417	0.000238199	0.00150899	-0.0212033
ENSG00000095002	MSH2	-1.24417	7.31177	-3.25864	0.005557	0.0185775	-3.19141
ENSG00000095066	HOOK2	2.00475	3.81055	3.13789	0.00708306	0.0225143	-2.96094
ENSG00000095303	PTGS1	-3.18092	-1.35254	-2.67904	0.0176809	0.0463793	-3.10758
ENSG00000095319	NUP188	-1.32524	7.76973	-3.95862	0.00136538	0.00610949	-1.7973
ENSG00000095370	SH2D3C	2.08852	4.54352	3.64804	0.00254021	0.00997761	-2.06683
ENSG00000095397	WHRN	9.10862	-1.44317	4.47929	0.000489905	0.00268733	0.0407904
ENSG00000095585	BLNK	3.02801	4.49814	10.9368	2.38324e-08	1.75322e-06	9.63336
ENSG00000095794	CREM	0.622813	5.11291	2.89991	0.0114064	0.0327852	-3.65318
ENSG00000096070	BRPF3	0.897491	5.84455	3.09559	0.00771067	0.0240261	-3.48186
ENSG00000096093	EFHC1	3.34604	3.88804	4.4776	0.00049151	0.00269468	-0.316411
ENSG00000096264	NCR2	4.00201	-3.02757	5.42628	8.19122e-05	0.00064608	1.38578
ENSG00000096401	CDC5L	-0.829612	7.02226	-4.25211	0.000763926	0.00384681	-1.20283
ENSG00000096717	SIRT1	-0.659441	6.28854	-2.90975	0.0111847	0.0322756	-3.8436
ENSG00000096746	HNRNPH3	-0.82799	7.95605	-2.83662	0.0129391	0.03621	-4.03406
ENSG00000096872	IFT74	3.12234	3.41043	7.44714	2.69058e-06	4.56937e-05	4.95133
ENSG00000096968	JAK2	2.12079	4.22015	5.6302	5.65767e-05	0.000484749	1.72234
ENSG00000096996	IL12RB1	1.63051	3.99139	4.53993	0.000435503	0.00244971	-0.225704
ENSG00000097007	ABL1	-0.567776	6.51443	-3.33023	0.00481174	0.0165707	-3.04737
ENSG00000097021	ACOT7	-3.04452	5.61009	-6.00256	2.92102e-05	0.000285944	2.36328
ENSG00000097033	SH3GLB1	0.747768	6.90759	5.67924	5.18023e-05	0.000451221	1.55011
ENSG00000097046	CDC7	-0.847798	6.14339	-3.06398	0.00821537	0.0252336	-3.51268
ENSG00000097096	SYDE2	-4.33401	0.858405	-7.88137	1.38657e-06	2.77688e-05	5.55103
ENSG00000099194	SCD	1.23882	10.0743	4.86232	0.000234538	0.00148963	0.00190456
ENSG00000099204	ABLIM1	8.02282	4.73743	23.7164	6.48014e-13	3.20983e-09	18.4109
ENSG00000099290	FAM21A	-0.871362	6.19516	-4.59532	0.000391242	0.00224734	-0.499588
ENSG00000099308	MAST3	3.03969	3.81607	3.85131	0.00169104	0.00724127	-1.52088
ENSG00000099326	MZF1	0.880446	3.85169	2.7422	0.0156061	0.0419286	-3.77133
ENSG00000099330	OCEL1	0.904613	3.57733	3.13621	0.0071071	0.0225795	-2.99182
ENSG00000099377	HSD3B7	-1.94879	0.553024	-4.22121	0.000811817	0.00403735	-0.416844
ENSG00000099381	SETD1A	-2.55862	5.3597	-3.2678	0.00545558	0.0182875	-2.90371
ENSG00000099624	ATP5D	-0.687968	6.83454	-3.5577	0.00304539	0.0115034	-2.59052
ENSG00000099783	HNRNPM	-0.99794	9.24514	-3.01516	0.0090596	0.0272853	-3.68254
ENSG00000099800	TIMM13	-0.929469	6.44095	-2.85336	0.0125153	0.0352696	-3.95536
ENSG00000099810	MTAP	-1.09194	6.07648	-3.37319	0.00441334	0.0154954	-2.91684
ENSG00000099817	POLR2E	-1.09845	7.41052	-3.37828	0.00436845	0.0153864	-2.96101
ENSG00000099822	HCN2	-2.90679	-0.724926	-3.2085	0.00614639	0.0201628	-2.19703
ENSG00000099840	IZUMO4	2.66243	1.20129	3.74166	0.0021056	0.0085963	-1.47601
ENSG00000099864	PALM	2.89868	-1.71777	3.1137	0.00743561	0.0233551	-2.28823
ENSG00000099866	MADCAM1	5.29693	-3.08821	4.29584	0.000701047	0.00360594	-0.298907
ENSG00000099901	RANBP1	-1.99587	8.18823	-5.30854	0.000101683	0.000767014	0.855121
ENSG00000099904	ZDHHC8	8.43779	-0.636717	6.0753	2.57291e-05	0.000259562	2.49561
ENSG00000099910	KLHL22	-3.56147	0.928362	-5.88964	3.56225e-05	0.000331465	2.53755
ENSG00000099917	MED15	-1.02313	5.91271	-5.09317	0.000151726	0.00105357	0.508439
ENSG00000099942	CRKL	-0.657444	7.40054	-3.46709	0.00365378	0.0133174	-2.78448
ENSG00000099954	CECR2	3.4623	-0.059372	2.92949	0.0107526	0.0312798	-2.83783
ENSG00000099958	DERL3	3.48216	4.06249	10.5419	3.82369e-08	2.35768e-06	9.1738
ENSG00000099985	OSM	2.30673	-0.486338	3.09629	0.00769989	0.0240087	-2.49429
ENSG00000099995	SF3A1	-0.632197	7.95445	-2.71238	0.0165545	0.0439285	-4.27295
ENSG00000100003	SEC14L2	-5.26156	0.120495	-5.40338	8.54192e-05	0.000664918	1.70269
ENSG00000100023	PPIL2	-1.53042	5.6034	-3.53328	0.00319859	0.0119575	-2.45005
ENSG00000100030	MAPK1	-1.02233	7.4973	-4.94286	0.000201321	0.00131732	0.152708
ENSG00000100031	GGT1	-3.75251	1.46229	-5.88773	3.57425e-05	0.000332374	2.54121
ENSG00000100034	PPM1F	1.05463	5.53861	2.93672	0.0105984	0.0309112	-3.70847
ENSG00000100036	SLC35E4	2.6455	0.780655	4.11412	0.0010029	0.00478891	-0.626116
ENSG00000100038	TOP3B	-0.73512	5.5669	-2.93395	0.0106571	0.0310518	-3.74345
ENSG00000100055	CYTH4	3.49092	0.951725	4.48648	0.000483104	0.00266083	0.0806078
ENSG00000100056	DGCR14	-0.914434	4.76878	-4.07765	0.00107798	0.00506925	-1.30283
ENSG00000100058	CRYBB2P1	1.31962	4.47325	5.9211	3.37004e-05	0.000317759	2.26158
ENSG00000100060	MFNG	0.639258	7.38482	3.03836	0.00864823	0.026313	-3.6396
ENSG00000100077	GRK3	1.30206	5.68144	7.41686	2.82041e-06	4.7411e-05	4.61775
ENSG00000100083	GGA1	0.627272	6.48889	3.68842	0.00234259	0.00936279	-2.31148
ENSG00000100100	PIK3IP1	3.81953	4.08428	6.04162	2.72837e-05	0.000270291	2.57944
ENSG00000100116	GCAT	-1.49888	4.47662	-6.04847	2.69597e-05	0.000267795	2.52919
ENSG00000100142	POLR2F	-1.32725	5.37189	-3.18042	0.00650311	0.0210904	-3.20909
ENSG00000100154	TTC28	7.03865	0.051259	5.81414	4.07174e-05	0.00037143	2.35875
ENSG00000100201	DDX17	0.795966	9.20228	2.739	0.0157054	0.0421191	-4.21767
ENSG00000100209	HSCB	0.838528	3.79922	3.63162	0.00262531	0.0102367	-2.01845
ENSG00000100218	RSPH14	3.70197	-1.99364	2.68459	0.0174883	0.0459552	-3.0757
ENSG00000100228	RAB36	-3.58859	0.0964507	-4.79187	0.000268225	0.00165731	0.645935
ENSG00000100241	SBF1	0.972303	6.14865	2.70082	0.0169367	0.0447909	-4.26568
ENSG00000100258	LMF2	-0.791857	5.36034	-3.32731	0.00484009	0.0166413	-2.87618
ENSG00000100266	PACSIN2	-0.79411	6.33456	-4.75563	0.000287462	0.00174998	-0.176078
ENSG00000100280	AP1B1	0.751652	7.94213	2.87392	0.0120131	0.034126	-3.96187
ENSG00000100281	HMGXB4	-1.22588	6.13714	-6.24664	1.91361e-05	0.000208166	2.6648
ENSG00000100290	BIK	-1.68008	4.6817	-5.3137	0.00010072	0.000760988	1.08998
ENSG00000100292	HMOX1	-6.13059	-0.354919	-5.48619	7.34312e-05	0.000594977	1.74256
ENSG00000100297	MCM5	-1.04128	8.07791	-3.73085	0.00215168	0.00874561	-2.2561
ENSG00000100299	ARSA	1.48085	4.07626	4.62266	0.000371136	0.00215035	-0.13208
ENSG00000100307	CBX7	2.73699	3.41626	3.34505	0.00467044	0.0161665	-2.46646
ENSG00000100311	PDGFB	5.81125	-2.69275	4.0596	0.00111725	0.00522251	-0.682331
ENSG00000100321	SYNGR1	9.80635	0.505588	9.06102	2.56876e-07	8.24446e-06	5.91416
ENSG00000100347	SAMM50	-0.763668	6.41057	-4.23486	0.000790288	0.00395543	-1.20334
ENSG00000100372	SLC25A17	-1.34618	5.8039	-3.82758	0.00177312	0.00751956	-1.96133
ENSG00000100379	KCTD17	-2.82566	1.94066	-6.37258	1.54339e-05	0.00017588	3.31921
ENSG00000100401	RANGAP1	-1.02551	7.84095	-3.28316	0.00528965	0.0178443	-3.15436
ENSG00000100410	PHF5A	-0.633363	5.8975	-2.81752	0.0134401	0.037275	-3.9875
ENSG00000100413	POLR3H	-1.63482	6.11209	-4.05835	0.00112001	0.00523213	-1.51977
ENSG00000100416	TRMU	-0.933182	5.30918	-3.16809	0.00666622	0.0214788	-3.17671
ENSG00000100426	ZBED4	-0.62092	6.81784	-3.48878	0.00349785	0.0128341	-2.73392
ENSG00000100427	MLC1	4.70774	-4.17198	4.97885	0.000188093	0.00124668	0.763026
ENSG00000100429	HDAC10	-0.832644	4.82546	-3.28327	0.00528846	0.0178443	-2.93057
ENSG00000100439	ABHD4	4.88874	3.29326	3.97929	0.00131039	0.00591687	-1.16803
ENSG00000100441	KHNYN	1.83983	6.73806	5.38183	8.88593e-05	0.000686661	1.01751
ENSG00000100442	FKBP3	-1.50444	6.38407	-4.59242	0.000393443	0.0022567	-0.48184
ENSG00000100478	AP4S1	0.954756	3.76747	3.03241	0.00875194	0.0265633	-3.19582
ENSG00000100479	POLE2	-2.1384	4.19365	-3.68783	0.00234537	0.00937139	-1.85635
ENSG00000100485	SOS2	1.00297	5.77032	3.26577	0.00547791	0.018342	-3.12438
ENSG00000100490	CDKL1	-4.3922	3.05722	-3.77406	0.00197338	0.0081661	-1.5811
ENSG00000100505	TRIM9	4.73747	0.953403	8.67235	4.39809e-07	1.21479e-05	6.49142
ENSG00000100526	CDKN3	-1.02478	5.52043	-3.63983	0.00258242	0.0101013	-2.24661
ENSG00000100564	PIGH	-0.715108	4.01542	-2.82287	0.0132977	0.0369769	-3.71893
ENSG00000100567	PSMA3	-1.05966	7.48192	-2.72539	0.0161341	0.043027	-4.2454
ENSG00000100575	TIMM9	0.755593	5.24689	2.9829	0.00966391	0.0287269	-3.60584
ENSG00000100577	GSTZ1	1.49814	4.68007	3.91084	0.00150169	0.00659375	-1.61158
ENSG00000100578	KIAA0586	-1.41361	4.84491	-4.00065	0.0012559	0.00572727	-1.48527
ENSG00000100580	TMED8	0.793494	7.20425	3.57334	0.00295122	0.0112305	-2.56967
ENSG00000100592	DAAM1	2.35504	6.04085	6.3173	1.6957e-05	0.000190174	2.79767
ENSG00000100600	LGMN	4.762	2.53148	10.8216	2.73168e-08	1.93299e-06	9.40591
ENSG00000100604	CHGA	4.09962	-4.22427	3.05508	0.0083633	0.0256033	-2.38498
ENSG00000100605	ITPK1	-1.04711	5.79171	-4.28966	0.00070959	0.00364232	-1.07578
ENSG00000100625	SIX4	-6.29982	1.66839	-10.3674	4.73289e-08	2.67401e-06	8.59479
ENSG00000100647	SUSD6	1.46765	5.87057	6.19976	2.07424e-05	0.000219534	2.6011
ENSG00000100711	ZFYVE21	-0.85301	3.66709	-3.174	0.00658754	0.0212806	-2.91574
ENSG00000100714	MTHFD1	-2.07332	6.25754	-4.72066	0.000307382	0.00184927	-0.156625
ENSG00000100726	TELO2	-1.0253	6.21318	-3.26212	0.00551821	0.0184686	-3.11879
ENSG00000100731	PCNX1	0.966238	6.4354	2.93509	0.010633	0.0309939	-3.82817
ENSG00000100749	VRK1	-1.82293	5.52277	-2.77061	0.0147518	0.040156	-3.79807
ENSG00000100764	PSMC1	-1.03585	7.23359	-3.05189	0.00841688	0.0257568	-3.60196
ENSG00000100823	APEX1	-0.799263	8.10002	-2.95431	0.0102324	0.0301032	-3.80526
ENSG00000100888	CHD8	-2.05243	7.7617	-8.83499	3.50468e-07	1.03332e-05	6.72093
ENSG00000100889	PCK2	2.13152	7.04655	3.59891	0.00280345	0.010773	-2.46018
ENSG00000100897	DCAF11	0.426687	6.56683	2.75559	0.0151975	0.0410759	-4.17587
ENSG00000100941	PNN	-0.71208	8.05687	-3.1311	0.00718034	0.0227748	-3.45761
ENSG00000100979	PLTP	2.49861	1.77829	5.6474	5.4852e-05	0.000473346	2.08476
ENSG00000100991	TRPC4AP	-0.872869	5.98915	-4.63035	0.000365671	0.0021251	-0.394678
ENSG00000100994	PYGB	0.594606	6.62987	3.07816	0.00798516	0.0246745	-3.53994
ENSG00000100997	ABHD12	-0.961194	4.80693	-4.41635	0.000553783	0.00297239	-0.583349
ENSG00000101003	GINS1	-4.00915	5.29249	-5.44929	7.85412e-05	0.000627148	1.56353
ENSG00000101017	CD40	11.035	1.15731	12.2404	5.48704e-09	7.08711e-07	8.68837
ENSG00000101057	MYBL2	-1.39241	8.89563	-4.47732	0.000491782	0.00269468	-0.762257
ENSG00000101082	SLA2	1.91772	-1.55318	3.33307	0.00478435	0.016484	-1.9534
ENSG00000101096	NFATC2	0.985948	5.79554	5.03489	0.000169254	0.00114898	0.39695
ENSG00000101144	BMP7	10.0069	3.87053	17.8501	3.36631e-11	2.42522e-08	14.303
ENSG00000101150	TPD52L2	0.656441	6.70769	3.74242	0.0021024	0.0085895	-2.21773
ENSG00000101160	CTSZ	10.6377	-0.0867188	10.1431	6.25303e-08	3.18219e-06	6.82951
ENSG00000101161	PRPF6	-0.661957	7.28555	-3.45325	0.00375689	0.0136002	-2.81274
ENSG00000101182	PSMA7	-0.907019	7.85839	-2.75335	0.0152652	0.0412137	-4.19386
ENSG00000101189	MRGBP	-0.685661	5.50482	-3.35084	0.00461636	0.0160054	-2.90319
ENSG00000101190	TCFL5	-0.855548	4.00236	-2.90534	0.0112835	0.0325076	-3.50163
ENSG00000101213	PTK6	2.42083	-0.344752	2.79084	0.0141714	0.0388852	-3.07062
ENSG00000101224	CDC25B	1.05856	7.68678	2.64533	0.0188953	0.0489938	-4.39779
ENSG00000101236	RNF24	-1.58992	3.84048	-4.04433	0.00115159	0.00534351	-1.23865
ENSG00000101255	TRIB3	2.80496	6.88097	3.79651	0.0018867	0.00789102	-2.04993
ENSG00000101266	CSNK2A1	0.931285	6.97376	4.53064	0.000443417	0.00248742	-0.646267
ENSG00000101294	HM13	2.59814	7.82124	8.06074	1.06172e-06	2.26682e-05	5.57793
ENSG00000101337	TM9SF4	3.0202	7.48728	16.9177	7.0341e-11	4.35528e-08	15.4042
ENSG00000101343	CRNKL1	-0.681549	6.05322	-2.94244	0.0104779	0.0307043	-3.77747
ENSG00000101346	POFUT1	1.80947	7.85451	6.91836	6.2337e-06	8.68975e-05	3.73853
ENSG00000101350	KIF3B	2.55373	7.67126	13.1588	2.10458e-09	3.90927e-07	11.9862
ENSG00000101361	NOP56	-1.5285	8.3186	-4.46597	0.000502762	0.0027457	-0.784443
ENSG00000101367	MAPRE1	1.69118	9.28801	8.46273	5.91972e-07	1.48342e-05	6.17709
ENSG00000101384	JAG1	-1.97696	1.69567	-3.74732	0.00208185	0.00851771	-1.48523
ENSG00000101391	CDK5RAP1	-2.06127	5.12074	-6.0405	2.73367e-05	0.000270455	2.45312
ENSG00000101400	SNTA1	7.06024	-1.50185	9.379	1.67483e-07	6.22211e-06	6.24566
ENSG00000101407	TTI1	-0.853081	5.71028	-2.79739	0.0139884	0.0385154	-4.00515
ENSG00000101412	E2F1	-1.93353	6.24881	-5.10296	0.000148973	0.00103883	0.611417
ENSG00000101417	PXMP4	-2.73693	1.18873	-4.02788	0.00118981	0.00548403	-0.858225
ENSG00000101421	CHMP4B	-0.881673	6.51825	-4.16383	0.000909055	0.00441312	-1.36177
ENSG00000101440	ASIP	4.49415	-3.30127	5.02096	0.000173746	0.00117198	0.882454
ENSG00000101444	AHCY	-0.8615	8.12294	-5.22397	0.000118901	0.000874687	0.690544
ENSG00000101493	ZNF516	1.75647	5.02412	3.45087	0.00377495	0.0136497	-2.55268
ENSG00000101605	MYOM1	2.58553	-0.549134	4.07049	0.0010934	0.00512389	-0.675853
ENSG00000101665	SMAD7	-1.94455	2.92482	-2.87061	0.0120926	0.0342857	-3.33412
ENSG00000101695	RNF125	-5.03308	2.52886	-10.9592	2.32111e-08	1.73325e-06	9.48836
ENSG00000101746	NOL4	8.67368	-1.43354	12.7915	3.06587e-09	4.89879e-07	8.45377
ENSG00000101751	POLI	1.08513	4.34265	2.76157	0.0150187	0.0407334	-3.88145
ENSG00000101752	MIB1	0.895844	7.18851	5.72046	4.81148e-05	0.000424636	1.62461
ENSG00000101811	CSTF2	-0.854148	5.47387	-2.79758	0.013983	0.0385077	-3.9739
ENSG00000101846	STS	8.16116	1.56557	5.90066	3.49364e-05	0.000326102	2.55665
ENSG00000101868	POLA1	-1.52139	6.2533	-4.66992	0.000338845	0.00199811	-0.28921
ENSG00000101911	PRPS2	-4.05384	5.27894	-9.86129	8.93207e-08	4.10931e-06	8.30616
ENSG00000101940	WDR13	-1.37334	5.1216	-3.88335	0.0015863	0.00690261	-1.74198
ENSG00000101945	SUV39H1	-2.60317	5.86749	-10.614	3.50367e-08	2.24416e-06	9.21729
ENSG00000101997	CCDC22	-5.02837	1.70296	-14.0963	8.37975e-10	2.04228e-07	12.263
ENSG00000102003	SYP	3.00424	2.21547	7.46936	2.59933e-06	4.44488e-05	5.04216
ENSG00000102007	PLP2	0.799394	6.07761	2.81574	0.0134876	0.0373858	-4.01946
ENSG00000102010	BMX	4.90415	-3.28456	5.67393	5.22987e-05	0.000455011	1.78718
ENSG00000102030	NAA10	-1.53708	6.50295	-8.12477	9.66128e-07	2.12063e-05	5.70072
ENSG00000102032	RENBP	-1.83233	0.562047	-3.08976	0.00780145	0.0242429	-2.53909
ENSG00000102081	FMR1	-0.771878	5.03255	-2.94397	0.010446	0.0306351	-3.71258
ENSG00000102098	SCML2	6.81115	2.57768	10.3668	4.7365e-08	2.67401e-06	8.67435
ENSG00000102103	PQBP1	-0.481104	6.68177	-2.7315	0.0159402	0.042641	-4.22288
ENSG00000102119	EMD	-1.06643	6.47742	-6.665	9.44772e-06	0.000118977	3.3381
ENSG00000102144	PGK1	-1.67705	7.37686	-4.71133	0.00031293	0.00187732	-0.296682
ENSG00000102172	SMS	-1.54635	6.92013	-5.4458	7.90427e-05	0.000630136	1.13539
ENSG00000102178	UBL4A	-2.23896	6.13229	-6.4986	1.24736e-05	0.000148859	3.09651
ENSG00000102189	EEA1	-1.11991	5.97509	-4.36167	0.000616213	0.0032391	-0.926959
ENSG00000102218	RP2	-2.82078	6.54772	-12.765	3.15144e-09	4.98107e-07	11.6071
ENSG00000102221	JADE3	-2.50816	6.04111	-14.2283	7.39302e-10	1.96179e-07	13.0666
ENSG00000102225	CDK16	-2.59061	7.36684	-11.7569	9.31331e-09	9.41468e-07	10.4741
ENSG00000102226	USP11	-1.61131	7.26915	-6.37534	1.5362e-05	0.00017533	2.81276
ENSG00000102241	HTATSF1	-0.496642	6.67465	-2.65231	0.0186374	0.0483842	-4.36685
ENSG00000102265	TIMP1	-7.2993	-0.933852	-8.10214	9.98823e-07	2.16785e-05	5.21111
ENSG00000102316	MAGED2	-1.03828	6.1147	-5.13341	0.000140731	0.00099112	0.565559
ENSG00000102317	RBM3	-2.08145	9.18619	-8.57417	5.05155e-07	1.33808e-05	6.34082
ENSG00000102385	DRP2	3.90081	1.54	8.46082	5.9359e-07	1.48498e-05	6.40415
ENSG00000102445	RUBCNL	-2.00733	9.45118	-7.73109	1.73945e-06	3.27729e-05	5.06328
ENSG00000102471	NDFIP2	2.53335	5.57485	8.95157	2.98369e-07	9.07598e-06	6.98792
ENSG00000102524	TNFSF13B	4.32006	-2.72689	3.56709	0.00298848	0.0113375	-1.51214
ENSG00000102531	FNDC3A	1.72522	6.63552	5.50468	7.10025e-05	0.00057877	1.26706
ENSG00000102543	CDADC1	0.980758	3.32217	3.17723	0.006545	0.0211846	-2.82103
ENSG00000102547	CAB39L	3.46056	2.55493	7.61255	2.08426e-06	3.7464e-05	5.25995
ENSG00000102572	STK24	0.710818	7.22155	3.10285	0.00759928	0.0237787	-3.50989
ENSG00000102580	DNAJC3	1.16075	6.71294	5.00567	0.000178821	0.00119805	0.292481
ENSG00000102595	UGGT2	7.04289	1.73309	7.25614	3.62917e-06	5.84919e-05	4.63508
ENSG00000102606	ARHGEF7	1.59827	6.21246	8.32399	7.22637e-07	1.71814e-05	6.00544
ENSG00000102678	FGF9	-5.90603	-1.15199	-4.49698	0.000473344	0.0026197	0.107157
ENSG00000102710	SUPT20H	-1.01933	6.81036	-3.11433	0.00742621	0.0233305	-3.47976
ENSG00000102738	MRPS31	-0.75133	6.25199	-4.11479	0.00100157	0.00478562	-1.44078
ENSG00000102743	SLC25A15	-1.12893	6.45946	-4.04927	0.00114035	0.00530547	-1.58896
ENSG00000102755	FLT1	-5.06915	1.37541	-8.05776	1.0664e-06	2.27356e-05	5.86698
ENSG00000102760	RGCC	9.2274	-1.27099	7.97299	1.20924e-06	2.52377e-05	4.79858
ENSG00000102763	VWA8	-1.2937	6.95953	-6.42358	1.41559e-05	0.000164441	2.89814
ENSG00000102780	DGKH	-1.44227	6.66433	-5.17724	0.000129689	0.000932808	0.632609
ENSG00000102781	KATNAL1	-0.812117	4.9997	-2.83417	0.0130024	0.0363597	-3.88402
ENSG00000102786	INTS6	1.63029	5.94535	3.96715	0.00134241	0.00603576	-1.71194
ENSG00000102796	DHRS12	2.84625	1.06945	4.04169	0.00115763	0.00536402	-0.838663
ENSG00000102805	CLN5	1.34093	4.31193	5.35305	9.36829e-05	0.000716772	1.24858
ENSG00000102879	CORO1A	0.819877	8.31115	3.81728	0.00180996	0.0076546	-2.08356
ENSG00000102882	MAPK3	2.66036	4.07594	7.11717	4.52553e-06	6.86219e-05	4.42637
ENSG00000102900	NUP93	-0.824468	7.19047	-2.87051	0.0120948	0.0342857	-3.96349
ENSG00000102908	NFAT5	1.84829	5.50759	7.66095	1.9355e-06	3.5377e-05	5.05118
ENSG00000102934	PLLP	3.26787	1.2508	3.56917	0.00297603	0.0113047	-1.85509
ENSG00000102974	CTCF	-1.19938	6.27382	-3.36725	0.00446647	0.0156353	-2.91086
ENSG00000102977	ACD	-2.78251	4.3949	-5.5497	6.54317e-05	0.000542587	1.68054
ENSG00000102978	POLR2C	-0.640832	6.30772	-3.49319	0.00346698	0.0127492	-2.69035
ENSG00000102996	MMP15	8.67403	-0.196551	6.06067	2.63925e-05	0.00026304	2.44717
ENSG00000103021	CCDC113	2.71211	0.353465	2.931	0.0107202	0.031199	-2.89129
ENSG00000103034	NDRG4	7.24044	0.716913	5.2436	0.000114653	0.00084721	1.40669
ENSG00000103035	PSMD7	-0.454992	7.62497	-2.90514	0.011288	0.0325076	-3.90013
ENSG00000103037	SETD6	1.75472	4.1584	5.06882	0.000158811	0.00109205	0.721116
ENSG00000103042	SLC38A7	-0.65375	4.04515	-2.74236	0.015601	0.0419224	-3.85107
ENSG00000103047	TANGO6	-1.38959	4.74702	-3.47348	0.00360714	0.0131863	-2.52749
ENSG00000103056	SMPD3	3.19106	1.85834	4.82545	0.000251586	0.00157745	0.6525
ENSG00000103066	PLA2G15	2.58581	5.39531	11.1773	1.79881e-08	1.47051e-06	9.86038
ENSG00000103091	WDR59	0.730706	5.32798	3.20842	0.00614736	0.0201628	-3.17792
ENSG00000103121	CMC2	-0.803566	5.35253	-4.41294	0.000557477	0.00298742	-0.717172
ENSG00000103126	AXIN1	-1.02036	5.33669	-4.31885	0.00067011	0.00347568	-0.926501
ENSG00000103145	HCFC1R1	-0.976034	4.41222	-4.25671	0.000757047	0.00382773	-0.875169
ENSG00000103148	NPRL3	-5.70977	3.0521	-11.5961	1.11488e-08	1.06885e-06	10.2194
ENSG00000103187	COTL1	5.81768	0.71245	5.95105	3.1971e-05	0.000307104	2.4875
ENSG00000103194	USP10	-0.552367	7.55076	-2.85261	0.0125338	0.0353122	-4.00264
ENSG00000103249	CLCN7	1.68612	5.92123	6.23003	1.96896e-05	0.00021202	2.62014
ENSG00000103260	METRN	6.87004	-0.505639	6.22899	1.97252e-05	0.000212249	2.8054
ENSG00000103264	FBXO31	-0.807534	5.14146	-2.9043	0.0113069	0.0325369	-3.71388
ENSG00000103266	STUB1	-1.17924	5.71622	-5.30164	0.000102985	0.000776046	0.951211
ENSG00000103269	RHBDL1	-3.253	1.64448	-5.78681	4.2744e-05	0.000384256	2.35946
ENSG00000103274	NUBP1	-1.31959	4.23743	-4.71223	0.000312393	0.00187486	0.0613512
ENSG00000103275	UBE2I	-0.433404	7.49773	-2.64383	0.0189511	0.0490787	-4.40202
ENSG00000103313	MEFV	2.35405	0.240217	4.66212	0.000343962	0.00202302	0.395958
ENSG00000103326	CAPN15	-1.61059	6.20936	-5.45037	7.83854e-05	0.00062624	1.18305
ENSG00000103342	GSPT1	-0.805777	8.30522	-2.82462	0.0132516	0.0368624	-4.05711
ENSG00000103343	ZNF174	1.154	4.00369	5.23056	0.000117457	0.000865776	1.05673
ENSG00000103404	USP31	-0.895196	4.74666	-2.6439	0.0189484	0.0490787	-4.19577
ENSG00000103489	XYLT1	1.31673	4.86219	4.20642	0.000835812	0.00413454	-1.06718
ENSG00000103490	PYCARD	-1.03195	3.78039	-3.99827	0.00126187	0.00574317	-1.30517
ENSG00000103495	MAZ	-0.565821	8.44793	-3.34337	0.00468623	0.0162098	-3.0353
ENSG00000103502	CDIPT	0.940949	5.52574	4.48502	0.000484473	0.0026664	-0.659995
ENSG00000103507	BCKDK	-0.723699	5.36747	-2.84268	0.0127841	0.035864	-3.89075
ENSG00000103512	NOMO1	1.46736	6.8007	5.08009	0.000155488	0.00107468	0.432501
ENSG00000103522	IL21R	4.1643	6.26966	6.2169	2.01391e-05	0.000215691	2.77325
ENSG00000103528	SYT17	3.84988	-0.311734	2.76986	0.0147738	0.0401938	-2.98914
ENSG00000103544	C16orf62	-1.74652	3.80397	-5.0973	0.000150559	0.00104792	0.819683
ENSG00000103549	RNF40	-0.465167	7.33582	-3.0228	0.00892199	0.0269473	-3.66969
ENSG00000103550	KNOP1	-1.14451	6.00356	-3.80282	0.00186308	0.0078163	-2.02459
ENSG00000103591	AAGAB	-0.61321	6.44438	-2.69806	0.0170295	0.0450122	-4.2748
ENSG00000103599	IQCH	2.22318	1.2189	3.88447	0.00158276	0.00688923	-1.16336
ENSG00000103647	CORO2B	8.92497	1.04891	9.54472	1.34585e-07	5.37618e-06	7.09506
ENSG00000103653	CSK	0.477055	7.89413	2.8283	0.0131551	0.0366419	-4.0503
ENSG00000103657	HERC1	1.317	6.96329	5.0807	0.000155311	0.00107395	0.432711
ENSG00000103852	TTC23	1.8292	1.20346	2.6802	0.0176405	0.0462838	-3.4651
ENSG00000103932	RPAP1	-1.31611	5.44456	-3.79716	0.00188425	0.0078851	-2.00078
ENSG00000104081	BMF	7.83846	3.16283	6.6343	9.94176e-06	0.000124042	3.74562
ENSG00000104147	OIP5	-1.8595	4.4855	-6.10389	2.44819e-05	0.000251022	2.65715
ENSG00000104154	SLC30A4	1.67902	2.47309	4.42185	0.000547878	0.00294981	-0.326507
ENSG00000104164	BLOC1S6	1.21911	7.63211	7.16223	4.2118e-06	6.55365e-05	4.14158
ENSG00000104177	MYEF2	7.14932	2.28804	10.8038	2.79008e-08	1.95007e-06	9.07745
ENSG00000104219	ZDHHC2	1.48233	5.47134	5.71594	4.85057e-05	0.000427771	1.68802
ENSG00000104290	FZD3	-1.14159	4.36771	-3.11205	0.00746028	0.0234227	-3.20235
ENSG00000104324	CPQ	-2.866	-1.64665	-2.84914	0.0126208	0.0355025	-2.76862
ENSG00000104327	CALB1	-4.42603	-1.20803	-4.27747	0.000726781	0.00371388	-0.257154
ENSG00000104381	GDAP1	7.73175	-0.748135	7.75469	1.67829e-06	3.19327e-05	5.05019
ENSG00000104408	EIF3E	1.844	6.22285	3.56823	0.00298163	0.0113221	-2.55016
ENSG00000104419	NDRG1	-7.97018	-2.40276	-4.19236	0.000859307	0.00422685	-0.443976
ENSG00000104442	ARMC1	-0.499331	6.65303	-3.30885	0.00502318	0.0171281	-3.07738
ENSG00000104490	NCALD	5.06494	1.46892	7.08765	4.74433e-06	7.12644e-05	4.40552
ENSG00000104517	UBR5	0.84584	8.01715	3.55424	0.00306667	0.0115603	-2.61267
ENSG00000104549	SQLE	1.62023	7.717	4.64378	0.000356329	0.00207679	-0.430863
ENSG00000104613	INTS10	1.43535	6.20291	4.67367	0.000336404	0.00198924	-0.331611
ENSG00000104626	ERI1	0.495806	5.74891	2.84448	0.0127383	0.0357558	-3.89382
ENSG00000104635	SLC39A14	1.56311	7.17688	6.68051	9.20801e-06	0.00011665	3.34298
ENSG00000104643	MTMR9	1.24607	4.65503	5.60468	5.92395e-05	0.000501881	1.66399
ENSG00000104660	LEPROTL1	0.931396	4.14405	3.67001	0.00243071	0.00964497	-2.04232
ENSG00000104671	DCTN6	0.917666	4.46239	4.10343	0.00102433	0.00486958	-1.20104
ENSG00000104679	R3HCC1	1.93591	4.55222	3.56281	0.00301428	0.0114033	-2.35775
ENSG00000104687	GSR	0.716974	6.76006	2.74238	0.0156006	0.0419224	-4.20387
ENSG00000104689	TNFRSF10A	2.29351	4.77791	8.30456	7.43238e-07	1.7531e-05	6.10846
ENSG00000104695	PPP2CB	1.23241	5.0159	4.5994	0.000388177	0.00223145	-0.307236
ENSG00000104714	ERICH1	0.963539	4.53616	4.17515	0.000888971	0.00434115	-1.10819
ENSG00000104738	MCM4	-2.0881	6.3658	-4.5903	0.000395058	0.00226313	-0.417116
ENSG00000104763	ASAH1	1.92386	5.73076	7.0967	4.6761e-06	7.06167e-05	4.12836
ENSG00000104783	KCNN4	5.96427	-2.63644	4.12389	0.000983694	0.00471691	-0.573278
ENSG00000104805	NUCB1	0.514747	6.32168	3.18877	0.00639493	0.0208305	-3.32146
ENSG00000104812	GYS1	-1.00555	5.67065	-2.95422	0.0102343	0.0301032	-3.73783
ENSG00000104814	MAP4K1	1.06268	5.8858	3.39887	0.0041912	0.0148856	-2.82955
ENSG00000104823	ECH1	-1.08949	5.62904	-4.91165	0.000213574	0.00137927	0.201601
ENSG00000104833	TUBB4A	-2.76233	0.658005	-3.98656	0.00129157	0.00584253	-0.882398
ENSG00000104852	SNRNP70	-1.10388	8.0727	-3.53932	0.00315994	0.0118368	-2.64229
ENSG00000104885	DOT1L	-1.11473	6.91463	-4.79676	0.000265735	0.00164671	-0.121829
ENSG00000104888	SLC17A7	3.03451	-0.68399	4.52685	0.000446687	0.00250199	0.174988
ENSG00000104889	RNASEH2A	-1.24172	5.70624	-6.06624	2.61376e-05	0.000261652	2.39357
ENSG00000104894	CD37	9.44508	3.65074	14.3266	6.73808e-10	1.85422e-07	12.3411
ENSG00000104899	AMH	-5.9902	3.26091	-8.93778	3.04079e-07	9.22167e-06	7.08076
ENSG00000104903	LYL1	1.44731	4.01346	2.74693	0.0154606	0.0416356	-3.74005
ENSG00000104921	FCER2	3.37835	-0.786729	3.98736	0.00128953	0.00583849	-0.778582
ENSG00000104953	TLE6	2.0412	1.25588	3.35583	0.00457026	0.0159012	-2.2337
ENSG00000104960	PTOV1	-0.990413	6.18288	-4.29866	0.000697173	0.00359472	-1.05987
ENSG00000104972	LILRB1	8.9382	2.28472	12.5065	4.13158e-09	5.58139e-07	10.1391
ENSG00000104980	TIMM44	-0.697536	7.05562	-3.46804	0.00364685	0.0133052	-2.77561
ENSG00000104998	IL27RA	-3.36113	2.11901	-6.73276	8.44621e-06	0.000109808	3.91608
ENSG00000105011	ASF1B	-1.64629	6.83377	-5.19436	0.000125623	0.000909351	0.713048
ENSG00000105048	TNNT1	3.2245	1.63281	8.38196	6.64668e-07	1.61428e-05	6.31975
ENSG00000105053	VRK3	0.553301	5.66477	2.95239	0.0102717	0.0301894	-3.72489
ENSG00000105122	RASAL3	0.946837	4.60418	2.98331	0.00965592	0.0287146	-3.52975
ENSG00000105146	AURKC	-3.34589	-3.25576	-3.31287	0.00498279	0.0170178	-1.95031
ENSG00000105176	URI1	0.530049	6.81623	2.93158	0.0107079	0.0311692	-3.84196
ENSG00000105204	DYRK1B	2.21845	2.52667	4.01146	0.00122923	0.00563083	-1.10735
ENSG00000105223	PLD3	2.61763	5.00324	6.5868	1.07605e-05	0.000131822	3.36379
ENSG00000105227	PRX	4.83592	-3.29867	3.16584	0.00669641	0.0215527	-2.19986
ENSG00000105246	EBI3	3.57227	-3.94853	3.48496	0.00352483	0.0129203	-1.66735
ENSG00000105255	FSD1	5.77786	0.169666	8.3866	6.60246e-07	1.6084e-05	6.01828
ENSG00000105287	PRKD2	1.62252	5.50075	3.58529	0.00288119	0.0110233	-2.40712
ENSG00000105290	APLP1	-3.012	-0.144666	-3.96891	0.00133772	0.00601649	-0.886505
ENSG00000105298	CACTIN	-0.694089	5.91524	-2.92449	0.0108604	0.0315021	-3.78887
ENSG00000105339	DENND3	3.35381	2.46718	5.91415	3.41153e-05	0.000320451	2.50753
ENSG00000105341	ATP5SL	0.541193	5.5276	3.07524	0.00803196	0.024783	-3.44821
ENSG00000105355	PLIN3	-1.14907	6.82045	-5.02182	0.000173467	0.00117063	0.314451
ENSG00000105364	MRPL4	-1.04096	7.06112	-2.9861	0.00960227	0.0285722	-3.72893
ENSG00000105369	CD79A	4.05812	6.74601	14.8006	4.34292e-10	1.35549e-07	13.5977
ENSG00000105373	GLTSCR2	0.923464	8.32096	2.94835	0.0103549	0.0304159	-3.81674
ENSG00000105376	ICAM5	9.42218	-0.0733277	8.2917	7.57219e-07	1.7766e-05	5.25441
ENSG00000105383	CD33	6.30311	0.40531	7.54386	2.31642e-06	4.04965e-05	4.92457
ENSG00000105401	CDC37	-0.748274	7.88829	-2.71058	0.0166133	0.0440373	-4.27601
ENSG00000105404	RABAC1	1.38048	6.15081	6.66574	9.43613e-06	0.000118932	3.36921
ENSG00000105438	KDELR1	0.600386	6.98936	3.49605	0.0034471	0.0126917	-2.72279
ENSG00000105486	LIG1	-0.868654	6.82245	-3.13563	0.00711529	0.0225974	-3.41215
ENSG00000105497	ZNF175	1.73759	4.00625	4.49116	0.000478726	0.00263965	-0.354321
ENSG00000105514	RAB3D	3.43774	2.65605	8.45934	5.9484e-07	1.4856e-05	6.48653
ENSG00000105518	TMEM205	0.641288	4.49956	2.98211	0.00967915	0.0287664	-3.46012
ENSG00000105559	PLEKHA4	3.66012	-0.164043	5.24899	0.000113514	0.000839217	1.44724
ENSG00000105568	PPP2R1A	-0.973032	7.6924	-3.03612	0.00868717	0.0264044	-3.64417
ENSG00000105583	WDR83OS	0.563443	5.01882	2.74965	0.0153774	0.0414715	-4.01887
ENSG00000105617	LENG1	-0.787003	3.22984	-2.82935	0.0131277	0.0365929	-3.50329
ENSG00000105618	PRPF31	-0.970099	6.38069	-2.64029	0.0190835	0.049302	-4.36674
ENSG00000105619	TFPT	-1.33771	3.81634	-4.16994	0.000898162	0.00437166	-0.93602
ENSG00000105639	JAK3	2.08499	4.49832	6.9978	5.48146e-06	7.9609e-05	4.10735
ENSG00000105643	ARRDC2	-0.718961	5.19356	-2.69232	0.0172235	0.0453956	-4.16271
ENSG00000105656	ELL	-0.675438	5.98821	-3.9173	0.00148249	0.00652996	-1.8237
ENSG00000105699	LSR	5.77924	1.96064	7.48354	2.54279e-06	4.36201e-05	5.03657
ENSG00000105701	FKBP8	-0.578123	7.46611	-2.92121	0.0109318	0.031666	-3.86783
ENSG00000105708	ZNF14	8.04832	-0.246693	6.88809	6.54818e-06	9.02652e-05	3.77545
ENSG00000105723	GSK3A	-0.715487	6.16282	-3.20509	0.0061886	0.0202695	-3.25951
ENSG00000105726	ATP13A1	-0.500732	6.70696	-2.64916	0.0187534	0.0486685	-4.38271
ENSG00000105737	GRIK5	3.65566	-0.377571	4.37224	0.0006036	0.00318503	-0.0933793
ENSG00000105755	ETHE1	-4.56427	1.77892	-7.99109	1.17713e-06	2.46368e-05	5.77681
ENSG00000105778	AVL9	-0.912873	7.08052	-4.93163	0.000205646	0.00133913	0.139256
ENSG00000105808	RASA4	4.53642	3.64003	9.39542	1.63873e-07	6.13388e-06	7.73455
ENSG00000105810	CDK6	1.78163	7.48683	4.56892	0.000411734	0.00234331	-0.572017
ENSG00000105819	PMPCB	0.750136	7.23891	3.87057	0.00162727	0.0070417	-1.97258
ENSG00000105835	NAMPT	1.75869	3.17692	4.12147	0.000988416	0.00473344	-0.988562
ENSG00000105849	TWISTNB	-1.77208	6.95405	-7.88855	1.37175e-06	2.75309e-05	5.32789
ENSG00000105851	PIK3CG	1.08472	6.59361	3.37116	0.00443145	0.0155346	-2.96167
ENSG00000105854	PON2	-5.78209	0.0198233	-7.4481	2.68659e-06	4.56782e-05	4.87183
ENSG00000105856	HBP1	1.61151	5.36517	2.64142	0.0190412	0.0492435	-4.28774
ENSG00000105866	SP4	-1.59259	5.5412	-4.5804	0.000402692	0.00229889	-0.385312
ENSG00000105875	WDR91	1.85109	2.95666	4.10714	0.00101683	0.0048461	-1.00808
ENSG00000105879	CBLL1	0.76445	6.62044	3.28739	0.00524479	0.0177332	-3.12466
ENSG00000105887	MTPN	0.838724	9.0857	5.06596	0.000159663	0.00109677	0.389735
ENSG00000105889	STEAP1B	5.25108	-2.73031	5.54682	6.57736e-05	0.000544511	1.62385
ENSG00000105926	MPP6	-0.662401	6.58136	-3.42296	0.00399294	0.0143045	-2.85357
ENSG00000105928	DFNA5	1.25972	2.71317	3.24848	0.00567164	0.0188801	-2.5592
ENSG00000105953	OGDH	-1.76612	7.33128	-6.09278	2.4959e-05	0.00025383	2.31147
ENSG00000105963	ADAP1	-5.9925	1.70596	-6.23943	1.93744e-05	0.000209384	3.12206
ENSG00000105967	TFEC	9.03292	0.266862	7.57778	2.19856e-06	3.88936e-05	4.75582
ENSG00000105968	H2AFV	-1.73909	7.94626	-7.73826	1.72063e-06	3.24887e-05	5.07068
ENSG00000105974	CAV1	-8.29081	-0.628419	-7.46062	2.63484e-06	4.50043e-05	4.20392
ENSG00000105982	RNF32	2.59264	1.6971	3.47469	0.00359841	0.0131608	-1.99853
ENSG00000105983	LMBR1	0.819959	6.51265	4.32861	0.000657408	0.00342054	-1.03845
ENSG00000105997	HOXA3	-5.09264	-1.91339	-6.05147	2.68191e-05	0.000266576	2.31521
ENSG00000106003	LFNG	-4.1857	2.21793	-5.44433	7.92546e-05	0.000630473	1.78506
ENSG00000106004	HOXA5	-4.11401	0.82609	-6.57645	1.0948e-05	0.000133789	3.65491
ENSG00000106006	HOXA6	-3.47525	-0.34794	-5.75451	4.52756e-05	0.000403113	2.28621
ENSG00000106009	BRAT1	-2.09672	6.58925	-7.85914	1.43362e-06	2.84015e-05	5.30741
ENSG00000106012	IQCE	-1.12831	4.45305	-3.53081	0.00321446	0.012008	-2.38941
ENSG00000106013	ANKRD7	7.48109	-1.53616	6.68104	9.19995e-06	0.000116648	3.27857
ENSG00000106018	VIPR2	3.80705	-2.05019	3.09679	0.00769212	0.0239985	-2.36478
ENSG00000106089	STX1A	5.2673	2.68784	4.98365	0.000186397	0.0012382	0.885943
ENSG00000106100	NOD1	-5.56549	1.25214	-7.72241	1.76253e-06	3.3028e-05	5.29833
ENSG00000106105	GARS	-1.32134	8.58518	-2.94635	0.0103964	0.0305198	-3.82005
ENSG00000106123	EPHB6	-4.57504	-3.19821	-3.69655	0.00230474	0.00923551	-1.29642
ENSG00000106125	FAM188B	-2.01604	0.580304	-3.85777	0.00166935	0.00717367	-1.14951
ENSG00000106153	CHCHD2	-1.16899	8.75367	-4.81343	0.000257416	0.0016079	-0.101099
ENSG00000106211	HSPB1	-2.45381	5.86957	-4.79737	0.000265424	0.00164547	-0.0106347
ENSG00000106245	BUD31	0.916945	6.96609	3.8951	0.00154956	0.00676256	-1.91412
ENSG00000106261	ZKSCAN1	0.599776	7.03368	2.7393	0.0156961	0.0421093	-4.21551
ENSG00000106263	EIF3B	-2.00842	9.3629	-5.41717	8.3289e-05	0.000654252	1.06082
ENSG00000106266	SNX8	-1.30494	5.51348	-4.6966	0.000321904	0.00191985	-0.176921
ENSG00000106268	NUDT1	-2.25959	5.28228	-7.94577	1.25928e-06	2.58465e-05	5.59397
ENSG00000106299	WASL	0.593309	4.11208	2.72531	0.0161366	0.043027	-3.9091
ENSG00000106305	AIMP2	-1.89501	6.63268	-9.00819	2.76082e-07	8.62708e-06	7.00016
ENSG00000106330	MOSPD3	0.982335	3.40806	3.43558	0.00389284	0.0140033	-2.36267
ENSG00000106346	USP42	-1.0644	5.76758	-6.50729	1.22929e-05	0.000147316	3.10925
ENSG00000106348	IMPDH1	-0.897508	6.8183	-2.64396	0.0189464	0.0490787	-4.39198
ENSG00000106351	AGFG2	0.91342	4.06711	3.37885	0.00436342	0.015376	-2.54967
ENSG00000106355	LSM5	-0.704129	6.26707	-2.89371	0.0115484	0.0331082	-3.874
ENSG00000106367	AP1S1	-0.724754	6.14136	-3.06803	0.00814891	0.025071	-3.54319
ENSG00000106392	C1GALT1	-0.970337	5.96289	-6.14462	2.28134e-05	0.000236572	2.44384
ENSG00000106399	RPA3	-1.50427	5.84833	-5.28132	0.000106923	0.000800442	0.906144
ENSG00000106404	CLDN15	1.18749	4.48095	2.99713	0.00939264	0.0280496	-3.46966
ENSG00000106415	GLCCI1	-1.53693	6.372	-3.90413	0.00152189	0.0066668	-1.85302
ENSG00000106479	ZNF862	1.48154	3.18856	2.81108	0.013613	0.0376562	-3.57504
ENSG00000106524	ANKMY2	-1.53272	4.70275	-5.22088	0.000119585	0.000877186	0.910045
ENSG00000106536	POU6F2	4.29462	-1.56303	2.83966	0.0128611	0.0360393	-2.82695
ENSG00000106537	TSPAN13	5.88196	2.09751	10.7088	3.1257e-08	2.08286e-06	9.15184
ENSG00000106546	AHR	6.93181	2.08124	8.20263	8.61983e-07	1.94963e-05	6.03086
ENSG00000106560	GIMAP2	1.26677	1.93935	3.72175	0.00219123	0.00887725	-1.57725
ENSG00000106588	PSMA2	-1.29129	6.76257	-3.42191	0.00400138	0.0143313	-2.8384
ENSG00000106591	MRPL32	-0.972033	6.14294	-4.308	0.00068451	0.00354049	-1.04566
ENSG00000106603	COA1	-0.467905	6.06467	-2.69769	0.0170418	0.0450227	-4.24211
ENSG00000106608	URGCP	-0.909064	5.08807	-3.16073	0.00676561	0.0217096	-3.25939
ENSG00000106615	RHEB	0.645477	6.63268	3.08134	0.00793437	0.0245533	-3.53524
ENSG00000106624	AEBP1	6.29145	2.64633	12.9603	2.57633e-09	4.598e-07	10.8474
ENSG00000106628	POLD2	-0.864912	8.08973	-2.72463	0.0161581	0.0430612	-4.24919
ENSG00000106665	CLIP2	2.59852	0.628074	3.64723	0.00254432	0.0099838	-1.53097
ENSG00000106683	LIMK1	0.652093	6.69836	3.51185	0.00333931	0.0123684	-2.68433
ENSG00000106692	FKTN	1.86756	4.55817	4.9851	0.000185889	0.00123649	0.526923
ENSG00000106733	NMRK1	2.29752	2.82059	5.61251	5.84089e-05	0.000496159	1.94546
ENSG00000106771	TMEM245	-0.677113	6.95229	-3.99677	0.00126563	0.00575672	-1.71605
ENSG00000106772	PRUNE2	3.35184	2.40248	5.63071	5.65247e-05	0.000484749	2.03939
ENSG00000106789	CORO2A	3.02931	2.56598	3.98436	0.00129724	0.00586106	-1.15853
ENSG00000106799	TGFBR1	1.04292	6.2823	3.68998	0.00233528	0.00934442	-2.30026
ENSG00000106803	SEC61B	0.644018	6.71625	2.84625	0.0126936	0.0356639	-3.99618
ENSG00000106927	AMBP	4.9075	-2.5437	5.26933	0.000109319	0.00081387	1.38594
ENSG00000106948	AKNA	1.9001	7.43546	4.24945	0.000767932	0.00386428	-1.21152
ENSG00000106952	TNFSF8	9.75152	1.4718	7.05407	5.00684e-06	7.44016e-05	4.18118
ENSG00000106993	CDC37L1	1.05892	3.95838	4.59877	0.000388647	0.00223329	-0.139951
ENSG00000107014	RLN2	5.48902	-3.29962	6.21155	2.03253e-05	0.000216979	2.54956
ENSG00000107020	PLGRKT	1.02907	3.25649	3.01994	0.00897324	0.0270856	-3.1647
ENSG00000107036	RIC1	1.81631	6.30848	9.91791	8.30926e-08	3.90232e-06	8.24625
ENSG00000107077	KDM4C	2.02849	5.02042	6.95288	5.89428e-06	8.3737e-05	3.94625
ENSG00000107104	KANK1	5.8491	2.38695	12.6291	3.63154e-09	5.29135e-07	11.0079
ENSG00000107185	RGP1	-0.487842	6.25369	-3.16898	0.00665433	0.0214544	-3.36231
ENSG00000107186	MPDZ	10.2213	-0.503534	8.27774	7.72708e-07	1.79802e-05	5.14251
ENSG00000107242	PIP5K1B	-4.38025	1.72345	-6.46433	1.32145e-05	0.000156095	3.4902
ENSG00000107262	BAG1	-1.45758	7.08796	-4.60105	0.000386941	0.00222607	-0.503478
ENSG00000107263	RAPGEF1	1.74526	8.08586	6.3934	1.48983e-05	0.000171333	2.83429
ENSG00000107281	NPDC1	6.61014	-0.653526	6.65839	9.55189e-06	0.000119883	3.62778
ENSG00000107331	ABCA2	4.03128	2.27729	3.92159	0.00146985	0.00648709	-1.19827
ENSG00000107371	EXOSC3	-1.55204	6.14553	-6.36926	1.55214e-05	0.000176741	2.85719
ENSG00000107372	ZFAND5	-0.663396	7.40514	-4.33997	0.000642946	0.00335824	-1.03472
ENSG00000107438	PDLIM1	-9.48498	2.97784	-16.4506	1.03188e-10	5.67914e-08	12.8919
ENSG00000107443	CCNJ	-2.05836	4.21664	-8.65899	4.48153e-07	1.22644e-05	6.715
ENSG00000107537	PHYH	-3.30061	3.01701	-8.57291	5.0606e-07	1.33809e-05	6.64162
ENSG00000107566	ERLIN1	-0.769314	6.21071	-3.32141	0.0048979	0.0167857	-3.0203
ENSG00000107643	MAPK8	-0.6664	5.27092	-3.20905	0.00613959	0.0201489	-3.17624
ENSG00000107679	PLEKHA1	6.0665	0.992678	10.3218	5.007e-08	2.76595e-06	8.38967
ENSG00000107719	PALD1	9.29794	2.21156	12.7281	3.27463e-09	4.98466e-07	10.4325
ENSG00000107736	CDH23	7.04009	-0.193968	6.60596	1.04221e-05	0.000128738	3.33469
ENSG00000107738	C10orf54	9.48248	-1.09047	10.3948	4.57632e-08	2.63598e-06	6.98553
ENSG00000107742	SPOCK2	4.98795	0.498765	3.51425	0.00332324	0.012322	-1.6445
ENSG00000107758	PPP3CB	-0.528189	6.36232	-2.67498	0.017823	0.0466727	-4.30403
ENSG00000107779	BMPR1A	3.12718	-2.23741	2.97847	0.00974996	0.0289422	-2.53176
ENSG00000107798	LIPA	0.85491	6.0278	4.15716	0.000921116	0.00446438	-1.36839
ENSG00000107819	SFXN3	-5.6017	0.878874	-7.38264	2.97513e-06	4.96189e-05	4.82226
ENSG00000107863	ARHGAP21	-1.52536	4.22968	-2.66526	0.018168	0.0474225	-4.03146
ENSG00000107902	LHPP	1.84426	3.15517	3.07823	0.00798397	0.0246745	-3.02379
ENSG00000107951	MTPAP	-0.700937	5.81456	-3.61625	0.00270754	0.0104749	-2.40281
ENSG00000107957	SH3PXD2A	-2.0646	5.54913	-6.29606	1.75834e-05	0.000195138	2.83373
ENSG00000107960	OBFC1	0.875982	3.95052	3.18686	0.00641956	0.0208872	-2.97611
ENSG00000108039	XPNPEP1	0.657134	6.46136	3.05926	0.0082935	0.0254473	-3.58344
ENSG00000108055	SMC3	-0.798212	7.58893	-4.66555	0.000341702	0.00201176	-0.389686
ENSG00000108100	CCNY	0.761393	6.33017	4.8794	0.000227048	0.00145303	0.0488884
ENSG00000108106	UBE2S	-1.52409	8.30633	-5.13849	0.000139401	0.000982686	0.528344
ENSG00000108107	RPL28	0.960695	9.8229	4.03635	0.00116997	0.00540877	-1.63594
ENSG00000108176	DNAJC12	0.848424	5.48623	3.7153	0.00221976	0.00896592	-2.16003
ENSG00000108179	PPIF	-1.27841	8.11162	-3.54772	0.00310707	0.01168	-2.62513
ENSG00000108219	TSPAN14	0.767183	6.58789	4.13127	0.000969446	0.0046576	-1.43695
ENSG00000108239	TBC1D12	-5.8004	0.235125	-6.23628	1.94794e-05	0.000210061	3.10991
ENSG00000108309	RUNDC3A	5.64186	-0.643539	5.54645	6.58187e-05	0.00054458	1.81572
ENSG00000108344	PSMD3	-0.830401	7.94832	-2.876	0.0119633	0.0340434	-3.95762
ENSG00000108370	RGS9	1.92294	0.278556	2.79179	0.0141449	0.0388383	-3.09772
ENSG00000108375	RNF43	5.99693	0.59547	6.66596	9.43268e-06	0.000118932	3.72214
ENSG00000108379	WNT3	-7.50535	-1.14648	-8.87593	3.31153e-07	9.90126e-06	5.78446
ENSG00000108384	RAD51C	-1.13956	5.43231	-4.93192	0.000205534	0.00133899	0.289936
ENSG00000108405	P2RX1	8.71503	-0.876707	5.51798	6.93076e-05	0.000567444	1.66915
ENSG00000108424	KPNB1	-0.750307	9.42108	-3.33893	0.00472826	0.01634	-3.04085
ENSG00000108468	CBX1	-2.23704	6.22486	-7.79488	1.57931e-06	3.04787e-05	5.24093
ENSG00000108479	GALK1	-1.17869	5.45772	-4.1933	0.000857717	0.00422182	-1.16027
ENSG00000108588	CCDC47	-0.634387	7.33919	-2.8752	0.0119825	0.0340737	-3.95677
ENSG00000108591	DRG2	-0.534147	5.87295	-2.92015	0.0109549	0.0317205	-3.79923
ENSG00000108592	FTSJ3	-1.38457	6.61308	-3.65608	0.00249955	0.00987329	-2.37438
ENSG00000108622	ICAM2	0.575203	5.09814	2.69001	0.0173024	0.0455876	-4.14258
ENSG00000108639	SYNGR2	-0.768207	6.25105	-2.9252	0.0108452	0.0314702	-3.83229
ENSG00000108641	B9D1	3.30834	1.26461	7.01922	5.29542e-06	7.74507e-05	4.36082
ENSG00000108671	PSMD11	-0.90016	6.51103	-3.15544	0.00683777	0.0219033	-3.37642
ENSG00000108733	PEX12	1.00956	3.13796	3.88486	0.00158153	0.00688792	-1.44881
ENSG00000108771	DHX58	3.80992	0.701421	4.64144	0.000357938	0.00208423	0.366597
ENSG00000108774	RAB5C	-0.791734	6.7605	-3.79765	0.00188241	0.0078796	-2.11117
ENSG00000108788	MLX	-0.537393	6.09005	-2.91557	0.0110556	0.0319424	-3.82802
ENSG00000108797	CNTNAP1	2.95303	2.70762	4.08024	0.00107247	0.00505133	-0.911096
ENSG00000108798	ABI3	4.02207	0.698067	7.90339	1.34159e-06	2.70597e-05	5.60646
ENSG00000108799	EZH1	1.58975	5.34257	4.45139	0.000517235	0.00281234	-0.662254
ENSG00000108883	EFTUD2	-0.816829	7.84885	-3.01926	0.00898557	0.0271118	-3.67776
ENSG00000108984	MAP2K6	-4.10134	3.30646	-5.30511	0.000102329	0.000771494	1.4042
ENSG00000109062	SLC9A3R1	-0.849744	6.95927	-3.48841	0.00350045	0.0128405	-2.73499
ENSG00000109063	MYH3	1.93688	1.7327	3.01104	0.00913468	0.0274547	-2.83247
ENSG00000109072	VTN	3.7866	-3.61086	2.90798	0.0112242	0.0323741	-2.62921
ENSG00000109083	IFT20	1.66815	3.91503	3.8285	0.00176984	0.00750781	-1.66234
ENSG00000109084	TMEM97	1.28505	6.95332	4.67249	0.00033717	0.00199218	-0.364746
ENSG00000109180	OCIAD1	0.666541	7.11762	3.04194	0.00858638	0.0261667	-3.62746
ENSG00000109220	CHIC2	1.64552	4.29111	4.09088	0.00105011	0.00497396	-1.20308
ENSG00000109320	NFKB1	-0.740906	6.39692	-2.7021	0.0168941	0.0446939	-4.27394
ENSG00000109321	AREG	-4.29115	-3.52136	-3.34506	0.00467031	0.0161665	-1.89722
ENSG00000109323	MANBA	2.44102	0.168415	3.1054	0.00756037	0.023672	-2.58333
ENSG00000109452	INPP4B	4.02327	2.27301	4.22045	0.000813029	0.00404203	-0.573799
ENSG00000109458	GAB1	2.54407	5.47402	5.1962	0.000125194	0.000907507	0.82935
ENSG00000109501	WFS1	10.2137	-0.216492	4.36345	0.000614068	0.00323011	-0.147171
ENSG00000109534	GAR1	-1.0183	5.7691	-4.24844	0.000769452	0.00386676	-1.12156
ENSG00000109572	CLCN3	0.71818	6.91511	3.47812	0.00357363	0.0130831	-2.75935
ENSG00000109606	DHX15	-1.05899	8.4314	-3.3132	0.00497948	0.0170104	-3.09524
ENSG00000109667	SLC2A9	8.23516	-0.957849	5.23026	0.000117523	0.000865834	1.22918
ENSG00000109674	NEIL3	-2.97283	5.25042	-6.95596	5.86493e-06	8.35598e-05	4.07927
ENSG00000109685	WHSC1	-1.00237	8.35134	-4.73811	0.000297269	0.00179757	-0.248881
ENSG00000109689	STIM2	1.93811	6.55893	5.64952	5.46436e-05	0.000472369	1.53249
ENSG00000109738	GLRB	-7.04025	-1.57431	-5.22084	0.000119595	0.000877186	1.19637
ENSG00000109762	SNX25	0.935401	5.04657	4.48972	0.000480069	0.0026451	-0.565917
ENSG00000109790	KLHL5	1.25028	6.53396	6.77807	7.83922e-06	0.000103457	3.51646
ENSG00000109805	NCAPG	-1.03935	7.27641	-4.80037	0.000263906	0.00163906	-0.108913
ENSG00000109819	PPARGC1A	-4.59697	-1.39589	-3.74113	0.00210783	0.00860057	-1.20705
ENSG00000109854	HTATIP2	8.11706	-0.805693	9.30064	1.85915e-07	6.60931e-06	6.45782
ENSG00000109861	CTSC	-1.73711	6.48681	-5.40683	8.48802e-05	0.000661416	1.10071
ENSG00000109881	CCDC34	-0.814918	5.05042	-3.83488	0.00174743	0.00742544	-1.83799
ENSG00000109919	MTCH2	-1.13961	7.01569	-2.86356	0.0122636	0.0346723	-3.96881
ENSG00000109929	SC5D	1.89096	6.5228	6.95875	5.83849e-06	8.3423e-05	3.84066
ENSG00000110011	DNAJC4	1.41928	4.30558	3.56395	0.00300738	0.01139	-2.22925
ENSG00000110031	LPXN	2.29193	6.18557	10.31	5.08024e-08	2.78569e-06	8.78411
ENSG00000110042	DTX4	-1.23025	3.45055	-3.92266	0.00146673	0.00647525	-1.48043
ENSG00000110047	EHD1	1.49051	6.6772	7.30237	3.37412e-06	5.52804e-05	4.39662
ENSG00000110063	DCPS	-1.13446	5.01744	-3.0962	0.00770124	0.0240087	-3.25444
ENSG00000110079	MS4A4A	1.98765	-1.30856	3.0823	0.00791911	0.0245111	-2.45123
ENSG00000110090	CPT1A	-0.978231	6.13745	-4.24878	0.000768937	0.00386676	-1.16654
ENSG00000110107	PRPF19	-0.792385	8.04873	-3.84762	0.00170355	0.00727855	-2.02252
ENSG00000110237	ARHGEF17	4.72887	-0.0624901	3.93916	0.00141932	0.00630526	-0.900408
ENSG00000110318	CEP126	2.96598	3.94863	4.95983	0.000194967	0.00128195	0.563723
ENSG00000110324	IL10RA	4.09099	4.58146	10.9699	2.29203e-08	1.72018e-06	9.67677
ENSG00000110328	GALNT18	9.07019	-0.663709	5.41969	8.29066e-05	0.000652192	1.52688
ENSG00000110330	BIRC2	1.0413	6.10964	4.96691	0.000192381	0.0012697	0.253274
ENSG00000110344	UBE4A	-0.603664	7.16825	-3.60498	0.00276951	0.0106674	-2.50719
ENSG00000110400	NECTIN1	-3.27113	6.55379	-12.6681	3.48613e-09	5.18039e-07	11.5016
ENSG00000110427	KIAA1549L	8.78485	-0.383743	11.0782	2.01863e-08	1.59558e-06	7.9558
ENSG00000110442	COMMD9	-0.92007	4.79544	-3.37739	0.00437622	0.0153991	-2.75973
ENSG00000110446	SLC15A3	3.8796	-0.877107	3.12868	0.0072153	0.0228564	-2.3081
ENSG00000110628	SLC22A18	1.37592	2.46854	2.81797	0.013428	0.0372484	-3.3753
ENSG00000110777	POU2AF1	1.75051	7.82552	6.19935	2.07568e-05	0.000219534	2.49142
ENSG00000110848	CD69	6.83043	-1.40121	4.06522	0.00110487	0.00517113	-0.640329
ENSG00000110876	SELPLG	1.55052	2.43952	3.48086	0.00355399	0.0130208	-2.22235
ENSG00000110888	CAPRIN2	1.46066	3.04246	3.16289	0.00673625	0.0216574	-2.91702
ENSG00000110921	MVK	0.907599	5.3604	2.97822	0.00975469	0.0289504	-3.58035
ENSG00000110934	BIN2	9.96895	0.53334	5.97254	3.07877e-05	0.000298633	2.40221
ENSG00000110944	IL23A	2.59237	0.871211	3.54292	0.0031372	0.0117799	-1.75292
ENSG00000110958	PTGES3	-0.96605	9.20305	-2.97018	0.00991281	0.0293433	-3.77143
ENSG00000110987	BCL7A	1.4046	7.73687	4.88354	0.000225272	0.00144415	0.0363458
ENSG00000111110	PPM1H	-9.85023	-0.235808	-10.6007	3.56045e-08	2.26104e-06	7.15299
ENSG00000111186	WNT5B	2.51822	-1.51467	2.7299	0.0159907	0.0427454	-3.0493
ENSG00000111196	MAGOHB	-1.20793	5.42722	-3.85144	0.00169058	0.00724127	-1.82846
ENSG00000111206	FOXM1	-1.08643	7.23966	-5.50866	7.04911e-05	0.000576181	1.24385
ENSG00000111247	RAD51AP1	-1.05552	5.77762	-3.55033	0.00309083	0.0116278	-2.45625
ENSG00000111249	CUX2	9.34034	1.69461	10.4308	4.37889e-08	2.59244e-06	7.71367
ENSG00000111252	SH2B3	1.23679	6.48033	3.43962	0.0038613	0.01391	-2.77778
ENSG00000111254	AKAP3	3.6834	-0.445576	3.16083	0.00676419	0.0217096	-2.31577
ENSG00000111261	MANSC1	1.46657	0.601431	2.94473	0.0104301	0.0305945	-2.87033
ENSG00000111266	DUSP16	-5.66558	2.31279	-6.63096	9.99721e-06	0.000124421	3.74913
ENSG00000111269	CREBL2	-1.29378	5.05471	-3.85663	0.00167317	0.00718386	-1.81402
ENSG00000111275	ALDH2	7.28109	4.02943	12.8692	2.82928e-09	4.72336e-07	11.2607
ENSG00000111358	GTF2H3	-0.511103	6.11653	-2.71596	0.0164377	0.0436499	-4.1976
ENSG00000111405	ENDOU	5.53133	-2.50923	3.69655	0.00230473	0.00923551	-1.29624
ENSG00000111424	VDR	-1.53059	4.06694	-3.92492	0.00146014	0.00645269	-1.56215
ENSG00000111445	RFC5	-1.48695	5.96157	-5.31052	0.000101313	0.000764607	0.986975
ENSG00000111581	NUP107	-0.949916	6.96151	-2.74867	0.0154074	0.0415373	-4.19239
ENSG00000111615	KRR1	-0.598193	6.74819	-3.45982	0.00370759	0.0134739	-2.78736
ENSG00000111640	GAPDH	-0.825273	11.8365	-3.98693	0.00129063	0.00584008	-1.72225
ENSG00000111642	CHD4	-1.47794	7.41735	-3.08356	0.00789911	0.0244645	-3.544
ENSG00000111652	COPS7A	0.770705	5.20155	3.23641	0.00581095	0.0192927	-3.08092
ENSG00000111653	ING4	2.23757	3.99658	4.66921	0.000339304	0.00200002	-0.0301209
ENSG00000111664	GNB3	3.20851	-0.14416	4.2183	0.000816476	0.00405509	-0.385353
ENSG00000111665	CDCA3	-1.90323	5.38313	-6.22383	1.99007e-05	0.000213674	2.74486
ENSG00000111667	USP5	-0.865765	7.14972	-3.44939	0.00378622	0.0136694	-2.81742
ENSG00000111669	TPI1	-1.51015	9.33468	-3.39091	0.0042588	0.0150824	-2.93534
ENSG00000111670	GNPTAB	1.3381	6.44955	5.95261	3.18837e-05	0.000306662	2.0785
ENSG00000111676	ATN1	-3.37975	4.33013	-10.1744	6.01241e-08	3.11304e-06	8.72904
ENSG00000111678	C12orf57	2.81717	4.68881	7.85429	1.44412e-06	2.84987e-05	5.50875
ENSG00000111679	PTPN6	1.37352	3.61038	3.99507	0.00126993	0.0057713	-1.31533
ENSG00000111707	SUDS3	0.947152	6.4466	4.5511	0.000426177	0.00240981	-0.599563
ENSG00000111716	LDHB	-0.537137	10.0988	-2.87805	0.0119145	0.03395	-3.94623
ENSG00000111732	AICDA	6.00459	1.20224	5.84088	3.8831e-05	0.000357293	2.4026
ENSG00000111752	PHC1	1.18679	5.56178	3.54253	0.00313963	0.0117815	-2.54985
ENSG00000111780	AL021546.6	-1.54062	2.17503	-3.50006	0.00341944	0.0126086	-2.02515
ENSG00000111785	RIC8B	-9.21776	-0.602898	-10.1323	6.33763e-08	3.21424e-06	6.77419
ENSG00000111801	BTN3A3	0.889906	4.70508	3.81524	0.00181738	0.0076788	-1.89604
ENSG00000111816	FRK	-2.34792	3.42957	-6.76647	7.99004e-06	0.00010498	3.85619
ENSG00000111843	TMEM14C	1.12222	4.80431	5.52202	6.88008e-05	0.000564228	1.46374
ENSG00000111846	GCNT2	2.44418	4.00426	5.58314	6.15892e-05	0.000517265	1.72705
ENSG00000111850	SMIM8	-1.24101	3.15599	-4.80322	0.000262478	0.00163197	0.391793
ENSG00000111860	CEP85L	0.916853	4.48692	2.97538	0.0098104	0.0290925	-3.47653
ENSG00000111877	MCM9	0.678374	4.72275	2.66631	0.0181304	0.0473495	-4.11718
ENSG00000111897	SERINC1	1.21573	6.67603	3.81372	0.00182291	0.00769556	-2.06854
ENSG00000111912	NCOA7	1.42141	6.47721	6.40024	1.47265e-05	0.000170168	2.87467
ENSG00000111962	UST	-7.06997	1.12972	-7.51551	2.42004e-06	4.18648e-05	4.96165
ENSG00000111981	ULBP1	6.55297	1.17236	6.07252	2.58538e-05	0.000260466	2.84659
ENSG00000112029	FBXO5	-1.70056	6.30621	-8.42332	6.26329e-07	1.54349e-05	6.19767
ENSG00000112078	KCTD20	0.445191	7.97193	3.00559	0.00923491	0.0276731	-3.7052
ENSG00000112081	SRSF3	-1.24209	9.47003	-5.41068	8.42849e-05	0.000658504	1.04665
ENSG00000112118	MCM3	-1.44846	8.52719	-5.21956	0.000119879	0.000878835	0.683174
ENSG00000112130	RNF8	-0.885461	5.45837	-2.8874	0.0116946	0.0333874	-3.80147
ENSG00000112195	TREML2	6.85564	3.4956	8.53206	5.36266e-07	1.3859e-05	6.55344
ENSG00000112210	RAB23	-0.879461	4.21333	-3.01013	0.00915141	0.0274805	-3.35754
ENSG00000112218	GPR63	-3.06015	2.60484	-6.80162	7.54187e-06	0.000100423	4.00449
ENSG00000112234	FBXL4	1.25849	5.443	5.79887	4.18365e-05	0.000378388	1.86918
ENSG00000112242	E2F3	-0.716483	6.45036	-3.01008	0.00915217	0.0274805	-3.66002
ENSG00000112246	SIM1	6.08919	-1.9663	6.70697	8.81351e-06	0.000113197	3.21604
ENSG00000112293	GPLD1	4.10771	4.61897	12.5735	3.84994e-09	5.34674e-07	11.4346
ENSG00000112297	AIM1	1.19612	6.25349	3.81971	0.00180122	0.00762566	-2.01679
ENSG00000112312	GMNN	-1.5463	6.13904	-5.43847	8.01077e-05	0.000635558	1.22621
ENSG00000112319	EYA4	4.39455	1.93236	5.87503	3.65537e-05	0.000339069	2.48007
ENSG00000112320	SOBP	2.7027	4.65609	8.65983	4.4762e-07	1.22644e-05	6.68336
ENSG00000112335	SNX3	1.11821	6.54017	6.41579	1.43436e-05	0.000166391	2.89407
ENSG00000112339	HBS1L	-0.604523	6.86996	-3.13277	0.0071563	0.0227179	-3.43963
ENSG00000112394	SLC16A10	-5.66495	0.927305	-7.75512	1.67721e-06	3.19327e-05	5.36524
ENSG00000112419	PHACTR2	-1.52614	4.10083	-5.58565	6.13105e-05	0.000515816	1.66503
ENSG00000112473	SLC39A7	0.982288	7.00004	4.75173	0.000289619	0.00176022	-0.213958
ENSG00000112511	PHF1	1.25967	4.01295	2.97104	0.00989581	0.029299	-3.37461
ENSG00000112514	CUTA	0.993965	6.38269	5.43323	8.08783e-05	0.000640645	1.11812
ENSG00000112530	PACRG	-4.33724	-2.91335	-5.29672	0.000103926	0.000782342	1.2194
ENSG00000112531	QKI	-0.770111	7.3162	-2.93686	0.0105955	0.0309112	-3.83826
ENSG00000112624	GLTSCR1L	1.12255	5.19322	3.37853	0.00436625	0.0153823	-2.80203
ENSG00000112640	PPP2R5D	-0.510127	5.92176	-2.77721	0.01456	0.0397213	-4.0996
ENSG00000112651	MRPL2	-0.567175	5.42951	-3.10168	0.00761713	0.0238296	-3.3716
ENSG00000112667	DNPH1	0.836582	4.92102	3.65551	0.00250244	0.00988007	-2.17687
ENSG00000112679	DUSP22	2.4543	6.35493	7.72054	1.76754e-06	3.30515e-05	5.10564
ENSG00000112685	EXOC2	-0.46559	6.01234	-2.77636	0.0145847	0.0397667	-4.10874
ENSG00000112699	GMDS	-1.13052	5.13195	-5.21045	0.000121924	0.000891193	0.82445
ENSG00000112742	TTK	-0.954667	6.33769	-5.18246	0.000128436	0.000925585	0.674458
ENSG00000112799	LY86	3.79944	2.34812	7.68792	1.85749e-06	3.43313e-05	5.38012
ENSG00000112851	ERBIN	2.03035	7.24018	8.52646	5.4055e-07	1.39454e-05	6.27747
ENSG00000112877	CEP72	-1.86278	3.58242	-5.37234	9.04205e-05	0.000696191	1.45097
ENSG00000112964	GHR	3.41257	-1.72668	2.78328	0.0143856	0.0393551	-2.88929
ENSG00000112972	HMGCS1	2.13058	8.41677	4.29529	0.0007018	0.00360731	-1.12114
ENSG00000112984	KIF20A	-2.18523	6.11529	-5.33475	9.68909e-05	0.000736847	1.02068
ENSG00000113013	HSPA9	-0.902626	7.93222	-2.91349	0.0111015	0.0320576	-3.88352
ENSG00000113048	MRPS27	0.647642	7.07349	2.69767	0.0170426	0.0450227	-4.29494
ENSG00000113070	HBEGF	-4.84016	2.03287	-4.8623	0.000234546	0.00148963	0.682569
ENSG00000113108	APBB3	3.48918	2.43342	4.18104	0.0008787	0.00430151	-0.689033
ENSG00000113161	HMGCR	1.00096	7.71154	2.72426	0.0161701	0.0430855	-4.24876
ENSG00000113240	CLK4	1.36498	4.13907	2.88927	0.011651	0.0333271	-3.55974
ENSG00000113272	THG1L	0.90025	5.13345	2.85199	0.0125493	0.0353386	-3.82823
ENSG00000113273	ARSB	1.14316	4.58097	3.50895	0.00335884	0.0124243	-2.47872
ENSG00000113300	CNOT6	-0.630049	6.50663	-3.27099	0.00542066	0.0182077	-3.15758
ENSG00000113328	CCNG1	1.00997	7.51247	3.50927	0.00335671	0.0124205	-2.70117
ENSG00000113360	DROSHA	-1.15904	6.61658	-2.68681	0.0174119	0.0458111	-4.26453
ENSG00000113368	LMNB1	-2.19265	8.35416	-7.71808	1.77418e-06	3.30795e-05	5.04057
ENSG00000113369	ARRDC3	2.27447	5.13095	5.59717	6.00487e-05	0.00050729	1.58635
ENSG00000113387	SUB1	-0.891888	7.06482	-2.66929	0.0180244	0.0471304	-4.34401
ENSG00000113391	FAM172A	1.006	4.46192	3.51353	0.0033281	0.0123361	-2.49995
ENSG00000113504	SLC12A7	-6.96566	2.31051	-7.34788	3.14141e-06	5.19259e-05	4.87153
ENSG00000113532	ST8SIA4	-2.10885	3.35747	-3.05791	0.00831597	0.0254952	-3.07309
ENSG00000113552	GNPDA1	2.34034	5.23367	5.83049	3.9553e-05	0.000362402	1.97088
ENSG00000113569	NUP155	-1.48866	7.13065	-3.91073	0.00150201	0.00659375	-1.87732
ENSG00000113578	FGF1	7.73766	-2.61429	3.7836	0.00193605	0.0080497	-1.13936
ENSG00000113580	NR3C1	0.8115	7.51467	3.38877	0.00427717	0.0151229	-2.93806
ENSG00000113615	SEC24A	-0.56208	6.37326	-3.22716	0.00592013	0.01958	-3.23895
ENSG00000113621	TXNDC15	0.957395	5.49198	3.68417	0.00236265	0.00942018	-2.22178
ENSG00000113645	WWC1	5.2068	-0.744889	5.16112	0.000133642	0.000952796	1.24451
ENSG00000113648	H2AFY	-0.702182	8.026	-3.06777	0.0081532	0.0250738	-3.58269
ENSG00000113658	SMAD5	0.458814	7.17772	2.7965	0.0140132	0.0385479	-4.1105
ENSG00000113716	HMGXB3	-0.579146	6.78118	-3.19388	0.00632959	0.0206567	-3.32026
ENSG00000113719	ERGIC1	1.77377	6.16432	3.68695	0.00234951	0.00938038	-2.28944
ENSG00000113739	STC2	9.97163	0.931619	3.85716	0.0016714	0.00717832	-1.00612
ENSG00000113742	CPEB4	3.21368	5.54343	8.77857	3.79063e-07	1.0908e-05	6.81175
ENSG00000113758	DBN1	5.29897	1.90945	5.83765	3.90535e-05	0.000358958	2.45077
ENSG00000113810	SMC4	-0.705243	9.14659	-4.49587	0.000474369	0.00262439	-0.724515
ENSG00000113811	SELK	-1.52751	4.92093	-4.81614	0.000256091	0.00160097	0.15324
ENSG00000113966	ARL6	1.4452	3.75476	4.54818	0.000428595	0.00242164	-0.257235
ENSG00000114013	CD86	9.90359	-0.936753	11.651	1.04824e-08	1.0181e-06	7.86636
ENSG00000114023	FAM162A	-1.22916	5.47921	-3.36509	0.00448592	0.0156873	-2.90274
ENSG00000114062	UBE3A	0.755213	5.07234	3.85991	0.00166226	0.00715959	-1.80676
ENSG00000114125	RNF7	0.631859	5.72664	3.05517	0.00836185	0.0256033	-3.51155
ENSG00000114126	TFDP2	-3.00827	6.69218	-7.38952	2.94332e-06	4.93098e-05	4.56664
ENSG00000114166	KAT2B	1.26083	4.70963	3.50669	0.00337415	0.0124757	-2.42698
ENSG00000114200	BCHE	-4.78464	1.62757	-2.7925	0.0141249	0.038805	-3.20717
ENSG00000114279	FGF12	7.12728	-1.54911	4.94749	0.00019957	0.00130693	0.788307
ENSG00000114315	HES1	8.17456	-0.808079	8.69074	4.28597e-07	1.19493e-05	5.48327
ENSG00000114331	ACAP2	1.2925	7.28722	3.98768	0.0012887	0.0058376	-1.73253
ENSG00000114353	GNAI2	-1.79181	7.15675	-9.35262	1.73462e-07	6.35301e-06	7.45557
ENSG00000114383	TUSC2	-1.51835	4.76638	-5.99944	2.93704e-05	0.000287134	2.35072
ENSG00000114388	NPRL2	-1.84288	3.09586	-3.88102	0.00159368	0.00692851	-1.40984
ENSG00000114395	CYB561D2	-1.51086	3.45147	-5.59266	6.05388e-05	0.00051056	1.82958
ENSG00000114416	FXR1	0.850278	7.84462	5.01463	0.000175829	0.00118334	0.288839
ENSG00000114446	IFT57	1.24488	5.77128	5.07784	0.000156147	0.00107773	0.479703
ENSG00000114473	IQCG	1.48796	1.76742	3.35893	0.00454185	0.0158506	-2.27391
ENSG00000114480	GBE1	-1.23936	6.27418	-2.75396	0.0152468	0.0411867	-4.16501
ENSG00000114491	UMPS	-2.37051	5.75062	-8.27625	7.74383e-07	1.79802e-05	6.00509
ENSG00000114520	SNX4	-1.20948	5.466	-7.423	2.79355e-06	4.71193e-05	4.66918
ENSG00000114529	C3orf52	-2.08516	1.95794	-4.20045	0.000845706	0.00417376	-0.672815
ENSG00000114541	FRMD4B	-3.03507	1.25596	-4.92163	0.000209575	0.00135817	0.815452
ENSG00000114544	SLC41A3	1.00349	5.10416	3.00454	0.00925439	0.0277259	-3.53095
ENSG00000114554	PLXNA1	2.21784	6.63796	4.39856	0.000573351	0.00305705	-0.866371
ENSG00000114573	ATP6V1A	0.770009	6.92847	3.49477	0.00345601	0.012712	-2.72537
ENSG00000114626	ABTB1	1.95126	2.8024	3.09616	0.00770185	0.0240087	-2.98107
ENSG00000114735	HEMK1	-1.28457	4.00684	-4.14973	0.000934729	0.00452003	-1.02002
ENSG00000114737	CISH	-5.93911	-2.52249	-7.6665	1.91916e-06	3.52084e-05	4.31825
ENSG00000114738	MAPKAPK3	-1.13118	5.60511	-4.50457	0.000466425	0.00259203	-0.595627
ENSG00000114739	ACVR2B	-1.40857	3.95396	-4.25698	0.000756648	0.00382773	-0.848962
ENSG00000114742	WDR48	1.14106	5.94605	3.74499	0.00209161	0.00855293	-2.17122
ENSG00000114757	PEX5L	5.5487	-1.47667	3.31342	0.00497727	0.0170097	-1.95142
ENSG00000114767	RRP9	-2.25211	5.37671	-4.56235	0.000417002	0.00236875	-0.399598
ENSG00000114770	ABCC5	1.42251	5.84998	6.53707	1.16936e-05	0.00014093	3.14041
ENSG00000114796	KLHL24	1.99882	5.96928	3.58131	0.00290435	0.0110919	-2.48584
ENSG00000114850	SSR3	0.743357	8.39724	3.24764	0.00568126	0.0189036	-3.22614
ENSG00000114853	ZBTB47	-5.16385	1.26134	-7.12171	4.49285e-06	6.84247e-05	4.48532
ENSG00000114902	SPCS1	-1.44654	5.56405	-7.34944	3.13375e-06	5.18569e-05	4.54085
ENSG00000114904	NEK4	-1.83346	4.99458	-9.02145	2.71125e-07	8.55396e-06	7.13371
ENSG00000114933	INO80D	0.666091	5.14315	2.6892	0.01733	0.0456441	-4.14786
ENSG00000114948	ADAM23	6.48404	-1.53184	6.56759	1.11114e-05	0.000135341	3.20495
ENSG00000114982	KANSL3	-0.649837	6.32521	-4.36137	0.000616571	0.0032391	-0.9602
ENSG00000114999	TTL	-0.582241	5.94415	-2.89103	0.0116102	0.0332423	-3.86257
ENSG00000115042	FAHD2A	0.780209	4.19132	3.53626	0.00317948	0.011895	-2.32591
ENSG00000115085	ZAP70	-7.84953	2.38768	-14.8131	4.29361e-10	1.35549e-07	12.2592
ENSG00000115107	STEAP3	-9.37049	0.868442	-11.3933	1.40305e-08	1.24508e-06	8.59939
ENSG00000115109	EPB41L5	-4.35613	3.0525	-9.46269	1.49919e-07	5.73294e-06	7.81607
ENSG00000115129	TP53I3	-1.84375	2.13281	-4.37813	0.000596698	0.00315549	-0.289372
ENSG00000115163	CENPA	-1.41239	5.31852	-3.8424	0.0017214	0.00733162	-1.77742
ENSG00000115165	CYTIP	1.46818	5.45924	4.01703	0.00121572	0.00557409	-1.61693
ENSG00000115170	ACVR1	-4.83919	-0.758032	-4.18601	0.000870125	0.00427016	-0.462447
ENSG00000115194	SLC30A3	4.5117	-2.45976	3.66047	0.00247768	0.00980514	-1.34939
ENSG00000115207	GTF3C2	-0.979924	6.63977	-5.60148	5.95829e-05	0.000503642	1.42064
ENSG00000115216	NRBP1	-1.33718	6.1955	-5.79568	4.20746e-05	0.000380217	1.80891
ENSG00000115232	ITGA4	-7.96791	2.25619	-16.0027	1.50426e-10	7.21073e-08	13.3005
ENSG00000115233	PSMD14	-0.799133	7.33766	-3.38626	0.00429886	0.0151845	-2.94444
ENSG00000115241	PPM1G	-0.865248	8.06478	-3.62805	0.00264419	0.0102806	-2.46419
ENSG00000115255	REEP6	7.40342	-0.287584	8.82525	3.55238e-07	1.04532e-05	5.75111
ENSG00000115266	APC2	5.25399	2.8204	12.5233	4.05882e-09	5.57551e-07	10.9749
ENSG00000115274	INO80B	1.25489	4.11395	3.60827	0.00275126	0.0106136	-2.22045
ENSG00000115295	CLIP4	7.67094	-1.7817	6.94182	6.00088e-06	8.46655e-05	3.67889
ENSG00000115306	SPTBN1	-1.7234	7.21037	-7.95656	1.23918e-06	2.5611e-05	5.42793
ENSG00000115310	RTN4	-0.636231	7.52363	-3.01001	0.00915355	0.0274805	-3.69422
ENSG00000115317	HTRA2	-1.29678	4.21452	-3.23639	0.00581118	0.0192927	-2.88004
ENSG00000115364	MRPL19	-1.34838	6.66646	-3.6284	0.00264234	0.0102788	-2.43723
ENSG00000115365	LANCL1	-1.1024	6.01557	-6.70338	8.86605e-06	0.000113675	3.42558
ENSG00000115419	GLS	-0.744458	7.69747	-3.07346	0.00806076	0.0248461	-3.57082
ENSG00000115425	PECR	-2.62266	0.558337	-5.27199	0.000108784	0.000811104	1.48305
ENSG00000115464	USP34	2.70374	8.5098	9.95797	7.89658e-08	3.84732e-06	8.26062
ENSG00000115484	CCT4	-0.702328	8.95821	-2.63852	0.0191502	0.049428	-4.4117
ENSG00000115486	GGCX	-0.694039	4.46325	-3.1163	0.00739688	0.0232871	-3.20904
ENSG00000115507	OTX1	-4.12794	-0.210646	-4.41759	0.000552448	0.00296834	-0.0101987
ENSG00000115514	TXNDC9	-0.757605	5.60563	-3.59246	0.00284	0.010891	-2.40347
ENSG00000115539	PDCL3	-1.10063	4.54582	-3.45761	0.00372413	0.0135241	-2.49104
ENSG00000115661	STK16	0.928183	4.50257	2.89031	0.0116269	0.0332725	-3.6788
ENSG00000115677	HDLBP	-0.772413	8.75617	-3.8428	0.00172002	0.00732783	-2.03133
ENSG00000115687	PASK	-1.16653	5.55556	-4.2601	0.000752014	0.00381788	-1.07895
ENSG00000115750	TAF1B	-0.873893	5.31876	-3.95228	0.00138271	0.00616844	-1.64052
ENSG00000115760	BIRC6	0.620144	7.17799	2.7277	0.0160604	0.0428779	-4.24135
ENSG00000115761	NOL10	-1.72805	3.31734	-4.39389	0.000578598	0.00307812	-0.455293
ENSG00000115808	STRN	-0.458042	6.59619	-2.68478	0.0174817	0.045947	-4.31452
ENSG00000115825	PRKD3	1.54132	7.09129	5.4083	8.46531e-05	0.000659992	1.04948
ENSG00000115827	DCAF17	0.957754	5.90288	3.97027	0.0013341	0.00600384	-1.7037
ENSG00000115828	QPCT	10.6223	1.43051	10.6886	3.20257e-08	2.11512e-06	8.01687
ENSG00000115875	SRSF7	-1.46393	8.26187	-5.43223	8.10262e-05	0.000640918	1.08664
ENSG00000115884	SDC1	-6.99151	-0.719147	-5.75342	4.53638e-05	0.000403447	2.21762
ENSG00000115902	SLC1A4	1.05287	7.51843	4.06417	0.00110717	0.00518028	-1.58381
ENSG00000115944	COX7A2L	0.888481	7.02012	3.62385	0.00266657	0.0103487	-2.46503
ENSG00000115993	TRAK2	-1.37313	5.58664	-6.22802	1.97578e-05	0.000212447	2.65645
ENSG00000116062	MSH6	-0.559679	8.09783	-3.17513	0.00657268	0.0212419	-3.37057
ENSG00000116120	FARSB	-0.736571	7.51657	-3.14294	0.00701166	0.0223112	-3.43205
ENSG00000116127	ALMS1	-1.00298	5.16276	-3.02493	0.0088841	0.0268711	-3.51958
ENSG00000116132	PRRX1	-3.10177	-4.41831	-2.69603	0.017098	0.045137	-2.97245
ENSG00000116161	CACYBP	-1.59657	7.81189	-4.50239	0.000468403	0.0026001	-0.710048
ENSG00000116191	RALGPS2	3.04213	5.67307	10.6998	3.15986e-08	2.09623e-06	9.29857
ENSG00000116199	FAM20B	-0.564777	6.60559	-2.73999	0.0156746	0.0420664	-4.19619
ENSG00000116213	WRAP73	-0.876842	5.19374	-5.20042	0.000124217	0.000903949	0.807765
ENSG00000116221	MRPL37	-0.729126	7.27605	-4.27645	0.000728237	0.00372004	-1.15747
ENSG00000116237	ICMT	-0.759534	7.42618	-2.93392	0.0106578	0.0310518	-3.83916
ENSG00000116260	QSOX1	-2.19532	6.23374	-11.5128	1.22485e-08	1.12353e-06	10.2243
ENSG00000116299	KIAA1324	5.12222	0.699026	7.03521	5.16087e-06	7.60819e-05	4.2881
ENSG00000116329	OPRD1	1.3788	-0.141523	2.81168	0.013597	0.037633	-3.06911
ENSG00000116337	AMPD2	1.06963	5.56996	3.78002	0.00194998	0.00809263	-2.07789
ENSG00000116350	SRSF4	-0.954138	6.99638	-4.56136	0.0004178	0.00237237	-0.586088
ENSG00000116353	MECR	-1.15979	4.73685	-4.38762	0.000585734	0.00310969	-0.665752
ENSG00000116473	RAP1A	1.00483	7.41087	4.77104	0.000279114	0.00170966	-0.180819
ENSG00000116514	RNF19B	1.30904	4.79711	4.66183	0.000344159	0.00202302	-0.13708
ENSG00000116521	SCAMP3	-0.688344	6.63291	-3.03851	0.00864565	0.0263105	-3.61599
ENSG00000116560	SFPQ	-0.848001	9.49506	-4.12108	0.00098919	0.00473562	-1.47004
ENSG00000116574	RHOU	-3.30983	-0.408709	-3.91997	0.00147462	0.00650427	-0.974625
ENSG00000116580	GON4L	-0.624927	6.43394	-2.91991	0.0109603	0.0317238	-3.84976
ENSG00000116586	LAMTOR2	-1.27541	5.34445	-6.81856	7.3355e-06	9.83804e-05	3.69888
ENSG00000116604	MEF2D	-1.82329	7.08814	-5.97288	3.07688e-05	0.000298633	2.0993
ENSG00000116641	DOCK7	-5.80017	4.18732	-6.76029	8.07171e-06	0.000105586	3.89709
ENSG00000116663	FBXO6	-2.31892	-0.811164	-3.75154	0.00206432	0.00847165	-1.23938
ENSG00000116670	MAD2L2	-1.23913	5.48832	-6.30938	1.71877e-05	0.00019185	2.82615
ENSG00000116679	IVNS1ABP	-1.46045	7.19246	-6.21559	2.01847e-05	0.000215943	2.53686
ENSG00000116685	KIAA2013	-0.766311	6.58012	-4.25824	0.00075477	0.00382403	-1.1809
ENSG00000116701	NCF2	5.92748	0.692937	5.58346	6.15544e-05	0.000517265	2.01427
ENSG00000116717	GADD45A	2.78898	4.68071	5.18099	0.000128787	0.000927667	0.880551
ENSG00000116750	UCHL5	-0.882619	6.77816	-3.14417	0.00699439	0.0222658	-3.40971
ENSG00000116791	CRYZ	1.29157	5.23352	4.27076	0.000736434	0.00375314	-1.06461
ENSG00000116815	CD58	-8.23939	0.217228	-6.50949	1.22474e-05	0.00014689	3.19939
ENSG00000116830	TTF2	-0.847597	7.05464	-2.87177	0.0120645	0.0342265	-3.95497
ENSG00000116833	NR5A2	1.6909	2.44772	4.88125	0.000226252	0.00144919	0.570406
ENSG00000116852	KIF21B	1.42368	7.55388	3.05596	0.0083486	0.0255741	-3.60028
ENSG00000116857	TMEM9	-3.82168	2.49303	-8.14083	9.43611e-07	2.08352e-05	6.02757
ENSG00000116863	ADPRHL2	-0.687562	4.91253	-2.66007	0.0183548	0.0477927	-4.11831
ENSG00000116898	MRPS15	-0.686669	6.4267	-2.65715	0.0184605	0.047996	-4.34285
ENSG00000116922	C1orf109	0.899602	5.61934	3.05664	0.00833721	0.0255551	-3.46471
ENSG00000116977	LGALS8	3.19496	1.18063	3.49942	0.00342386	0.0126187	-1.81609
ENSG00000116990	MYCL	-4.26739	-1.34927	-3.91495	0.00148943	0.00655012	-0.903404
ENSG00000117000	RLF	-0.519441	5.85095	-2.77406	0.0146513	0.0399263	-4.08851
ENSG00000117010	ZNF684	-1.2192	2.93375	-3.31917	0.00492002	0.0168421	-2.45114
ENSG00000117016	RIMS3	1.43189	8.27411	4.00949	0.00123404	0.00564763	-1.69622
ENSG00000117020	AKT3	-4.86537	-0.399146	-4.02984	0.00118519	0.00546615	-0.734719
ENSG00000117090	SLAMF1	5.44158	-0.656787	4.53325	0.000441181	0.00247675	0.194496
ENSG00000117091	CD48	1.82296	5.95261	4.17434	0.000890397	0.00434525	-1.25829
ENSG00000117115	PADI2	-2.58098	-0.665889	-3.03418	0.00872095	0.0264909	-2.56292
ENSG00000117151	CTBS	1.07271	4.4739	3.32452	0.00486739	0.0167158	-2.78166
ENSG00000117155	SSX2IP	-1.02479	5.62669	-3.89546	0.00154845	0.00676165	-1.78779
ENSG00000117222	RBBP5	-0.611208	5.95423	-3.04159	0.00859241	0.0261753	-3.561
ENSG00000117245	KIF17	4.02203	-2.31698	3.11158	0.00746724	0.0234396	-2.31904
ENSG00000117262	GPR89A	-0.843198	5.53996	-4.52428	0.000448915	0.00250973	-0.554794
ENSG00000117298	ECE1	1.66738	4.00095	4.45171	0.000516908	0.00281159	-0.464943
ENSG00000117308	GALE	-1.53319	3.99398	-3.24878	0.00566829	0.0188731	-2.76433
ENSG00000117360	PRPF3	-2.07204	6.54587	-12.9396	2.6316e-09	4.60066e-07	11.7728
ENSG00000117362	APH1A	-1.44069	7.47256	-7.37214	3.02437e-06	5.03272e-05	4.48928
ENSG00000117399	CDC20	-1.75079	7.38273	-3.86858	0.00163372	0.00705935	-1.95364
ENSG00000117400	MPL	3.2713	-1.21464	3.68379	0.00236447	0.00942489	-1.33645
ENSG00000117408	IPO13	-1.02623	5.5386	-3.79651	0.00188673	0.00789102	-2.02057
ENSG00000117410	ATP6V0B	-0.881538	6.62135	-4.43838	0.000530505	0.00286979	-0.820564
ENSG00000117411	B4GALT2	-8.97635	1.25628	-9.73297	1.0534e-07	4.56371e-06	7.44362
ENSG00000117477	CCDC181	-8.60832	-1.39741	-11.9759	7.31262e-09	8.29508e-07	7.9945
ENSG00000117479	SLC19A2	-1.95492	4.14192	-6.67613	9.27506e-06	0.0001174	3.6213
ENSG00000117523	PRRC2C	-0.975252	8.86275	-4.97393	0.000189848	0.00125719	0.211088
ENSG00000117528	ABCD3	-0.888547	6.34154	-4.25395	0.000761161	0.0038407	-1.16673
ENSG00000117543	DPH5	0.550217	5.42413	2.9076	0.0112328	0.0323927	-3.78883
ENSG00000117569	PTBP2	1.17849	4.60779	3.44828	0.0037947	0.0136967	-2.58671
ENSG00000117592	PRDX6	-1.4389	7.3075	-7.21782	3.85595e-06	6.1152e-05	4.23822
ENSG00000117602	RCAN3	5.21655	4.02567	12.9517	2.59914e-09	4.598e-07	11.7078
ENSG00000117616	RSRP1	1.10602	6.43672	4.23571	0.000788978	0.00395021	-1.22072
ENSG00000117632	STMN1	-1.53616	9.20867	-7.60509	2.10825e-06	3.78364e-05	4.85938
ENSG00000117643	MAN1C1	-5.42322	2.91222	-10.7817	2.86456e-08	1.98069e-06	9.32712
ENSG00000117650	NEK2	-0.818696	5.72164	-4.05143	0.00113548	0.00528776	-1.48421
ENSG00000117676	RPS6KA1	0.95614	7.0607	3.51839	0.00329576	0.0122499	-2.68119
ENSG00000117691	NENF	-5.96251	1.73294	-12.862	2.8504e-09	4.72336e-07	10.8581
ENSG00000117724	CENPF	-1.3651	8.08152	-5.33149	9.7474e-05	0.000740145	0.896564
ENSG00000117748	RPA2	-0.733743	6.59903	-3.89468	0.00155086	0.00676623	-1.89791
ENSG00000117859	OSBPL9	0.509086	7.02205	2.78179	0.0144282	0.0394412	-4.13575
ENSG00000117906	RCN2	-0.635706	6.10323	-3.56054	0.00302808	0.0114459	-2.55857
ENSG00000117984	CTSD	0.611902	6.02709	2.66908	0.0180317	0.0471412	-4.31556
ENSG00000118193	KIF14	-1.43117	6.13428	-5.4519	7.81669e-05	0.000625504	1.23497
ENSG00000118200	CAMSAP2	1.61802	5.14921	7.19965	3.96862e-06	6.28378e-05	4.34792
ENSG00000118242	MREG	-1.9226	4.40937	-6.11083	2.41891e-05	0.000248754	2.62349
ENSG00000118246	FASTKD2	-1.72456	5.33404	-4.57582	0.000406276	0.00231579	-0.37687
ENSG00000118257	NRP2	-4.8739	1.87763	-6.10225	2.45516e-05	0.000251265	2.89307
ENSG00000118276	B4GALT6	1.32328	4.42952	3.1709	0.00662875	0.0213968	-3.13701
ENSG00000118292	C1orf54	3.31959	0.806469	4.33744	0.000646133	0.00337133	-0.211713
ENSG00000118363	SPCS2	0.708226	7.1903	3.90574	0.00151703	0.00664986	-1.90234
ENSG00000118412	CASP8AP2	-1.03519	6.34216	-4.33592	0.000648062	0.00337902	-0.976052
ENSG00000118432	CNR1	1.59749	7.06859	4.13316	0.000965835	0.00464326	-1.43644
ENSG00000118496	FBXO30	0.842228	5.99799	2.95674	0.0101827	0.0299932	-3.7458
ENSG00000118507	AKAP7	-1.5453	2.57486	-3.16537	0.00670282	0.0215686	-2.6486
ENSG00000118513	MYB	-3.06159	6.40372	-7.11897	4.51252e-06	6.85645e-05	4.17736
ENSG00000118515	SGK1	4.23611	1.54943	4.17639	0.000886795	0.00433509	-0.537993
ENSG00000118689	FOXO3	1.47174	5.73303	5.56589	6.35414e-05	0.000530762	1.42543
ENSG00000118690	ARMC2	1.69361	0.606742	3.90387	0.00152269	0.0066668	-1.10401
ENSG00000118762	PKD2	-8.81735	1.22731	-10.1878	5.91323e-08	3.08318e-06	7.55041
ENSG00000118855	MFSD1	-1.88281	4.84106	-6.18557	2.12556e-05	0.000223379	2.70887
ENSG00000118922	KLF12	2.83869	4.80647	6.59242	1.066e-05	0.000131201	3.45157
ENSG00000118939	UCHL3	1.0951	5.44305	4.75699	0.000286719	0.0017476	-0.0652484
ENSG00000118946	PCDH17	4.70056	-2.30377	5.07608	0.000156663	0.00108028	0.909154
ENSG00000118965	WDR35	-9.98198	0.471845	-11.0132	2.17813e-08	1.65985e-06	7.55567
ENSG00000118985	ELL2	-6.77324	2.52716	-9.8104	9.53412e-08	4.23231e-06	8.08176
ENSG00000119048	UBE2B	0.811679	6.23565	3.11568	0.00740609	0.0232991	-3.4499
ENSG00000119231	SENP5	1.086	6.54323	5.08654	0.000153621	0.00106474	0.452869
ENSG00000119242	CCDC92	-1.53023	2.13683	-2.81356	0.0135463	0.0375205	-3.48363
ENSG00000119280	C1orf198	3.33915	0.43986	5.07234	0.000157766	0.00108688	1.14392
ENSG00000119321	FKBP15	-1.38282	3.45931	-3.55803	0.00304337	0.0114987	-2.14825
ENSG00000119326	CTNNAL1	-1.74688	5.88564	-5.93472	3.29021e-05	0.000313413	2.1636
ENSG00000119333	WDR34	-1.23642	5.50445	-5.49131	7.27504e-05	0.000591072	1.34223
ENSG00000119396	RAB14	-0.722447	7.14474	-4.74691	0.000292302	0.00177435	-0.226708
ENSG00000119401	TRIM32	-0.838679	4.67372	-4.0867	0.00105884	0.00499819	-1.31554
ENSG00000119402	FBXW2	-1.06394	4.8804	-4.04296	0.00115473	0.00535225	-1.38911
ENSG00000119414	PPP6C	-0.791245	6.98876	-5.07922	0.000155744	0.00107545	0.421902
ENSG00000119471	HSDL2	-0.845045	5.21109	-3.71217	0.00223373	0.00901501	-2.13411
ENSG00000119514	GALNT12	-8.31974	-0.795915	-7.67941	1.88173e-06	3.4693e-05	4.52663
ENSG00000119541	VPS4B	-2.12922	7.39309	-11.5659	1.15341e-08	1.07965e-06	10.2488
ENSG00000119608	PROX2	4.23593	-2.71395	3.21167	0.00610733	0.0200628	-2.12205
ENSG00000119632	IFI27L2	-8.73895	-1.01723	-9.63465	1.19667e-07	5.02331e-06	6.35098
ENSG00000119638	NEK9	1.42151	4.62601	2.64432	0.0189328	0.0490655	-4.20819
ENSG00000119655	NPC2	1.23152	5.64229	4.37989	0.000594649	0.0031469	-0.866355
ENSG00000119661	DNAL1	-1.02533	4.51587	-3.25725	0.00557249	0.0186125	-2.94759
ENSG00000119673	ACOT2	7.34098	0.177004	5.64056	5.55312e-05	0.00047699	2.04768
ENSG00000119689	DLST	-0.6332	7.17597	-3.76027	0.00202857	0.008348	-2.19346
ENSG00000119714	GPR68	6.26284	-1.89896	2.94078	0.0105128	0.0307763	-2.58807
ENSG00000119718	EIF2B2	-0.680468	5.51292	-3.17688	0.00654953	0.0211941	-3.23967
ENSG00000119720	NRDE2	-1.9358	4.3026	-4.0066	0.00124117	0.00566802	-1.43333
ENSG00000119729	RHOQ	1.25417	6.74913	4.52655	0.000446947	0.0025025	-0.64987
ENSG00000119782	FKBP1B	3.79171	-3.75308	3.32305	0.00488174	0.0167457	-1.93601
ENSG00000119787	ATL2	-0.571808	6.63366	-2.93681	0.0105966	0.0309112	-3.81566
ENSG00000119801	YPEL5	3.82089	4.86136	4.58968	0.000395532	0.0022641	-0.211742
ENSG00000119862	LGALSL	-3.63612	-0.189765	-3.63262	0.00262003	0.0102215	-1.5832
ENSG00000119900	OGFRL1	-1.01613	5.88402	-3.15452	0.00685043	0.0219344	-3.35905
ENSG00000119906	SLF2	-0.653653	6.45676	-3.18016	0.00650654	0.0210927	-3.32686
ENSG00000119927	GPAM	-1.19326	5.24666	-3.27799	0.0053449	0.0180062	-2.95344
ENSG00000119943	PYROXD2	-4.48108	-0.0847917	-3.0239	0.00890238	0.02691	-2.52367
ENSG00000119953	SMNDC1	-0.547579	6.18528	-2.81607	0.0134789	0.0373688	-4.03272
ENSG00000119969	HELLS	-1.75926	6.66519	-7.38809	2.94991e-06	4.93371e-05	4.58676
ENSG00000119986	AVPI1	-2.95215	0.808182	-5.90803	3.44856e-05	0.000322516	2.57521
ENSG00000120063	GNA13	0.583449	8.08054	3.28413	0.00527925	0.0178254	-3.15375
ENSG00000120093	HOXB3	4.53102	0.835128	5.75615	4.51436e-05	0.00040242	2.3186
ENSG00000120158	RCL1	0.811612	4.95442	3.21162	0.00610794	0.0200628	-3.05743
ENSG00000120159	CAAP1	-1.00587	6.08589	-4.09962	0.0010321	0.00490313	-1.46378
ENSG00000120256	LRP11	-2.56426	0.582934	-5.49861	7.17898e-05	0.000583906	1.86252
ENSG00000120279	MYCT1	8.86651	-1.65456	7.38772	2.95159e-06	4.93371e-05	4.13747
ENSG00000120280	CXorf21	-5.17011	-0.372941	-6.93011	6.11588e-06	8.56569e-05	4.05726
ENSG00000120306	CYSTM1	0.828931	3.83044	3.23557	0.00582087	0.0193076	-2.81732
ENSG00000120314	WDR55	-0.722417	5.77837	-3.30442	0.00506818	0.017246	-3.00712
ENSG00000120334	CENPL	-1.45788	4.6313	-3.85853	0.00166683	0.00717045	-1.63056
ENSG00000120437	ACAT2	1.29853	7.2212	5.41271	8.39714e-05	0.000657437	1.05493
ENSG00000120438	TCP1	-1.2836	9.19782	-3.71861	0.00220508	0.00892116	-2.27939
ENSG00000120451	SNX19	8.4593	2.23178	12.6881	3.41431e-09	5.12491e-07	11.1359
ENSG00000120533	ENY2	-0.777022	6.41463	-2.66304	0.0182475	0.0475715	-4.33502
ENSG00000120539	MASTL	-0.810604	5.91809	-3.27113	0.00541908	0.0182065	-3.04337
ENSG00000120549	KIAA1217	8.32183	-1.47467	6.6293	1.00249e-05	0.000124636	3.1983
ENSG00000120647	CCDC77	-1.57279	5.28574	-4.678	0.000333619	0.0019767	-0.206262
ENSG00000120662	MTRF1	-0.930567	5.52674	-4.65085	0.000351507	0.00205403	-0.295927
ENSG00000120675	DNAJC15	-2.72561	4.47872	-10.1878	5.91275e-08	3.08318e-06	8.73876
ENSG00000120685	PROSER1	-1.08589	8.04287	-3.80194	0.00186633	0.00782404	-2.11414
ENSG00000120686	UFM1	-0.844182	7.62042	-3.26784	0.00545508	0.0182875	-3.18504
ENSG00000120688	WBP4	-1.02288	5.51621	-5.53961	6.66393e-05	0.000549839	1.40172
ENSG00000120696	KBTBD7	5.61455	-1.78573	5.27442	0.000108295	0.000808257	1.30733
ENSG00000120699	EXOSC8	-1.81584	7.05032	-8.95856	2.95517e-07	9.01721e-06	6.91868
ENSG00000120709	FAM53C	-0.618324	6.82152	-3.88624	0.00157717	0.00687094	-1.92718
ENSG00000120742	SERP1	0.722457	8.63018	4.01119	0.00122989	0.00563211	-1.69323
ENSG00000120756	PLS1	-2.39502	4.414	-5.51017	7.02968e-05	0.000574909	1.56179
ENSG00000120784	ZFP30	6.1928	2.36679	5.69143	5.06819e-05	0.000442759	2.21097
ENSG00000120800	UTP20	-1.40139	6.84912	-2.63815	0.0191642	0.0494409	-4.3902
ENSG00000120802	TMPO	-1.23502	9.14179	-5.95478	3.17624e-05	0.00030589	2.05205
ENSG00000120833	SOCS2	-5.79209	1.85775	-9.00423	2.77583e-07	8.64755e-06	7.02998
ENSG00000120837	NFYB	-1.29166	5.61188	-5.16309	0.000133153	0.000950816	0.708716
ENSG00000120889	TNFRSF10B	0.829483	5.69043	2.66751	0.0180874	0.0472536	-4.25987
ENSG00000120896	SORBS3	-5.51749	2.32032	-7.41816	2.81471e-06	4.73688e-05	4.95954
ENSG00000120899	PTK2B	1.5932	5.23504	6.69548	8.98269e-06	0.000114873	3.5197
ENSG00000120910	PPP3CC	1.38031	4.78662	3.74746	0.0020813	0.00851771	-1.97234
ENSG00000120913	PDLIM2	3.2229	2.05624	7.6561	1.94987e-06	3.55523e-05	5.32457
ENSG00000121060	TRIM25	-1.77899	6.78048	-7.10864	4.58763e-06	6.93512e-05	4.07192
ENSG00000121064	SCPEP1	0.710763	5.42164	2.95401	0.0102386	0.0301099	-3.67888
ENSG00000121067	SPOP	0.697983	5.97469	3.66199	0.00247011	0.00978039	-2.35326
ENSG00000121089	NACA3P	6.38538	-0.0141072	9.6816	1.12584e-07	4.76637e-06	7.37344
ENSG00000121104	FAM117A	3.44234	4.59135	7.00669	5.40341e-06	7.87203e-05	4.15921
ENSG00000121152	NCAPH	-2.30145	6.5546	-12.5161	4.08971e-09	5.57551e-07	11.3492
ENSG00000121210	KIAA0922	-0.497196	7.30771	-2.83156	0.01307	0.0364801	-4.04101
ENSG00000121406	ZNF549	-2.48	2.2025	-7.58821	2.1636e-06	3.85043e-05	5.22301
ENSG00000121413	ZSCAN18	5.42163	0.380534	4.10186	0.00102753	0.00488299	-0.660826
ENSG00000121454	LHX4	-4.38064	-1.01788	-3.45519	0.00374231	0.0135702	-1.78723
ENSG00000121481	RNF2	-0.732724	5.20561	-3.63194	0.00262361	0.0102328	-2.32089
ENSG00000121552	CSTA	-5.09765	2.67256	-4.95472	0.000196861	0.00129212	0.833408
ENSG00000121579	NAA50	-0.752085	8.56085	-3.01819	0.0090049	0.0271536	-3.67991
ENSG00000121741	ZMYM2	2.65381	6.28814	6.02438	2.81172e-05	0.000277254	2.26128
ENSG00000121749	TBC1D15	-1.3066	5.21973	-5.00269	0.000179826	0.00120424	0.42311
ENSG00000121753	ADGRB2	5.14558	-2.64971	4.4694	0.000499413	0.00273243	-0.0206075
ENSG00000121797	CCRL2	-6.59259	-1.34643	-5.45892	7.71722e-05	0.000619532	1.67283
ENSG00000121895	TMEM156	2.19902	3.31754	4.78515	0.00027169	0.00167454	0.305046
ENSG00000121897	LIAS	1.02648	2.96437	2.79081	0.0141724	0.0388852	-3.5588
ENSG00000121905	HPCA	6.31168	-1.85946	5.47411	7.50647e-05	0.000604914	1.5568
ENSG00000121933	TMIGD3	4.96617	-2.44474	4.8541	0.000238229	0.00150899	0.677147
ENSG00000121989	ACVR2A	-3.81501	1.09931	-3.2494	0.00566123	0.018857	-2.34225
ENSG00000122012	SV2C	3.22274	-2.53276	2.84603	0.0126991	0.0356728	-2.73716
ENSG00000122026	RPL21	0.537331	9.90861	2.89878	0.0114323	0.0328427	-3.906
ENSG00000122035	RASL11A	4.35765	-2.56028	2.86294	0.0122788	0.0347019	-2.74584
ENSG00000122042	UBL3	-0.938633	5.78091	-4.31424	0.000676188	0.0035011	-1.01219
ENSG00000122068	FYTTD1	1.48653	7.37297	8.35334	6.92644e-07	1.66011e-05	6.01417
ENSG00000122126	OCRL	-10.5018	0.154809	-7.95836	1.23586e-06	2.5611e-05	4.81198
ENSG00000122188	LAX1	5.15898	2.38566	9.1231	2.36094e-07	7.71069e-06	7.29153
ENSG00000122194	PLG	4.06689	-0.452365	4.09773	0.00103595	0.00491987	-0.58484
ENSG00000122203	KIAA1191	-0.58359	5.90152	-2.88046	0.0118574	0.0338004	-3.87392
ENSG00000122224	LY9	2.91481	3.65295	5.49072	7.28285e-05	0.00059135	1.60048
ENSG00000122367	LDB3	2.46291	-1.38259	2.6745	0.01784	0.0467058	-3.14222
ENSG00000122378	FAM213A	4.61367	2.12233	9.46843	1.48787e-07	5.73294e-06	7.76484
ENSG00000122490	PQLC1	-0.761409	4.81346	-4.14804	0.000937857	0.00453221	-1.18636
ENSG00000122515	ZMIZ2	-0.618312	6.39723	-2.96709	0.00997439	0.0294788	-3.76691
ENSG00000122545	SEPT7	-0.534129	8.55244	-3.14603	0.00696823	0.022192	-3.42747
ENSG00000122547	EEPD1	2.7178	2.62952	5.44478	7.91902e-05	0.000630298	1.66468
ENSG00000122550	KLHL7	-0.972269	5.5488	-3.38958	0.00427024	0.0151085	-2.81062
ENSG00000122565	CBX3	-1.34492	9.06982	-4.49126	0.00047864	0.00263965	-0.733483
ENSG00000122566	HNRNPA2B1	-1.75833	9.95872	-5.53143	6.76353e-05	0.00055682	1.27714
ENSG00000122591	FAM126A	1.31436	5.78312	3.18219	0.00648006	0.0210334	-3.23517
ENSG00000122644	ARL4A	2.31668	-0.731801	3.16032	0.00677112	0.0217189	-2.34489
ENSG00000122674	CCZ1	-2.60459	5.94709	-7.61911	2.06343e-06	3.72649e-05	5.03128
ENSG00000122687	MRM2	-1.97657	6.29125	-8.50772	5.55159e-07	1.41747e-05	6.31496
ENSG00000122692	SMU1	-1.02537	6.82665	-5.49045	7.28642e-05	0.00059135	1.20994
ENSG00000122705	CLTA	-0.901813	7.43458	-4.25508	0.000759477	0.00383611	-1.20378
ENSG00000122707	RECK	7.64809	-1.57974	7.95207	1.24751e-06	2.57069e-05	4.77675
ENSG00000122729	ACO1	-1.72294	5.10231	-7.15091	4.28839e-06	6.64702e-05	4.26573
ENSG00000122778	KIAA1549	-6.69128	1.63412	-13.4295	1.60414e-09	3.23411e-07	11.0444
ENSG00000122783	C7orf49	0.560771	5.98453	3.12198	0.00731301	0.0230725	-3.41158
ENSG00000122861	PLAU	-3.80299	-3.04185	-3.68859	0.00234182	0.00936224	-1.32568
ENSG00000122862	SRGN	-4.19277	0.631807	-5.10486	0.000148444	0.00103659	1.20339
ENSG00000122882	ECD	-0.649333	5.59554	-3.14004	0.00705262	0.0224319	-3.34394
ENSG00000122884	P4HA1	-0.96873	5.55744	-3.18727	0.00641421	0.020875	-3.28917
ENSG00000122952	ZWINT	-1.58612	6.93101	-5.27935	0.000107313	0.000802152	0.838454
ENSG00000122966	CIT	-1.46218	6.02519	-4.25967	0.000752653	0.00381916	-1.08991
ENSG00000122971	ACADS	-7.08713	0.929419	-13.703	1.225e-09	2.71694e-07	10.4309
ENSG00000123064	DDX54	-1.26857	7.64475	-3.63309	0.00261755	0.0102149	-2.45077
ENSG00000123080	CDKN2C	-0.858292	5.89939	-3.49131	0.0034801	0.0127847	-2.65437
ENSG00000123091	RNF11	-2.41828	4.87237	-9.71627	1.07639e-07	4.62289e-06	8.10152
ENSG00000123094	RASSF8	-5.96128	0.946791	-6.24693	1.91268e-05	0.000208166	3.12675
ENSG00000123095	BHLHE41	-8.26384	-1.9431	-7.83882	1.4781e-06	2.90062e-05	4.62241
ENSG00000123130	ACOT9	-5.30947	2.73085	-14.7804	4.42422e-10	1.35549e-07	12.9432
ENSG00000123136	DDX39A	-1.43328	7.84983	-5.73198	4.71342e-05	0.000417659	1.64894
ENSG00000123146	ADGRE5	0.835208	5.70913	2.75956	0.0150786	0.0408435	-4.12263
ENSG00000123179	EBPL	1.69286	5.0839	5.97214	3.08093e-05	0.000298647	2.25152
ENSG00000123200	ZC3H13	-1.25343	6.6693	-4.94813	0.000199327	0.001306	0.190297
ENSG00000123329	ARHGAP9	1.92748	4.30415	3.51524	0.00331667	0.0123061	-2.22918
ENSG00000123349	PFDN5	0.51548	6.90289	2.93808	0.0105696	0.0308757	-3.83272
ENSG00000123352	SPATS2	1.72893	5.90276	3.64883	0.00253617	0.00997761	-2.36793
ENSG00000123358	NR4A1	1.74006	3.17151	3.86224	0.00165454	0.0071348	-1.44344
ENSG00000123374	CDK2	-1.784	6.55404	-4.82395	0.000252302	0.00158128	0.000442234
ENSG00000123388	HOXC11	5.55119	-3.13178	6.39013	1.49809e-05	0.000171905	2.78665
ENSG00000123416	TUBA1B	-2.66168	10.8945	-6.56326	1.11921e-05	0.000135989	3.13808
ENSG00000123427	METTL21B	2.52273	1.10277	4.99492	0.000182478	0.00121926	0.965698
ENSG00000123453	SARDH	5.38685	0.794858	7.04894	5.04824e-06	7.48298e-05	4.31441
ENSG00000123473	STIL	-0.642257	5.85953	-3.2869	0.00524996	0.0177392	-3.02714
ENSG00000123505	AMD1	-0.932418	7.83394	-3.23346	0.00584555	0.0193808	-3.25351
ENSG00000123572	NRK	5.34752	-2.67974	6.11568	2.39862e-05	0.000247181	2.41461
ENSG00000123685	BATF3	-9.72456	0.183381	-12.7345	3.25295e-09	4.98466e-07	8.48853
ENSG00000123737	EXOSC9	-1.2927	6.22584	-4.0376	0.00116708	0.00539938	-1.56239
ENSG00000123908	AGO2	-1.39216	6.34927	-3.54075	0.00315089	0.0118119	-2.61156
ENSG00000123933	MXD4	1.91213	5.12861	5.53905	6.67072e-05	0.000550094	1.44241
ENSG00000124067	SLC12A4	1.91642	3.24364	5.08484	0.00015411	0.00106755	0.871203
ENSG00000124074	ENKD1	-1.27619	3.4355	-2.76755	0.0148416	0.0403339	-3.66009
ENSG00000124092	CTCFL	3.34476	-1.78973	3.6479	0.00254093	0.00997761	-1.37059
ENSG00000124098	FAM210B	-3.31513	-0.0736996	-5.58294	6.16123e-05	0.000517265	2.02771
ENSG00000124120	TTPAL	0.68277	5.84789	2.6719	0.0179316	0.0469209	-4.26695
ENSG00000124126	PREX1	-5.99289	1.16965	-7.77789	1.62039e-06	3.115e-05	5.31477
ENSG00000124140	SLC12A5	6.6781	-2.53797	8.84885	3.43798e-07	1.0177e-05	5.54581
ENSG00000124151	NCOA3	1.52834	7.25227	7.06078	4.95319e-06	7.37519e-05	3.98039
ENSG00000124160	NCOA5	-0.680658	6.17499	-2.84718	0.0126701	0.0356047	-3.96189
ENSG00000124172	ATP5E	0.63133	6.57903	3.76572	0.00200657	0.00826659	-2.1759
ENSG00000124181	PLCG1	-1.00933	6.47821	-4.00729	0.00123947	0.00566199	-1.67259
ENSG00000124191	TOX2	-8.77044	0.993993	-6.77254	7.91071e-06	0.000104306	3.76796
ENSG00000124196	GTSF1L	-4.23635	-3.45955	-3.91321	0.00149461	0.00656707	-0.946572
ENSG00000124203	ZNF831	2.25962	1.43343	5.56518	6.36228e-05	0.000530845	1.9627
ENSG00000124207	CSE1L	-1.4652	8.74978	-3.80417	0.00185803	0.00780395	-2.1088
ENSG00000124215	CDH26	2.97519	-1.05139	3.46488	0.00367006	0.0133567	-1.75544
ENSG00000124222	STX16	0.747507	7.10158	2.92832	0.0107777	0.0313297	-3.8523
ENSG00000124225	PMEPA1	4.14307	-3.48092	4.54316	0.00043279	0.00243868	0.0689829
ENSG00000124228	DDX27	-0.643917	6.87203	-3.46301	0.00368393	0.0133977	-2.78302
ENSG00000124243	BCAS4	0.883691	6.10925	4.38023	0.000594251	0.0031469	-0.91458
ENSG00000124256	ZBP1	4.9973	-1.35556	3.16495	0.0067085	0.0215776	-2.25134
ENSG00000124279	FASTKD3	-1.09322	4.75166	-3.58413	0.00288794	0.0110463	-2.27805
ENSG00000124299	PEPD	-7.50013	1.37968	-9.48262	1.46031e-07	5.68584e-06	7.35801
ENSG00000124333	VAMP7	-2.50631	7.15167	-14.9273	3.87027e-10	1.33749e-07	13.703
ENSG00000124334	IL9R	-3.34367	0.438183	-2.93661	0.0106007	0.0309118	-2.69924
ENSG00000124374	PAIP2B	3.28903	5.75419	8.78082	3.77879e-07	1.0908e-05	6.77174
ENSG00000124406	ATP8A1	2.26232	6.93774	5.8346	3.92658e-05	0.000360624	1.86255
ENSG00000124422	USP22	1.13233	9.07274	5.29968	0.00010336	0.000778475	0.837594
ENSG00000124429	POF1B	-5.16625	1.1941	-8.60403	4.84262e-07	1.29894e-05	6.56295
ENSG00000124459	ZNF45	-2.34522	3.09099	-7.22142	3.83403e-06	6.08694e-05	4.61295
ENSG00000124493	GRM4	4.48414	-2.22463	4.86711	0.000232413	0.00148162	0.68618
ENSG00000124507	PACSIN1	8.31374	3.64486	15.6675	2.00688e-10	8.52062e-08	13.5218
ENSG00000124535	WRNIP1	-0.980741	6.84592	-5.17144	0.000131097	0.000940751	0.599942
ENSG00000124587	PEX6	-0.901152	5.01394	-3.86269	0.00165304	0.00713039	-1.86392
ENSG00000124608	AARS2	-1.0788	5.50605	-3.77252	0.00197947	0.00818443	-2.04896
ENSG00000124635	HIST1H2BJ	2.30917	-0.285752	2.97009	0.00991471	0.0293433	-2.69877
ENSG00000124659	TBCC	0.753788	5.09035	3.74535	0.00209009	0.00854904	-2.04632
ENSG00000124702	KLHDC3	-0.613891	6.77427	-2.77518	0.0146187	0.0398521	-4.14023
ENSG00000124766	SOX4	-9.41929	3.73823	-19.8372	7.82509e-12	1.45351e-08	15.1905
ENSG00000124772	CPNE5	9.11197	1.42477	10.7536	2.96266e-08	2.02017e-06	8.37826
ENSG00000124782	RREB1	-7.06223	2.3319	-10.8139	2.75668e-08	1.94144e-06	9.12798
ENSG00000124785	NRN1	-3.91431	4.14964	-7.66347	1.92806e-06	3.52845e-05	5.24688
ENSG00000124788	ATXN1	-9.09787	0.327662	-8.02494	1.11946e-06	2.36632e-05	5.20722
ENSG00000124813	RUNX2	-6.17222	-1.63928	-2.97665	0.00978537	0.0290299	-2.53801
ENSG00000125046	SSUH2	3.54028	0.448072	3.49259	0.00347116	0.0127614	-1.72867
ENSG00000125089	SH3TC1	4.56992	4.68923	7.49011	2.51705e-06	4.32909e-05	4.96002
ENSG00000125148	MT2A	-6.92055	-0.349817	-3.98577	0.0012936	0.00584815	-0.776223
ENSG00000125170	DOK4	1.17185	1.55776	2.76681	0.0148634	0.0403857	-3.37408
ENSG00000125246	CLYBL	1.68973	1.04905	3.20024	0.00624918	0.0204319	-2.51018
ENSG00000125249	RAP2A	1.10055	5.72158	5.92961	3.31994e-05	0.000314375	2.09481
ENSG00000125304	TM9SF2	1.11447	6.87959	5.64361	5.52267e-05	0.000475474	1.49325
ENSG00000125319	C17orf53	-1.27016	4.11205	-4.79286	0.000267721	0.00165557	0.321715
ENSG00000125354	SEPT6	0.512272	7.37162	3.27994	0.00532394	0.0179478	-3.16026
ENSG00000125375	ATP5S	0.928918	3.97436	2.90531	0.0112843	0.0325076	-3.42965
ENSG00000125430	HS3ST3B1	-5.12804	-0.0453776	-7.04863	5.05076e-06	7.48298e-05	4.2583
ENSG00000125434	SLC25A35	1.48183	3.05133	3.08996	0.00779836	0.0242412	-2.98221
ENSG00000125445	MRPS7	-1.37548	6.46186	-3.04538	0.00852744	0.0260147	-3.57873
ENSG00000125447	GGA3	-1.07378	4.65913	-3.85843	0.00166715	0.00717045	-1.72529
ENSG00000125449	ARMC7	-0.75311	4.3071	-3.03682	0.00867505	0.0263784	-3.31369
ENSG00000125450	NUP85	-2.08651	6.33568	-7.83948	1.47663e-06	2.90062e-05	5.31315
ENSG00000125454	SLC25A19	-1.72881	5.93261	-5.44695	7.88765e-05	0.000629149	1.21978
ENSG00000125459	MSTO1	-1.0807	6.56073	-4.03203	0.00118004	0.00544579	-1.62366
ENSG00000125482	TTF1	-1.37134	5.49618	-5.78233	4.3086e-05	0.000386863	1.89413
ENSG00000125503	PPP1R12C	0.497833	6.89523	2.76049	0.0150508	0.0408055	-4.16531
ENSG00000125505	MBOAT7	0.758718	5.15011	4.0675	0.00109989	0.00515107	-1.44292
ENSG00000125508	SRMS	3.31118	-4.29012	3.22024	0.00600299	0.019788	-2.10956
ENSG00000125510	OPRL1	3.42172	0.298621	3.95713	0.00136944	0.0061258	-1.04331
ENSG00000125520	SLC2A4RG	2.32379	3.96449	6.40375	1.46393e-05	0.000169292	3.22269
ENSG00000125531	FNDC11	7.08182	-1.94134	7.41982	2.80742e-06	4.72997e-05	4.11108
ENSG00000125534	PPDPF	10.6965	0.925153	12.332	4.97337e-09	6.59859e-07	8.93526
ENSG00000125618	PAX8	-7.78915	-1.40396	-4.6194	0.000373475	0.00216099	0.260647
ENSG00000125633	CCDC93	-1.0439	6.35969	-5.8411	3.88159e-05	0.000357293	1.86745
ENSG00000125657	TNFSF9	-2.75377	2.48437	-5.08951	0.00015277	0.00105983	1.02687
ENSG00000125733	TRIP10	-0.725224	4.44501	-3.46159	0.00369442	0.0134293	-2.58078
ENSG00000125734	GPR108	0.945965	5.04244	2.98299	0.00966215	0.0287269	-3.54949
ENSG00000125740	FOSB	1.63978	1.2888	2.92753	0.0107948	0.0313671	-2.93611
ENSG00000125744	RTN2	2.47084	3.38862	5.35256	9.37676e-05	0.000716772	1.37322
ENSG00000125746	EML2	1.30174	5.18066	7.45357	2.66384e-06	4.53953e-05	4.73356
ENSG00000125821	DTD1	-0.872008	4.47357	-3.69864	0.0022951	0.0092176	-2.02441
ENSG00000125826	RBCK1	2.27887	6.06653	6.89988	6.42377e-06	8.90402e-05	3.80816
ENSG00000125834	STK35	-0.642571	5.91698	-3.89936	0.00153644	0.00671911	-1.84125
ENSG00000125835	SNRPB	-0.990433	8.49608	-3.61737	0.00270149	0.0104542	-2.4856
ENSG00000125841	NRSN2	3.92175	1.00427	5.40976	8.44264e-05	0.000659262	1.73069
ENSG00000125868	DSTN	0.779628	6.97636	4.0385	0.00116499	0.00539308	-1.63287
ENSG00000125869	LAMP5	-7.33217	-1.5189	-8.23869	8.17838e-07	1.87221e-05	4.99978
ENSG00000125870	SNRPB2	-0.97969	6.67696	-3.811	0.00183285	0.00773094	-2.07372
ENSG00000125871	MGME1	1.04523	5.76229	5.0405	0.000167479	0.00113953	0.440847
ENSG00000125877	ITPA	-0.771708	5.83814	-2.99945	0.00934903	0.027953	-3.61333
ENSG00000125885	MCM8	-1.00945	6.87042	-3.79607	0.00188836	0.00789563	-2.08911
ENSG00000125910	S1PR4	-1.21367	5.04403	-3.40546	0.00413597	0.0147211	-2.77009
ENSG00000125962	ARMCX5	-9.08988	0.0432681	-11.3741	1.43402e-08	1.24719e-06	8.16468
ENSG00000125968	ID1	5.55948	1.81916	4.9009	0.000217973	0.00140463	0.846474
ENSG00000125970	RALY	-1.44148	7.28072	-7.85189	1.44932e-06	2.85636e-05	5.25713
ENSG00000125971	DYNLRB1	-0.877405	5.28524	-3.73373	0.00213929	0.00871194	-2.12505
ENSG00000125977	EIF2S2	-0.837047	8.02577	-4.2272	0.000802301	0.00400074	-1.26081
ENSG00000125995	ROMO1	-2.20405	5.01026	-6.88131	6.62092e-06	9.09305e-05	3.88397
ENSG00000126001	CEP250	-1.08897	5.86362	-7.19248	4.01404e-06	6.33213e-05	4.23558
ENSG00000126003	PLAGL2	2.74272	7.59798	12.755	3.1844e-09	4.98107e-07	11.5683
ENSG00000126012	KDM5C	-1.29919	7.63724	-7.66408	1.92626e-06	3.52845e-05	4.95302
ENSG00000126062	TMEM115	-1.66979	4.10241	-6.59005	1.07022e-05	0.000131373	3.4671
ENSG00000126070	AGO3	0.854236	5.87733	4.16617	0.000904865	0.00439709	-1.30633
ENSG00000126106	TMEM53	1.79729	2.28707	3.58741	0.00286894	0.0109849	-1.81489
ENSG00000126215	XRCC3	-0.864154	6.02725	-3.55166	0.00308256	0.0116084	-2.49582
ENSG00000126226	PCID2	1.15772	5.74501	4.87623	0.000228418	0.00145991	0.103754
ENSG00000126231	PROZ	5.64836	-3.05209	5.10022	0.000149738	0.00104269	0.979926
ENSG00000126243	LRFN3	5.95534	-1.31723	4.29887	0.000696879	0.00359472	-0.219849
ENSG00000126247	CAPNS1	0.85023	6.72825	4.74561	0.00029303	0.00177732	-0.225132
ENSG00000126254	RBM42	-0.607658	6.60792	-3.24768	0.00568082	0.0189036	-3.20355
ENSG00000126259	KIRREL2	-5.45922	0.670894	-6.98769	5.5717e-06	8.05403e-05	4.10964
ENSG00000126264	HCST	6.06182	0.93297	9.04422	2.62827e-07	8.36319e-06	6.67557
ENSG00000126266	FFAR1	5.48189	-1.02012	5.42588	8.19728e-05	0.000646216	1.45865
ENSG00000126351	THRA	-1.42387	2.55037	-4.74317	0.000294404	0.00178299	0.280781
ENSG00000126353	CCR7	5.10201	-0.661301	6.283	1.79803e-05	0.000198063	3.06384
ENSG00000126368	NR1D1	1.44416	3.15364	4.00258	0.00125112	0.00570996	-1.22391
ENSG00000126432	PRDX5	1.02354	6.90106	5.79479	4.21412e-05	0.000380217	1.77415
ENSG00000126453	BCL2L12	-1.31907	5.44187	-4.0465	0.00114664	0.00532968	-1.45974
ENSG00000126457	PRMT1	-0.738814	8.30812	-2.76793	0.0148306	0.0403187	-4.16654
ENSG00000126461	SCAF1	-1.06172	6.98497	-5.14136	0.000138658	0.000978841	0.544935
ENSG00000126522	ASL	-1.29329	4.28619	-2.87481	0.0119918	0.0340852	-3.60806
ENSG00000126602	TRAP1	-1.22446	8.10695	-4.99947	0.000180919	0.00120993	0.260094
ENSG00000126653	NSRP1	0.671138	6.01176	2.78164	0.0144326	0.039446	-4.08347
ENSG00000126746	ZNF384	0.629943	6.11518	2.82123	0.0133414	0.0370587	-4.01694
ENSG00000126749	EMG1	-1.3563	5.74636	-2.87584	0.0119671	0.0340477	-3.82
ENSG00000126756	UXT	-1.4183	6.68692	-6.77095	7.93143e-06	0.000104394	3.50723
ENSG00000126767	ELK1	-2.38741	6.74	-12.1249	6.21639e-09	7.44964e-07	10.9035
ENSG00000126768	TIMM17B	-1.15564	4.83896	-3.15276	0.00687476	0.0219886	-3.16195
ENSG00000126778	SIX1	5.63933	-3.09491	4.05568	0.00112596	0.00525497	-0.690576
ENSG00000126787	DLGAP5	-1.28438	6.64788	-4.70367	0.000317565	0.0019013	-0.270461
ENSG00000126860	EVI2A	3.02878	3.47366	5.39127	8.73351e-05	0.000675937	1.47856
ENSG00000126870	WDR60	1.05023	4.14987	3.30575	0.00505467	0.0172194	-2.84196
ENSG00000126970	ZC4H2	8.96375	-0.412098	6.95907	5.83554e-06	8.3423e-05	3.75135
ENSG00000127074	RGS13	9.83863	2.42411	15.9524	1.5702e-10	7.29162e-08	12.751
ENSG00000127220	ABHD8	8.56204	0.800862	6.17922	2.14897e-05	0.00022553	2.79856
ENSG00000127311	HELB	3.82331	0.440574	5.14761	0.00013705	0.000970944	1.27137
ENSG00000127325	BEST3	-1.27552	6.64533	-2.63918	0.0191252	0.0493746	-4.35627
ENSG00000127334	DYRK2	-1.13691	6.35843	-5.66245	5.33875e-05	0.000462318	1.54447
ENSG00000127364	TAS2R4	1.64622	0.0172331	3.11531	0.00741156	0.0233041	-2.49561
ENSG00000127399	LRRC61	7.87012	-1.83423	9.26723	1.94416e-07	6.7977e-06	5.99338
ENSG00000127418	FGFRL1	-3.81494	2.61837	-4.91922	0.000210534	0.0013626	0.651193
ENSG00000127419	TMEM175	2.05655	4.34276	3.35792	0.00455109	0.015868	-2.63076
ENSG00000127423	AUNIP	-1.08304	4.39459	-3.65834	0.00248828	0.0098366	-1.98827
ENSG00000127445	PIN1	-0.681482	6.38278	-2.94651	0.010393	0.0305158	-3.77547
ENSG00000127481	UBR4	0.75439	7.83475	2.9127	0.011119	0.032102	-3.88645
ENSG00000127526	SLC35E1	0.847495	6.52484	4.35994	0.000618305	0.00324436	-0.981169
ENSG00000127527	EPS15L1	-0.76268	5.6376	-4.25436	0.000760557	0.00383895	-1.11912
ENSG00000127528	KLF2	-9.38258	-0.0900109	-6.89087	6.51859e-06	9.01081e-05	3.77592
ENSG00000127561	SYNGR3	6.03723	1.02666	8.01521	1.13573e-06	2.39051e-05	5.65106
ENSG00000127564	PKMYT1	-2.07196	6.33199	-9.56261	1.31468e-07	5.32321e-06	7.83793
ENSG00000127580	WDR24	-1.74222	4.24671	-6.88587	6.57195e-06	9.05089e-05	3.98698
ENSG00000127586	CHTF18	-2.58233	5.71345	-6.24235	1.92776e-05	0.000208561	2.77162
ENSG00000127603	MACF1	-1.1755	5.4601	-2.84465	0.012734	0.0357558	-3.89533
ENSG00000127666	TICAM1	-0.937567	5.25773	-3.13869	0.00707181	0.0224881	-3.32772
ENSG00000127804	METTL16	-0.732216	6.60819	-3.89669	0.00154464	0.00674702	-1.90596
ENSG00000127824	TUBA4A	1.29824	6.03225	4.04988	0.00113898	0.00530074	-1.56744
ENSG00000127870	RNF6	-0.51471	6.7843	-3.17801	0.00653478	0.0211608	-3.34895
ENSG00000127884	ECHS1	-0.868545	6.32313	-3.59968	0.00279912	0.010762	-2.48059
ENSG00000127920	GNG11	-8.44647	-0.176844	-7.1782	4.10612e-06	6.43685e-05	4.16394
ENSG00000127922	SHFM1	1.08568	6.13603	4.9229	0.000209071	0.00135593	0.160368
ENSG00000127946	HIP1	1.23133	4.1612	4.28454	0.000716763	0.00367143	-0.816895
ENSG00000127980	PEX1	0.690183	6.24995	3.25939	0.00554862	0.0185537	-3.16451
ENSG00000127989	MTERF1	7.35519	1.16122	13.2554	1.9092e-09	3.63727e-07	10.967
ENSG00000127995	CASD1	1.06527	5.54273	4.03993	0.00116169	0.00538116	-1.54608
ENSG00000128050	PAICS	-0.944105	9.31928	-3.4086	0.00410991	0.0146545	-2.90206
ENSG00000128165	ADM2	7.76157	-0.80109	4.83354	0.000247737	0.00155705	0.650064
ENSG00000128185	DGCR6L	-1.09141	3.91694	-4.16176	0.000912779	0.00442975	-1.01854
ENSG00000128191	DGCR8	-0.759521	5.93057	-3.68238	0.00237116	0.00944398	-2.25013
ENSG00000128218	VPREB3	5.63557	2.77359	13.1289	2.16927e-09	3.97966e-07	11.445
ENSG00000128245	YWHAH	-1.78371	7.07893	-6.02983	2.78506e-05	0.000274807	2.21282
ENSG00000128266	GNAZ	3.83494	3.72583	6.49822	1.24817e-05	0.000148859	3.43628
ENSG00000128268	MGAT3	7.82055	1.8406	7.1453	4.32686e-06	6.65602e-05	4.46708
ENSG00000128271	ADORA2A	2.82738	3.91271	6.13553	2.31755e-05	0.000239991	2.71449
ENSG00000128274	A4GALT	8.52141	-0.474991	9.11196	2.3969e-07	7.81096e-06	5.99976
ENSG00000128284	APOL3	4.12812	2.89595	5.16674	0.000132249	0.000947549	1.18331
ENSG00000128294	TPST2	-0.696632	4.21792	-3.21676	0.00604511	0.0199048	-3.00952
ENSG00000128309	MPST	-0.899427	5.55225	-4.25913	0.000753457	0.00381998	-1.11026
ENSG00000128311	TST	-3.98069	2.38604	-6.25807	1.87647e-05	0.000205334	3.1066
ENSG00000128313	APOL5	4.94838	-3.12551	6.01248	2.87079e-05	0.000281893	2.25373
ENSG00000128322	IGLL1	-3.53517	7.98691	-10.5959	3.58135e-08	2.26463e-06	9.12847
ENSG00000128340	RAC2	1.35691	5.9177	7.35501	3.10653e-06	5.15212e-05	4.52168
ENSG00000128408	RIBC2	-6.37536	-2.34722	-7.08807	4.74114e-06	7.12644e-05	3.69222
ENSG00000128513	POT1	1.61874	4.06794	3.71746	0.00221015	0.00893438	-1.93026
ENSG00000128524	ATP6V1F	0.601096	6.45241	2.6751	0.0178187	0.0466727	-4.31785
ENSG00000128534	LSM8	1.93172	7.22982	5.69542	5.03211e-05	0.000440677	1.58885
ENSG00000128536	CDHR3	-4.07961	1.66646	-4.27524	0.000729982	0.00372512	-0.54725
ENSG00000128563	PRKRIP1	0.730176	5.98059	2.90197	0.0113596	0.0326697	-3.82055
ENSG00000128564	VGF	6.63579	-2.39318	8.1846	8.85e-07	1.98657e-05	4.90534
ENSG00000128567	PODXL	-7.82303	1.09492	-10.3306	4.95286e-08	2.75019e-06	8.17719
ENSG00000128585	MKLN1	1.14142	6.95917	3.96358	0.00135199	0.00606964	-1.78537
ENSG00000128590	DNAJB9	2.34327	5.37138	6.19951	2.07511e-05	0.000219534	2.65408
ENSG00000128595	CALU	0.953829	7.92993	4.74167	0.000295249	0.00178713	-0.241811
ENSG00000128604	IRF5	1.92852	1.64809	4.97016	0.000191203	0.00126504	0.812166
ENSG00000128656	CHN1	-4.46713	0.770386	-7.53167	2.36042e-06	4.10775e-05	5.12958
ENSG00000128708	HAT1	-0.938572	6.95131	-2.71688	0.0164078	0.0436015	-4.24065
ENSG00000128731	HERC2	0.971163	6.68674	3.23568	0.00581952	0.0193075	-3.2356
ENSG00000128739	SNRPN	0.639556	6.12115	3.23022	0.00588374	0.0194857	-3.20158
ENSG00000128791	TWSG1	-2.96416	3.56723	-10.4421	4.31836e-08	2.56864e-06	9.04673
ENSG00000128815	WDFY4	3.68992	2.88412	4.23304	0.000793122	0.00396506	-0.617097
ENSG00000128829	EIF2AK4	0.983862	5.83385	4.39212	0.000580607	0.00308577	-0.882348
ENSG00000128872	TMOD2	7.37748	-1.04869	6.00508	2.90817e-05	0.000284874	2.38146
ENSG00000128886	ELL3	4.81903	4.0916	11.5732	1.14404e-08	1.07965e-06	10.3487
ENSG00000128928	IVD	-0.924454	6.10143	-2.83917	0.0128737	0.0360677	-3.94964
ENSG00000128944	KNSTRN	-1.33905	5.66541	-4.6996	0.000320058	0.00191341	-0.204132
ENSG00000128951	DUT	-0.788964	8.08446	-4.22412	0.000807171	0.00401828	-1.26659
ENSG00000128965	CHAC1	2.01738	5.29225	2.73762	0.0157483	0.0422265	-3.96434
ENSG00000128973	CLN6	-0.548174	6.08559	-3.00872	0.0091772	0.027539	-3.65653
ENSG00000129003	VPS13C	0.98562	6.73528	4.44243	0.000526333	0.00285137	-0.824066
ENSG00000129055	ANAPC13	0.554396	5.8849	2.80529	0.0137707	0.0380429	-4.0189
ENSG00000129173	E2F8	-2.21222	4.94963	-6.90362	6.38482e-06	8.87543e-05	4.01994
ENSG00000129187	DCTD	0.722289	6.51649	4.05362	0.00113056	0.00527146	-1.59502
ENSG00000129219	PLD2	1.34349	3.89957	4.76929	0.000280052	0.00171329	0.200184
ENSG00000129221	AIPL1	2.39048	-1.41405	3.11935	0.00735165	0.0231747	-2.33363
ENSG00000129235	TXNDC17	-1.88424	5.24499	-3.7312	0.00215017	0.00874412	-2.02522
ENSG00000129353	SLC44A2	2.11714	6.64724	5.22238	0.000119254	0.000875986	0.712094
ENSG00000129422	MTUS1	-1.38997	2.73437	-2.71776	0.0163794	0.043534	-3.67833
ENSG00000129460	NGDN	-0.543191	5.34027	-2.94931	0.0103352	0.030364	-3.65253
ENSG00000129465	RIPK3	4.88396	-2.83482	4.05428	0.0011291	0.00526794	-0.70311
ENSG00000129474	AJUBA	-2.87975	0.172282	-3.26083	0.0055326	0.0185095	-2.22953
ENSG00000129484	PARP2	-0.711903	5.8889	-3.83149	0.00175933	0.00747173	-1.97795
ENSG00000129493	HEATR5A	-2.91564	3.18053	-5.31835	9.98609e-05	0.000755183	1.31146
ENSG00000129515	SNX6	-0.939926	4.60705	-3.2215	0.0059878	0.0197599	-2.99795
ENSG00000129521	EGLN3	3.33326	0.9849	3.39073	0.00426033	0.0150842	-2.09691
ENSG00000129562	DAD1	0.969388	6.20845	3.72849	0.00216187	0.00877501	-2.22563
ENSG00000129595	EPB41L4A	4.16411	-0.506039	3.02345	0.00891037	0.0269232	-2.55472
ENSG00000129636	ITFG1	0.793957	5.29215	3.81493	0.00181851	0.00768139	-1.95795
ENSG00000129657	SEC14L1	1.82115	7.08028	5.28845	0.000105524	0.000793165	0.825653
ENSG00000129675	ARHGEF6	1.54143	7.22959	7.90946	1.32945e-06	2.68785e-05	5.34326
ENSG00000129696	TTI2	-0.6565	4.6689	-3.10693	0.00753721	0.0236094	-3.22829
ENSG00000129810	SGO1	-1.1916	5.35534	-5.09686	0.000150682	0.00104829	0.656133
ENSG00000129925	TMEM8A	-0.628961	5.20533	-2.77045	0.0147564	0.0401613	-3.99132
ENSG00000129932	DOHH	-1.21734	4.90395	-3.76601	0.00200542	0.00826461	-1.91346
ENSG00000129990	SYT5	4.07084	-2.02647	3.18737	0.00641297	0.020875	-2.17966
ENSG00000129993	CBFA2T3	-2.02548	4.11377	-2.77675	0.0145734	0.0397432	-3.76546
ENSG00000130005	GAMT	6.77525	0.917517	7.11249	4.55945e-06	6.89954e-05	4.29257
ENSG00000130054	FAM155B	9.93615	-0.484305	9.91646	8.32459e-08	3.90232e-06	6.63036
ENSG00000130119	GNL3L	-1.25082	7.61625	-5.00914	0.000177655	0.00119239	0.280294
ENSG00000130158	DOCK6	8.00775	1.92559	6.8689	6.75616e-06	9.23611e-05	4.01362
ENSG00000130165	ELOF1	-0.549442	5.64264	-2.87445	0.0120002	0.0340996	-3.84553
ENSG00000130177	CDC16	1.34655	5.95029	7.17558	4.12325e-06	6.44963e-05	4.23972
ENSG00000130202	NECTIN2	-8.5467	1.54662	-15.5771	2.17121e-10	8.96226e-08	11.9784
ENSG00000130203	APOE	-2.67823	-0.467477	-2.78521	0.0143307	0.039247	-2.93315
ENSG00000130204	TOMM40	-1.65749	7.61251	-4.10516	0.00102084	0.00485894	-1.49532
ENSG00000130208	APOC1	6.20098	-3.4361	3.95871	0.00136515	0.00610949	-0.842344
ENSG00000130222	GADD45G	-6.43942	-0.588525	-9.80471	9.60401e-08	4.24749e-06	7.14815
ENSG00000130227	XPO7	0.812078	6.97401	5.62439	5.71713e-05	0.000488771	1.44918
ENSG00000130244	FAM98C	5.21644	2.94195	9.00215	2.78375e-07	8.65228e-06	7.16764
ENSG00000130270	ATP8B3	-3.25612	1.67812	-5.66977	5.26902e-05	0.000457346	2.15905
ENSG00000130303	BST2	3.55821	4.98601	11.4163	1.36665e-08	1.22834e-06	10.1844
ENSG00000130304	SLC27A1	0.890188	2.57655	2.83262	0.0130425	0.0364308	-3.43067
ENSG00000130305	NSUN5	-0.945868	6.28334	-3.3713	0.00443023	0.015534	-2.92859
ENSG00000130340	SNX9	-5.76159	-3.66592	-2.75632	0.0151755	0.041044	-2.89677
ENSG00000130348	QRSL1	1.73684	5.38477	6.16472	2.20347e-05	0.000230102	2.56287
ENSG00000130363	RSPH3	2.05238	4.02027	5.72868	4.74133e-05	0.000419632	1.93809
ENSG00000130413	STK33	-2.86123	2.51865	-5.12716	0.000142384	0.000999443	1.06994
ENSG00000130414	NDUFA10	-0.831518	5.8758	-3.08006	0.00795467	0.0246096	-3.48766
ENSG00000130449	ZSWIM6	-9.34005	0.0698374	-10.0282	7.22455e-08	3.54313e-06	6.87834
ENSG00000130475	FCHO1	0.654407	5.30806	3.37775	0.00437311	0.0153934	-2.84547
ENSG00000130487	KLHDC7B	8.6445	-1.36471	8.19708	8.69004e-07	1.95955e-05	5.01437
ENSG00000130489	SCO2	-1.03305	4.01173	-2.87339	0.0120257	0.0341424	-3.58473
ENSG00000130517	PGPEP1	3.19877	4.99356	4.71248	0.000312242	0.00187472	0.0354496
ENSG00000130529	TRPM4	-7.3372	3.11473	-11.9487	7.53381e-09	8.31799e-07	10.3022
ENSG00000130544	ZNF557	-0.844828	4.84773	-3.60401	0.00277491	0.0106837	-2.26191
ENSG00000130559	CAMSAP1	-0.61201	6.26048	-3.63089	0.00262913	0.0102382	-2.42186
ENSG00000130584	ZBTB46	5.52417	-2.93796	3.85227	0.00168779	0.00723199	-1.02199
ENSG00000130589	HELZ2	3.16968	2.36683	5.32134	9.93125e-05	0.000752567	1.4347
[truncated: 3,773 more rows]

## Sheet: C.20h_miR28ib_vs_ib
Table S3C.RNAseq gene expression analysis in MD-901 cells treated with miR-28 + ibrutinib versus ibrutinib analysed at 20hours (adj p val<0.05)
geneid	symbol	logFC(miR28ib/ib)	AveExpr	t	P.Value	adj.P.Val	B
ENSG00000000460	C1orf112	-2.13191	5.22473	-7.11262	4.55856e-06	7.07839e-05	4.2817
ENSG00000000938	FGR	7.79199	0.11931	5.20188	0.000123881	0.000990248	1.3039
ENSG00000001036	FUCA2	-3.01056	4.11438	-9.87453	8.78206e-08	3.89556e-06	8.34842
ENSG00000001461	NIPAL3	0.685614	5.33547	2.84982	0.0126036	0.0417312	-3.93059
ENSG00000001561	ENPP4	0.812924	5.35427	3.66493	0.00245558	0.0111658	-2.27689
ENSG00000001617	SEMA3F	4.5153	-2.73497	2.96731	0.00997	0.0345509	-2.54325
ENSG00000001630	CYP51A1	11.2249	1.58599	10.1793	5.97618e-08	2.98007e-06	7.92859
ENSG00000001631	KRIT1	-0.726738	5.67611	-2.844	0.0127505	0.0421237	-3.93868
ENSG00000002330	BAD	-1.63002	4.25273	-4.52856	0.000445207	0.00281523	-0.284071
ENSG00000002586	CD99	-7.12445	2.42369	-12.3348	4.95885e-09	6.14071e-07	10.6468
ENSG00000002745	WNT16	-6.63388	-1.98726	-5.89265	3.54336e-05	0.000362383	2.17986
ENSG00000002834	LASP1	1.5741	7.2679	8.25282	8.01195e-07	1.84585e-05	5.85836
ENSG00000003249	DBNDD1	5.31128	-2.62644	4.41334	0.000557047	0.00337041	-0.0718237
ENSG00000003402	CFLAR	1.29178	5.54551	3.85817	0.00166803	0.00819675	-1.92389
ENSG00000004059	ARF5	0.650505	6.53513	3.83248	0.00175584	0.00856031	-2.05006
ENSG00000004139	SARM1	5.06645	3.31872	7.38796	2.95047e-06	5.15811e-05	4.90153
ENSG00000004399	PLXND1	2.79151	1.18933	4.81025	0.000258981	0.0018034	0.401843
ENSG00000004468	CD38	-0.685948	8.52426	-3.19324	0.00633774	0.0240621	-3.33907
ENSG00000004487	KDM1A	-1.11164	6.95867	-2.86283	0.0122815	0.0408649	-3.97729
ENSG00000004534	RBM6	-1.40214	6.24839	-7.40115	2.89036e-06	5.07093e-05	4.57924
ENSG00000004660	CAMKK1	4.30689	-0.383257	5.16584	0.000132472	0.00104598	1.30939
ENSG00000004838	ZMYND10	-2.50001	-0.421303	-3.36406	0.00449523	0.0182163	-2.03574
ENSG00000004848	ARX	-7.35688	-2.22787	-9.63226	1.20039e-07	4.90049e-06	6.30835
ENSG00000004864	SLC25A13	-1.70843	5.20832	-3.09274	0.00775488	0.0282722	-3.34796
ENSG00000004866	ST7	-0.972253	3.82429	-3.30775	0.00503429	0.0199333	-2.76992
ENSG00000005073	HOXA11	-5.66206	-0.722384	-6.23534	1.95109e-05	0.000224113	2.83873
ENSG00000005108	THSD7A	-9.05223	-1.07079	-9.35396	1.73153e-07	6.23016e-06	6.24452
ENSG00000005187	ACSM3	-4.17123	1.97663	-4.82905	0.000249866	0.00175142	0.536566
ENSG00000005189	AC004381.6	-1.0332	3.66486	-2.82104	0.0133462	0.0436166	-3.64969
ENSG00000005238	FAM214B	-1.392	2.46724	-4.01922	0.00121043	0.0063603	-1.14964
ENSG00000005249	PRKAR2B	4.42987	5.91054	14.6095	5.17686e-10	1.45147e-07	13.414
ENSG00000005339	CREBBP	1.47767	6.91819	3.22621	0.00593138	0.0227459	-3.27108
ENSG00000005471	ABCB4	-1.91017	2.98469	-3.10205	0.00761141	0.0278791	-3.00357
ENSG00000005483	KMT2E	0.794553	6.62103	3.28208	0.0053011	0.0207684	-3.14806
ENSG00000005801	ZNF195	-0.613007	5.51949	-2.74724	0.0154512	0.0488729	-4.1035
ENSG00000005810	MYCBP2	1.71456	6.96481	7.19982	3.96758e-06	6.3901e-05	4.21138
ENSG00000005812	FBXL3	1.34305	5.86928	7.17126	4.15172e-06	6.59835e-05	4.22727
ENSG00000005844	ITGAL	6.01049	2.4258	8.36226	6.83798e-07	1.63891e-05	6.2301
ENSG00000006015	C19orf60	0.914191	4.57731	3.75299	0.00205835	0.00970403	-2.0119
ENSG00000006062	MAP3K14	0.75175	4.92212	3.02407	0.00889936	0.0315619	-3.43978
ENSG00000006432	MAP3K9	5.67858	2.54977	12.1231	6.22863e-09	6.95755e-07	10.5503
ENSG00000006451	RALA	-0.993202	6.32173	-3.91209	0.00149794	0.00752005	-1.85048
ENSG00000006555	TTC22	2.43149	-0.620892	3.32845	0.00482897	0.0192847	-2.06203
ENSG00000006576	PHTF2	-0.511117	6.82391	-2.77421	0.0146469	0.0468776	-4.14101
ENSG00000006607	FARP2	1.12688	5.5412	4.52433	0.000448878	0.00283001	-0.492146
ENSG00000006625	GGCT	-1.12853	6.79099	-5.02319	0.000173019	0.00130246	0.331168
ENSG00000006652	IFRD1	3.06567	6.1072	8.70144	4.22215e-07	1.17493e-05	6.5802
ENSG00000006712	PAF1	-0.661218	6.15783	-3.32819	0.00483156	0.019286	-3.0049
ENSG00000006757	PNPLA4	8.77778	-0.214269	8.93061	3.07095e-07	9.42857e-06	6.12721
ENSG00000007129	CEACAM21	4.63925	0.328683	4.93287	0.000205164	0.00148864	0.897862
ENSG00000007237	GAS7	-6.24593	0.883138	-5.3186	9.98162e-05	0.000831044	1.57417
ENSG00000007255	TRAPPC6A	1.00829	4.5188	4.02061	0.0012071	0.00634729	-1.5268
ENSG00000007312	CD79B	3.05291	8.48128	13.1605	2.10088e-09	3.63013e-07	11.9803
ENSG00000007376	RPUSD1	-1.27258	5.42893	-4.7491	0.00029108	0.0019856	-0.0454683
ENSG00000007392	LUC7L	-2.22638	5.05186	-5.13113	0.00014133	0.00110245	0.758764
ENSG00000007541	PIGQ	-1.90211	4.86321	-2.79898	0.0139443	0.0451248	-3.85652
ENSG00000007545	CRAMP1	-1.02354	5.59153	-4.71138	0.000312898	0.00210774	-0.207076
ENSG00000007968	E2F2	-0.939075	7.49358	-4.71111	0.000313065	0.00210791	-0.289796
ENSG00000008256	CYTH3	-9.50891	1.63684	-8.33479	7.11447e-07	1.68768e-05	5.80368
ENSG00000008282	SYPL1	4.20186	5.82418	10.6185	3.48491e-08	2.11704e-06	9.22265
ENSG00000008294	SPAG9	0.423391	7.13846	2.98506	0.00962226	0.0336519	-3.74821
ENSG00000008300	CELSR3	-1.32193	6.17521	-4.40942	0.000561326	0.0033856	-0.841273
ENSG00000008382	MPND	-1.04059	3.85714	-3.4432	0.00383361	0.0161016	-2.4909
ENSG00000008513	ST3GAL1	-3.82398	2.61126	-3.50378	0.00339393	0.0145889	-2.02343
ENSG00000008710	PKD1	-1.07268	7.2636	-3.0723	0.0080795	0.0291907	-3.57778
ENSG00000008853	RHOBTB2	1.31507	5.14298	4.80419	0.00026199	0.00182017	0.00688565
ENSG00000008869	HEATR5B	0.480603	6.01762	2.771	0.0147404	0.0471159	-4.13569
ENSG00000008952	SEC62	0.632418	8.07203	2.98306	0.00966082	0.033746	-3.75542
ENSG00000009413	REV3L	1.7648	6.81051	6.40063	1.47167e-05	0.000180736	2.85558
ENSG00000009694	TENM1	10.4894	-0.490221	9.88201	8.69855e-08	3.8872e-06	6.63844
ENSG00000009790	TRAF3IP3	5.9527	2.53732	9.15783	2.25253e-07	7.50507e-06	7.33076
ENSG00000010165	METTL13	-1.47809	6.32041	-3.72276	0.0021868	0.0101836	-2.20265
ENSG00000010270	STARD3NL	-2.5748	5.02646	-13.1038	2.22526e-09	3.77573e-07	11.9795
ENSG00000010295	IFFO1	-0.845383	4.86966	-3.17884	0.00652383	0.0246051	-3.18638
ENSG00000010310	GIPR	-3.46419	0.737041	-3.58547	0.00288016	0.0127454	-1.6622
ENSG00000010322	NISCH	-1.3662	5.71171	-6.37812	1.52895e-05	0.000186232	2.90486
ENSG00000010404	IDS	0.829185	7.79138	3.86529	0.00164448	0.00809707	-1.99308
ENSG00000011021	CLCN6	0.58381	5.1256	2.79177	0.0141453	0.0456359	-4.00088
ENSG00000011114	BTBD7	-0.84109	5.83886	-4.388	0.000585296	0.0035	-0.88464
ENSG00000011201	ANOS1	-6.12169	-1.95643	-4.51775	0.00045464	0.00285302	0.0827728
ENSG00000011275	RNF216	-1.2168	6.84687	-5.46743	7.59843e-05	0.000668518	1.15533
ENSG00000011422	PLAUR	-2.12213	-0.460217	-2.7775	0.0145516	0.0466531	-3.06465
ENSG00000011426	ANLN	-2.00815	6.494	-8.43244	6.18196e-07	1.52852e-05	6.19892
ENSG00000011478	QPCTL	1.01809	4.65318	3.39306	0.00424046	0.0174137	-2.69944
ENSG00000012048	BRCA1	-1.27401	7.30288	-4.55587	0.00042226	0.00269073	-0.593743
ENSG00000012124	CD22	5.37919	3.77631	12.17	5.92025e-09	6.83159e-07	10.8801
ENSG00000012211	PRICKLE3	-2.29162	4.7048	-10.1569	6.14581e-08	3.04423e-06	8.67413
ENSG00000012779	ALOX5	1.13256	4.5121	3.91822	0.00147977	0.0074416	-1.5539
ENSG00000012963	UBR7	-0.876444	6.79078	-4.45461	0.000513994	0.00315487	-0.785651
ENSG00000013016	EHD3	6.57317	-2.65054	8.29146	7.57486e-07	1.77543e-05	5.01595
ENSG00000013374	NUB1	0.734685	6.46892	3.31446	0.00496686	0.0197346	-3.08334
ENSG00000013561	RNF14	0.818904	5.56538	5.39393	8.69099e-05	0.000749119	1.05519
ENSG00000013563	DNASE1L1	-0.65753	3.854	-2.99459	0.00944043	0.0331447	-3.40801
ENSG00000013573	DDX11	-1.11972	6.76071	-4.68097	0.000331716	0.00221244	-0.338205
ENSG00000013588	GPRC5A	2.49346	-1.29027	4.40788	0.000563016	0.00339133	-0.0559178
ENSG00000013810	TACC3	-0.895613	7.06937	-5.2452	0.000114314	0.000925294	0.732667
ENSG00000014138	POLA2	-1.36041	6.2953	-5.04906	0.000164808	0.00124961	0.455979
ENSG00000014641	MDH1	-0.954155	7.40105	-3.73103	0.00215087	0.0100446	-2.25501
ENSG00000014824	SLC30A9	-1.0691	6.17679	-5.37473	9.00253e-05	0.000769582	1.01564
ENSG00000015133	CCDC88C	2.09478	7.33039	9.20659	2.10914e-07	7.13936e-06	7.24485
ENSG00000015171	ZMYND11	-8.61622	1.64862	-12.0527	6.72402e-09	7.23327e-07	9.87861
ENSG00000015285	WAS	-1.12454	6.99626	-5.15148	0.000136066	0.00106981	0.559783
ENSG00000015413	DPEP1	-7.08029	-1.85781	-6.47125	1.30612e-05	0.000164066	2.97603
ENSG00000015520	NPC1L1	-4.35547	-3.31669	-3.88887	0.00156891	0.00779471	-0.980448
ENSG00000015676	NUDCD3	-0.461923	6.56697	-2.74257	0.0155947	0.0492639	-4.21074
ENSG00000016864	GLT8D1	-1.01925	4.69509	-3.96092	0.00135916	0.00697079	-1.59021
ENSG00000018189	RUFY3	-1.79024	5.20624	-9.26336	1.95426e-07	6.76932e-06	7.39602
ENSG00000018869	ZNF582	7.81105	-2.1118	6.77422	7.88891e-06	0.000109034	3.37464
ENSG00000019582	CD74	-0.989653	9.73699	-4.32652	0.000660104	0.00386175	-1.06493
ENSG00000020129	NCDN	1.04109	5.63697	4.21731	0.000818082	0.0045857	-1.21622
ENSG00000020181	ADGRA2	-4.23158	-0.0892621	-4.32986	0.000655806	0.00384226	-0.201991
ENSG00000021355	SERPINB1	-1.3198	5.56516	-4.52331	0.000449762	0.0028333	-0.560714
ENSG00000022976	ZNF839	-0.992535	4.15399	-2.97523	0.00981326	0.0341671	-3.48326
ENSG00000023171	GRAMD1B	-3.89096	3.1658	-6.75027	8.20593e-06	0.000112491	3.93495
ENSG00000023191	RNH1	-1.08831	6.73942	-5.47144	7.54311e-05	0.000664438	1.17172
ENSG00000023330	ALAS1	-1.84625	5.01985	-8.36638	6.79749e-07	1.63184e-05	6.20571
ENSG00000023516	AKAP11	-1.03633	7.82034	-6.28188	1.80148e-05	0.000211621	2.63177
ENSG00000023608	SNAPC1	-1.27412	4.42119	-5.31691	0.000100126	0.000832467	1.15922
ENSG00000023902	PLEKHO1	6.10732	1.41352	8.6819	4.33951e-07	1.19317e-05	6.63112
ENSG00000024526	DEPDC1	-1.21403	6.97139	-5.06191	0.00016088	0.00122725	0.399996
ENSG00000025039	RRAGD	-5.9151	4.27419	-13.9985	9.20203e-10	2.07185e-07	12.6558
ENSG00000025156	HSF2	-0.711825	5.31942	-3.17719	0.00654546	0.0246741	-3.21608
ENSG00000025293	PHF20	-1.28666	5.36725	-6.39237	1.49242e-05	0.000182831	2.94269
ENSG00000025770	NCAPH2	-1.08862	6.50539	-4.98049	0.000187511	0.00138558	0.280663
ENSG00000025796	SEC63	1.35796	7.22098	5.68625	5.11551e-05	0.000488224	1.55574
ENSG00000026025	VIM	-9.07804	4.37461	-15.6503	2.037e-10	8.88285e-08	13.5025
ENSG00000026297	RNASET2	-1.88415	4.44439	-6.61651	1.02405e-05	0.000135188	3.42872
ENSG00000026508	CD44	4.49221	-3.53919	3.32233	0.00488886	0.0194611	-1.93503
ENSG00000026652	AGPAT4	6.60515	-2.76319	5.17548	0.000130115	0.0010301	1.12084
ENSG00000026751	SLAMF7	-6.78907	4.85934	-10.5457	3.80581e-08	2.21782e-06	9.14541
ENSG00000028203	VEZT	0.760905	6.74244	4.40064	0.00057103	0.00343265	-0.911963
ENSG00000028277	POU2F2	7.83957	3.4724	10.2157	5.71095e-08	2.87677e-06	8.68791
ENSG00000029153	ARNTL2	-8.2333	2.59143	-14.8267	4.24103e-10	1.24668e-07	12.4377
ENSG00000029364	SLC39A9	0.923507	7.25752	2.80518	0.0137737	0.0446991	-4.09878
ENSG00000029993	HMGB3	-2.53041	6.50989	-9.25662	1.972e-07	6.79904e-06	7.38558
ENSG00000030419	IKZF2	-3.91451	4.82514	-6.05047	2.68657e-05	0.000290768	2.50693
ENSG00000030582	GRN	1.42796	7.62618	5.89452	3.53168e-05	0.000361686	1.93609
ENSG00000031081	ARHGAP31	-7.70633	1.23435	-14.3723	6.45563e-10	1.70113e-07	11.3532
ENSG00000031691	CENPQ	-1.22438	4.42997	-3.17189	0.00661551	0.0249003	-2.97468
ENSG00000032444	PNPLA6	-0.655906	6.78262	-3.38772	0.00428627	0.0175611	-2.95024
ENSG00000033050	ABCF2	0.892005	7.36391	3.18293	0.0064704	0.024447	-3.35603
ENSG00000033100	CHPF2	1.09514	5.133	3.75732	0.00204058	0.00963553	-2.05374
ENSG00000033170	FUT8	0.898151	5.14417	3.77843	0.00195617	0.00929011	-2.04942
ENSG00000033627	ATP6V0A1	4.98342	2.1115	8.10641	9.92572e-07	2.15638e-05	5.98838
ENSG00000033867	SLC4A7	-1.78387	6.0414	-7.35309	3.11587e-06	5.37274e-05	4.51984
ENSG00000034152	MAP2K3	1.33117	7.17395	5.56899	6.31859e-05	0.000577811	1.34537
ENSG00000034510	TMSB10	-1.1313	7.97254	-3.84086	0.00172671	0.00843487	-2.04134
ENSG00000035403	VCL	-3.46489	4.92315	-9.08072	2.50078e-07	8.11389e-06	7.27566
ENSG00000035499	DEPDC1B	-1.51461	5.55339	-5.89311	3.54046e-05	0.000362336	2.12395
ENSG00000035664	DAPK2	2.83557	0.957229	3.97469	0.00132243	0.00680514	-0.982928
ENSG00000035720	STAP1	3.59267	4.30034	9.46266	1.49925e-07	5.5977e-06	7.8198
ENSG00000036530	CYP46A1	3.57245	1.72847	4.90139	0.000217768	0.00156481	0.726571
ENSG00000036672	USP2	5.34114	0.417358	5.87346	3.66554e-05	0.000371301	2.50231
ENSG00000037757	MRI1	4.20114	1.8842	9.52057	1.38919e-07	5.37588e-06	7.85015
ENSG00000038210	PI4K2B	-0.652999	6.9042	-3.55219	0.0030793	0.0134822	-2.60441
ENSG00000038295	TLL1	8.28176	-2.19529	4.49751	0.000472861	0.00294992	0.0676887
ENSG00000038382	TRIO	-4.99912	3.49065	-7.18714	4.04821e-06	6.49637e-05	4.56248
ENSG00000038945	MSR1	2.45264	3.93	5.58046	6.18888e-05	0.000568398	1.73171
ENSG00000039523	FAM65A	-3.5855	3.0502	-5.22879	0.000117843	0.00094818	1.17892
ENSG00000039560	RAI14	4.61948	1.25786	4.87812	0.000227599	0.00161662	0.708173
ENSG00000039650	PNKP	-2.50342	5.13387	-2.78193	0.0144243	0.0463248	-3.86472
ENSG00000042088	TDP1	-0.559965	6.05875	-2.85825	0.012394	0.0411654	-3.92303
ENSG00000042317	SPATA7	-2.6701	2.05569	-4.73229	0.000300602	0.00203413	0.349846
ENSG00000042445	RETSAT	-1.16421	4.95753	-3.02109	0.00895269	0.0317208	-3.43642
ENSG00000042980	ADAM28	2.11222	0.633829	2.91296	0.0111132	0.0376866	-3.04002
ENSG00000043093	DCUN1D1	0.861029	6.58858	4.58659	0.000397903	0.00257192	-0.540902
ENSG00000044115	CTNNA1	-5.6883	3.78816	-5.00703	0.000178361	0.00133054	0.774282
ENSG00000044459	CNTLN	7.59049	1.56258	11.0929	1.98436e-08	1.47377e-06	9.01187
ENSG00000046651	OFD1	1.02415	5.30668	2.8644	0.0122431	0.0407829	-3.88322
ENSG00000046653	GPM6B	-7.77888	1.90895	-9.64834	1.17553e-07	4.81223e-06	7.58906
ENSG00000047346	FAM214A	1.50901	5.524	3.20631	0.00617345	0.0234983	-3.25871
ENSG00000047365	ARAP2	1.48024	4.16479	2.73884	0.0157103	0.0495028	-3.99204
ENSG00000047597	XK	-8.24352	-1.60437	-8.71724	4.12971e-07	1.15789e-05	5.54134
ENSG00000047648	ARHGAP6	3.94459	-2.40534	3.09035	0.00779221	0.0283666	-2.32555
ENSG00000047849	MAP4	0.470778	8.12285	2.86284	0.0122812	0.0408649	-3.98985
ENSG00000048052	HDAC9	-1.61794	4.29737	-2.97705	0.00977751	0.0340845	-3.2558
ENSG00000048405	ZNF800	0.712068	6.10827	3.47034	0.00363001	0.01539	-2.72932
ENSG00000048462	TNFRSF17	-3.45379	3.21228	-4.18652	0.00086925	0.00481932	-0.636692
ENSG00000048540	LMO3	9.05527	-0.0641984	8.58491	4.97531e-07	1.31087e-05	5.75607
ENSG00000048740	CELF2	-9.29992	1.79232	-10.7001	3.1586e-08	1.99731e-06	8.14875
ENSG00000049089	COL9A2	4.6469	3.70117	9.485	1.45573e-07	5.51839e-06	7.86171
ENSG00000049245	VAMP3	-0.524529	5.16888	-2.91115	0.0111536	0.0377803	-3.75484
ENSG00000049323	LTBP1	6.25674	-0.0121002	4.87323	0.000229724	0.00162712	0.797563
ENSG00000049449	RCN1	8.54962	1.43402	13.6019	1.35269e-09	2.75356e-07	11.0455
ENSG00000049541	RFC2	-1.63445	6.66589	-5.41364	8.38286e-05	0.000725083	1.15265
ENSG00000049768	FOXP3	6.48092	1.4274	6.41169	1.44435e-05	0.000178117	3.36333
ENSG00000049860	HEXB	-7.07241	1.85818	-10.6897	3.19839e-08	2.0031e-06	9.00401
ENSG00000050426	LETMD1	1.49831	5.9893	3.62886	0.00263988	0.0118551	-2.44246
ENSG00000050438	SLC4A8	3.64871	2.17341	5.48731	7.32818e-05	0.00065013	1.75872
ENSG00000050820	BCAR1	-3.48238	0.561288	-5.0996	0.00014991	0.00115903	1.19419
ENSG00000051108	HERPUD1	0.988833	7.62874	2.88369	0.0117814	0.0394622	-3.94887
ENSG00000051128	HOMER3	3.84725	1.72916	7.20772	3.91813e-06	6.32863e-05	4.65159
ENSG00000051180	RAD51	-1.24929	5.53607	-4.39442	0.000578	0.00346486	-0.7215
ENSG00000051341	POLQ	-1.10062	6.0354	-4.20227	0.00084268	0.00469349	-1.1764
ENSG00000051596	THOC3	-1.96278	6.19659	-6.34504	1.61739e-05	0.00019414	2.85003
ENSG00000051620	HEBP2	-2.0857	4.49962	-5.96774	3.10476e-05	0.000328142	2.29017
ENSG00000051825	MPHOSPH9	-0.919344	6.28002	-4.2026	0.000842137	0.00469222	-1.25443
ENSG00000052795	FNIP2	-5.90782	2.38721	-8.60029	4.86831e-07	1.29359e-05	6.62436
ENSG00000052802	MSMO1	1.2997	7.03499	4.56324	0.000416281	0.00266176	-0.595385
ENSG00000053254	FOXN3	-0.877084	5.68769	-2.78266	0.0144035	0.0462682	-4.08077
ENSG00000053371	AKR7A2	-0.928464	5.54222	-4.19937	0.000847507	0.00471683	-1.20777
ENSG00000053524	MCF2L2	1.78235	2.72978	4.15618	0.000922892	0.00505872	-0.914906
ENSG00000053770	AP5M1	0.543289	6.35453	2.82495	0.0132429	0.0433457	-4.02858
ENSG00000054219	LY75	5.97867	3.89327	18.8468	1.59067e-11	1.39495e-08	16.0875
ENSG00000054277	OPN3	-2.20104	3.55828	-5.90452	3.46994e-05	0.000357582	2.39761
ENSG00000054392	HHAT	9.01069	-2.01116	7.48564	2.53453e-06	4.5518e-05	4.26475
ENSG00000054523	KIF1B	-2.5889	3.98414	-7.51826	2.40981e-06	4.37773e-05	5.00065
ENSG00000054611	TBC1D22A	0.643172	5.05796	2.96225	0.0100712	0.0348366	-3.61101
ENSG00000054654	SYNE2	3.62339	6.22517	15.9786	1.53546e-10	7.60564e-08	14.6291
ENSG00000054793	ATP9A	3.00074	-3.56911	3.20907	0.00613926	0.0233921	-2.12957
ENSG00000054983	GALC	2.5525	1.76198	5.91383	3.41346e-05	0.000353183	2.54915
ENSG00000055044	NOP58	-0.525288	8.04292	-3.11998	0.0073424	0.0271345	-3.4856
ENSG00000055118	KCNH2	5.08726	-0.421728	6.83241	7.17104e-06	0.000101294	3.98349
ENSG00000055163	CYFIP2	1.88117	8.75261	8.79755	3.69181e-07	1.07149e-05	6.66183
ENSG00000055208	TAB2	1.176	6.59362	5.01396	0.000176051	0.00131972	0.29653
ENSG00000055609	KMT2C	1.24498	6.35491	3.28227	0.00529905	0.0207658	-3.13676
ENSG00000055813	CCDC85A	10.1979	0.997131	11.5721	1.14544e-08	1.04425e-06	8.34163
ENSG00000056050	HPF1	-0.75177	4.74093	-4.25165	0.000764617	0.00435501	-0.999375
ENSG00000056277	ZNF280C	-0.909307	4.56134	-4.20447	0.000839039	0.00468022	-1.04885
ENSG00000056487	PHF21B	-8.02616	-1.22304	-8.21916	8.41447e-07	1.91484e-05	5.03866
ENSG00000056558	TRAF1	2.18464	2.75926	4.21825	0.000816563	0.00458065	-0.764059
ENSG00000057019	DCBLD2	1.56318	1.71557	3.12267	0.00730287	0.0270153	-2.80997
ENSG00000057252	SOAT1	-1.49854	6.54247	-7.89832	1.35181e-06	2.75933e-05	5.35694
ENSG00000057608	GDI2	0.500593	8.75687	2.90355	0.011324	0.038192	-3.90946
ENSG00000057757	PITHD1	0.721675	6.33805	3.81212	0.00182874	0.00883166	-2.03722
ENSG00000057935	MTA3	1.26754	6.7081	4.50304	0.000467808	0.00292208	-0.70838
ENSG00000058091	CDK14	2.29793	6.17692	7.11385	4.54958e-06	7.07839e-05	4.14096
ENSG00000058404	CAMK2B	-3.64775	-1.14376	-3.04463	0.00854021	0.0304846	-2.49546
ENSG00000058453	CROCC	-2.1239	5.29406	-5.58527	6.13528e-05	0.000564172	1.51468
ENSG00000058668	ATP2B4	4.1789	3.84723	9.53482	1.36345e-07	5.30389e-06	7.92388
ENSG00000058799	YIPF1	1.12728	4.11939	3.39826	0.00419633	0.0172975	-2.64495
ENSG00000058866	DGKG	-3.24304	2.47593	-2.74162	0.0156242	0.0492686	-3.51989
ENSG00000059758	CDK17	0.947149	5.87682	2.85946	0.0123642	0.0410849	-3.9397
ENSG00000059804	SLC2A3	3.30097	0.302898	5.50906	7.0439e-05	0.000628663	1.88708
ENSG00000060656	PTPRU	-3.24385	-0.0464857	-3.82061	0.00179797	0.00871422	-1.22008
ENSG00000060762	MPC1	-0.710557	5.62846	-3.4566	0.00373168	0.0157447	-2.68949
ENSG00000061273	HDAC7	2.27496	6.2877	6.66781	9.40381e-06	0.000126234	3.34649
ENSG00000061337	LZTS1	5.34768	0.579577	4.87121	0.000230608	0.00163261	0.793292
ENSG00000061676	NCKAP1	5.71828	1.62165	6.64399	9.78299e-06	0.000130148	3.76722
ENSG00000061918	GUCY1B3	6.72242	-2.5469	8.4929	5.6701e-07	1.43784e-05	5.22301
ENSG00000062282	DGAT2	7.61488	0.112389	7.29143	3.43274e-06	5.75739e-05	4.56809
ENSG00000062582	MRPS24	-0.776219	5.79942	-2.79291	0.0141135	0.045553	-4.00264
ENSG00000062822	POLD1	-0.884759	7.23344	-2.79541	0.0140434	0.0453762	-4.09734
ENSG00000063127	SLC6A16	4.29577	-0.735043	4.72311	0.000305937	0.00206553	0.505439
ENSG00000063169	GLTSCR1	-0.639957	4.47219	-2.73842	0.0157232	0.0495121	-3.9817
ENSG00000063241	ISOC2	-1.20718	6.32618	-3.81264	0.00182686	0.00882545	-2.01165
ENSG00000063587	ZNF275	5.27165	-2.61849	3.91645	0.00148498	0.00746259	-0.910951
ENSG00000063660	GPC1	4.84814	-2.88092	3.69445	0.00231446	0.0106615	-1.28902
ENSG00000063854	HAGH	4.76174	1.75854	7.30529	3.35869e-06	5.67806e-05	4.80717
ENSG00000064199	SPA17	-2.01555	1.9428	-4.66846	0.000339794	0.00226047	0.258272
ENSG00000064225	ST3GAL6	4.13623	3.79245	6.41033	1.44768e-05	0.000178379	3.24305
ENSG00000064309	CDON	-2.28024	-0.247498	-3.21291	0.00609206	0.0232361	-2.41985
ENSG00000064419	TNPO3	1.41731	7.15975	9.00569	2.77031e-07	8.72177e-06	6.96526
ENSG00000064489	BORCS8-MEF2B	4.57048	4.74874	3.74472	0.00209271	0.00982861	-1.89841
ENSG00000064652	SNX24	-6.8342	-1.08456	-6.92256	6.19126e-06	9.00217e-05	3.85395
ENSG00000064666	CNN2	1.27867	6.12419	3.37248	0.00441967	0.0179935	-2.92295
ENSG00000064692	SNCAIP	4.38248	-2.07978	5.02322	0.000173008	0.00130246	1.02839
ENSG00000064726	BTBD1	0.795034	7.53908	5.60092	5.96428e-05	0.000550492	1.39577
ENSG00000064886	CHI3L2	-4.6411	-1.28214	-3.67513	0.00240586	0.0109821	-1.33468
ENSG00000064932	SBNO2	-0.662744	6.11025	-3.80678	0.00184837	0.00890334	-2.02613
ENSG00000064961	HMG20B	-0.602926	6.49339	-3.7431	0.00209953	0.0098418	-2.22435
ENSG00000064999	ANKS1A	-0.461237	5.36192	-2.8038	0.0138115	0.0447923	-3.99513
ENSG00000065150	IPO5	1.00824	8.46459	4.03639	0.00116987	0.00618435	-1.64898
ENSG00000065308	TRAM2	1.80554	6.75205	11.707	9.84561e-09	9.45204e-07	10.4107
ENSG00000065328	MCM10	-2.05385	6.40144	-4.02464	0.00119747	0.00630769	-1.46894
ENSG00000065357	DGKA	0.98218	4.68756	3.36473	0.00448915	0.0181966	-2.87613
ENSG00000065413	ANKRD44	4.65664	2.32068	3.40746	0.00411936	0.0170369	-2.17786
ENSG00000065613	SLK	-0.900884	6.06014	-4.61601	0.000375925	0.00245549	-0.434247
ENSG00000065615	CYB5R4	-0.775793	5.9098	-2.89833	0.0114424	0.0385479	-3.80397
ENSG00000065621	GSTO2	4.31429	0.960704	4.78561	0.000271451	0.00187617	0.59854
ENSG00000065675	PRKCQ	9.16623	-0.140609	9.03805	2.65047e-07	8.50671e-06	6.04853
ENSG00000065833	ME1	-7.36449	-2.04334	-5.44309	7.94341e-05	0.000693531	1.54643
ENSG00000065882	TBC1D1	0.829355	8.10308	4.01051	0.00123155	0.00642809	-1.70088
ENSG00000065923	SLC9A7	-1.33928	6.87696	-5.34432	9.51982e-05	0.000803319	0.917951
ENSG00000065970	FOXJ2	-7.16837	1.02822	-9.92487	8.23593e-08	3.76572e-06	7.97616
ENSG00000066027	PPP2R5A	0.615684	6.52606	3.33066	0.0048076	0.0192097	-3.05272
ENSG00000066032	CTNNA2	-4.22611	-0.337952	-2.81523	0.0135013	0.043988	-2.8741
ENSG00000066044	ELAVL1	-0.860974	7.88596	-3.32816	0.00483188	0.019286	-3.07115
ENSG00000066279	ASPM	-1.46146	7.54705	-5.23375	0.000116765	0.000941469	0.725524
ENSG00000066294	CD84	1.71271	3.40948	4.2351	0.000789913	0.00446656	-0.812138
ENSG00000066336	SPI1	0.683221	5.29332	3.16176	0.00675158	0.0253355	-3.25991
ENSG00000066827	ZFAT	2.97986	4.3548	7.0329	5.18013e-06	7.87082e-05	4.20537
ENSG00000066923	STAG3	4.0225	4.8127	8.91098	3.1551e-07	9.62728e-06	7.04589
ENSG00000066933	MYO9A	1.09836	5.21273	2.78924	0.0142166	0.0457765	-4.07943
ENSG00000067064	IDI1	1.31733	6.60573	4.36606	0.000610944	0.00362131	-0.959589
ENSG00000067113	PLPP1	-3.39377	0.58269	-5.03231	0.000170079	0.00128358	1.05257
ENSG00000067445	TRO	8.48094	-0.159978	7.96087	1.23126e-06	2.55538e-05	5.37976
ENSG00000067560	RHOA	-1.66683	8.05182	-3.78363	0.00193593	0.00922251	-2.15326
ENSG00000067606	PRKCZ	7.98	0.224169	7.15066	4.2901e-06	6.74612e-05	4.1479
ENSG00000067798	NAV3	1.53588	2.34475	2.92761	0.010793	0.0368823	-3.21184
ENSG00000067829	IDH3G	-1.31917	5.93591	-6.77634	7.86142e-06	0.000108772	3.58033
ENSG00000067900	ROCK1	0.70465	7.56692	3.78232	0.00194104	0.00923892	-2.16006
ENSG00000068001	HYAL2	-3.5178	2.80724	-4.88197	0.000225942	0.00160877	0.666202
ENSG00000068078	FGFR3	3.69107	-3.18582	3.0494	0.00845908	0.0302677	-2.39356
ENSG00000068097	HEATR6	-1.1306	4.28745	-3.33385	0.00477686	0.0191126	-2.76755
ENSG00000068308	OTUD5	0.536242	6.19763	3.26126	0.00552776	0.0214417	-3.18336
ENSG00000068354	TBC1D25	-2.00786	4.93754	-9.03561	2.65932e-07	8.51669e-06	7.14322
ENSG00000068394	GPKOW	-1.66888	5.02918	-6.22337	1.99163e-05	0.000227834	2.74086
ENSG00000068400	GRIPAP1	-1.17581	6.7965	-5.24155	0.000115088	0.000930982	0.732043
ENSG00000068438	FTSJ1	-2.43455	7.09888	-11.3511	1.47237e-08	1.24352e-06	10.0083
ENSG00000068796	KIF2A	1.82321	4.97301	3.65719	0.00249401	0.0113094	-2.22232
ENSG00000068831	RASGRP2	1.18217	4.66442	3.48413	0.00353072	0.015055	-2.49405
ENSG00000068971	PPP2R5B	2.29245	2.19996	3.66135	0.00247331	0.0112396	-1.87872
ENSG00000069020	MAST4	-7.18527	2.17619	-9.10988	2.40365e-07	7.9297e-06	7.28253
ENSG00000069275	NUCKS1	-2.3433	9.30745	-6.36122	1.57348e-05	0.000190097	2.77438
ENSG00000069329	VPS35	-0.793828	7.49242	-3.75823	0.00203687	0.00962105	-2.20681
ENSG00000069493	CLEC2D	1.79962	5.89115	4.76465	0.000282548	0.00193934	-0.141214
ENSG00000069509	FUNDC1	-8.18356	1.05143	-11.3188	1.52784e-08	1.26284e-06	9.12876
ENSG00000069869	NEDD4	1.64733	5.59905	6.1644	2.20466e-05	0.000246696	2.46885
ENSG00000069966	GNB5	1.18	5.63562	5.13845	0.000139412	0.0010915	0.61211
ENSG00000069974	RAB27A	0.735849	4.40632	2.94166	0.0104943	0.0360501	-3.51937
ENSG00000069998	CECR5	-0.906412	5.85027	-2.93016	0.0107382	0.036742	-3.75403
ENSG00000070047	PHRF1	-0.959587	6.69172	-3.89247	0.00155771	0.00775721	-1.90493
ENSG00000070081	NUCB2	-1.00082	6.7718	-4.54362	0.000432397	0.00274356	-0.622611
ENSG00000070087	PFN2	7.929	1.15653	9.917	8.31891e-08	3.76887e-06	7.93556
ENSG00000070190	DAPP1	2.16488	5.50131	6.46401	1.32216e-05	0.00016566	3.07087
ENSG00000070214	SLC44A1	1.97911	8.41495	10.748	2.98243e-08	1.91208e-06	9.25968
ENSG00000070366	SMG6	-0.771961	5.44586	-4.2275	0.00080183	0.00451839	-1.14848
ENSG00000070371	CLTCL1	3.37725	0.938326	5.06232	0.000160757	0.00122694	1.01962
ENSG00000070413	DGCR2	0.612803	6.11391	3.67108	0.0024255	0.0110524	-2.34717
ENSG00000070495	JMJD6	-1.05775	5.19559	-3.73211	0.00214625	0.0100262	-2.10722
ENSG00000070614	NDST1	-1.51214	4.41548	-4.7461	0.000292757	0.00199559	0.0372995
ENSG00000070756	PABPC1	0.851771	11.4893	4.43838	0.000530504	0.00324015	-0.825746
ENSG00000070770	CSNK2A2	0.802078	7.3333	4.10601	0.00101912	0.00551097	-1.50841
ENSG00000070778	PTPN21	-4.68795	-2.40972	-4.78982	0.000269278	0.00186329	0.5247
ENSG00000070961	ATP2B1	0.967479	6.39238	2.9336	0.0106648	0.036541	-3.82864
ENSG00000071054	MAP4K4	0.792716	8.08809	4.03076	0.00118302	0.00624058	-1.6605
ENSG00000071205	ARHGAP10	-4.17501	0.995346	-4.77977	0.000274494	0.00189456	0.545333
ENSG00000071282	LMCD1	10.0308	-0.0363145	5.98034	3.03694e-05	0.000322349	2.41333
ENSG00000071537	SEL1L	1.66442	8.35596	4.38651	0.000586999	0.00350736	-0.947762
ENSG00000071539	TRIP13	-1.36975	6.03277	-2.79453	0.014068	0.0454261	-3.9249
ENSG00000071553	ATP6AP1	-0.879647	6.41875	-4.8208	0.000253823	0.0017733	-0.0757929
ENSG00000071794	HLTF	-0.669296	6.96186	-3.0961	0.00770288	0.0281309	-3.525
ENSG00000071967	CYBRD1	-2.66123	1.68634	-4.95687	0.00019606	0.00143732	0.785618
ENSG00000072071	ADGRL1	5.64246	2.12401	4.51857	0.000453917	0.00285089	0.0545561
ENSG00000072110	ACTN1	-3.23339	0.338069	-4.17143	0.000895526	0.00493236	-0.557472
ENSG00000072134	EPN2	1.95897	3.58552	5.54783	6.56539e-05	0.000594526	1.65227
ENSG00000072135	PTPN18	1.49857	6.74511	7.1184	4.51666e-06	7.03538e-05	4.07695
ENSG00000072609	CHFR	2.88009	4.96239	8.73696	4.01731e-07	1.13709e-05	6.76357
ENSG00000072682	P4HA2	5.68927	1.29047	4.53383	0.000440678	0.00279015	0.161959
ENSG00000072694	FCGR2B	3.4652	-1.2602	2.81593	0.0134826	0.0439561	-2.81654
ENSG00000072736	NFATC3	0.693661	7.04838	4.28955	0.00070975	0.00410066	-1.13697
ENSG00000072786	STK10	1.08999	6.98806	3.81802	0.00180731	0.00875663	-2.08215
ENSG00000072803	FBXW11	0.491657	6.53735	2.82977	0.0131167	0.0430273	-4.0432
ENSG00000072818	ACAP1	0.919644	6.33437	3.18665	0.00642228	0.0242899	-3.32273
ENSG00000072832	CRMP1	7.68693	-1.61645	9.40612	1.61563e-07	5.92797e-06	6.11594
ENSG00000072858	SIDT1	-2.70448	0.695858	-4.49068	0.00047918	0.00298433	0.0504692
ENSG00000073111	MCM2	-1.65357	8.19063	-4.33217	0.000652847	0.00383182	-1.04946
ENSG00000073282	TP63	1.95618	6.24614	3.08081	0.0079427	0.0288367	-3.53097
ENSG00000073350	LLGL2	-1.81287	4.18727	-5.67935	5.17924e-05	0.000492409	1.80734
ENSG00000073536	NLE1	-0.720283	5.89539	-2.82057	0.0133587	0.0436189	-3.99275
ENSG00000073578	SDHA	-0.839649	7.84039	-4.46448	0.000504222	0.0031116	-0.791992
ENSG00000073849	ST6GAL1	3.61381	7.66647	17.1447	5.85915e-11	3.78552e-08	15.5859
ENSG00000073910	FRY	4.54213	-2.33553	2.75373	0.0152537	0.0484441	-3.1277
ENSG00000073921	PICALM	0.485182	7.28399	2.94236	0.0104796	0.036023	-3.83399
ENSG00000074201	CLNS1A	-0.850256	6.52947	-4.17704	0.00088566	0.00488345	-1.34745
ENSG00000074219	TEAD2	3.7903	-3.5252	3.16886	0.00665598	0.0250273	-2.19605
ENSG00000074370	ATP2A3	0.8005	7.78426	3.53686	0.00317562	0.0138183	-2.65353
ENSG00000074416	MGLL	2.15801	2.4733	2.95801	0.0101569	0.0350922	-3.10469
ENSG00000074657	ZNF532	5.37642	2.29271	10.4576	4.23734e-08	2.3844e-06	8.96071
ENSG00000074855	ANO8	-0.961191	2.78875	-3.26998	0.00543174	0.0211463	-2.66792
ENSG00000074964	ARHGEF10L	8.02701	-2.28539	5.32136	9.93095e-05	0.000828886	1.36873
ENSG00000075213	SEMA3A	-6.19583	-2.43114	-4.63375	0.000363281	0.00238866	0.27174
ENSG00000075218	GTSE1	-1.00388	6.44575	-3.56225	0.0030177	0.0132593	-2.50847
ENSG00000075240	GRAMD4	6.17743	1.89403	8.03091	1.1096e-06	2.36566e-05	5.83353
ENSG00000075275	CELSR1	7.02456	-0.774157	5.26356	0.000110492	0.000899679	1.39468
ENSG00000075290	WNT8B	-3.54239	-2.66694	-2.83151	0.0130713	0.0429149	-2.771
ENSG00000075624	ACTB	-1.93746	10.7094	-6.5062	1.23154e-05	0.000156416	3.03298
ENSG00000075643	MOCOS	-7.60712	2.97178	-16.1581	1.31847e-10	6.756e-08	13.5652
ENSG00000075711	DLG1	1.73493	4.54504	2.90643	0.0112589	0.0380346	-3.69129
ENSG00000075826	SEC31B	1.81027	3.90157	4.0629	0.00110996	0.00592518	-1.25608
ENSG00000076003	MCM6	-1.3158	8.31701	-3.5763	0.00293369	0.0129399	-2.57046
ENSG00000076043	REXO2	-1.62876	6.24112	-7.4972	2.48959e-06	4.49518e-05	4.7133
ENSG00000076067	RBMS2	-2.87354	1.69003	-3.95161	0.00138456	0.00706785	-1.18249
ENSG00000076108	BAZ2A	0.761937	7.7366	4.04217	0.00115654	0.0061248	-1.63768
ENSG00000076248	UNG	-2.17247	5.95055	-2.9378	0.0105756	0.0362858	-3.569
ENSG00000076258	FMO4	-1.62095	1.54346	-3.22701	0.00592185	0.0227152	-2.55403
ENSG00000076321	KLHL20	-0.955115	4.95346	-3.46078	0.00370044	0.0156262	-2.58855
ENSG00000076351	SLC46A1	3.20396	-1.5454	3.28725	0.00524625	0.020586	-2.08221
ENSG00000076382	SPAG5	-1.41124	6.88018	-5.28665	0.000105876	0.000873578	0.851876
ENSG00000076513	ANKRD13A	1.31861	7.36688	6.51968	1.20398e-05	0.00015344	3.05189
ENSG00000076555	ACACB	-1.50226	3.03054	-3.31764	0.00493522	0.0196194	-2.63709
ENSG00000076641	PAG1	1.44912	6.80143	3.6927	0.00232258	0.0106917	-2.3105
ENSG00000076650	GPATCH1	-0.691306	4.36296	-2.85678	0.0124303	0.0412624	-3.70789
ENSG00000076662	ICAM3	1.09472	4.71834	4.49432	0.000475802	0.00296498	-0.5659
ENSG00000076770	MBNL3	0.70455	6.82692	3.79272	0.00190107	0.0090982	-2.13268
ENSG00000076826	CAMSAP3	-7.67431	-1.05156	-5.69123	5.07007e-05	0.000484821	2.09122
ENSG00000076924	XAB2	-0.896084	6.50323	-5.75657	4.511e-05	0.000439102	1.71326
ENSG00000076944	STXBP2	-1.37556	6.70121	-7.64945	1.96981e-06	3.7255e-05	4.94667
ENSG00000076984	MAP2K7	-0.61025	6.47614	-3.22037	0.00600141	0.0229657	-3.25344
ENSG00000077150	NFKB2	-1.75395	4.25092	-4.9373	0.00020345	0.00147837	0.454761
ENSG00000077152	UBE2T	-1.60766	2.4264	-3.16995	0.00664138	0.0249787	-2.70731
ENSG00000077157	PPP1R12B	1.19943	4.79571	3.30116	0.00510149	0.0201564	-2.98802
ENSG00000077232	DNAJC10	1.01626	7.84651	4.43715	0.00053178	0.00324528	-0.848501
ENSG00000077274	CAPN6	-3.49299	-3.30951	-3.68669	0.00235073	0.0107829	-1.32873
ENSG00000077420	APBB1IP	0.581941	7.22978	3.27321	0.00539647	0.0210366	-3.17968
ENSG00000077454	LRCH4	0.714221	5.94785	2.95338	0.0102514	0.0353446	-3.7616
ENSG00000077585	GPR137B	-1.63874	1.69071	-4.09114	0.00104956	0.00565088	-0.848692
ENSG00000077782	FGFR1	-4.73608	1.89942	-4.69222	0.000324627	0.00217198	0.414241
ENSG00000078061	ARAF	-2.09784	6.9799	-12.047	6.76598e-09	7.23327e-07	10.8082
ENSG00000078081	LAMP3	5.3835	-0.510024	3.76711	0.002001	0.00947573	-1.23501
ENSG00000078269	SYNJ2	-4.27663	2.37228	-8.25843	7.94689e-07	1.83659e-05	6.19026
ENSG00000078399	HOXA9	-4.25831	-3.77069	-4.83651	0.00024634	0.00173243	0.541993
ENSG00000078487	ZCWPW1	1.2379	1.55688	3.26087	0.0055321	0.0214493	-2.55478
ENSG00000078589	P2RY10	-3.36125	0.934812	-4.55315	0.000424494	0.00270265	0.154174
ENSG00000078618	NRDC	-0.441483	7.87541	-2.83876	0.012884	0.0424611	-4.03624
ENSG00000078687	TNRC6C	-3.73235	0.898896	-3.27959	0.00532775	0.0208312	-2.14248
ENSG00000078699	CBFA2T2	-1.07483	4.53986	-3.54505	0.00312382	0.0136409	-2.41475
ENSG00000078804	TP53INP2	-1.51573	3.08574	-5.05174	0.000163982	0.00124669	0.824217
ENSG00000078814	MYH7B	1.47123	2.68902	3.96639	0.00134444	0.00690099	-1.16746
ENSG00000079102	RUNX1T1	10.023	1.81114	6.98036	5.63799e-06	8.36968e-05	4.02267
ENSG00000079112	CDH17	6.23731	1.13877	8.64739	4.55528e-07	1.2382e-05	6.52614
ENSG00000079156	OSBPL6	-7.11334	1.55163	-4.86637	0.000232738	0.00164533	0.783844
ENSG00000079257	LXN	7.83536	-1.96192	9.93975	8.08154e-08	3.71801e-06	6.56404
ENSG00000079263	SP140	5.76824	0.579372	4.77944	0.000274669	0.00189489	0.629616
ENSG00000079337	RAPGEF3	4.07479	0.116164	4.36945	0.000606907	0.00360313	-0.129697
ENSG00000079385	CEACAM1	2.64242	1.22872	5.99713	2.94892e-05	0.00031458	2.65322
ENSG00000079432	CIC	0.990262	6.26771	2.76481	0.0149226	0.047596	-4.11832
ENSG00000079435	LIPE	1.26969	4.30056	3.28728	0.00524597	0.020586	-2.77586
ENSG00000079459	FDFT1	2.05408	7.94523	8.20572	8.58108e-07	1.93497e-05	5.78608
ENSG00000079462	PAFAH1B3	-2.76251	4.10117	-6.77348	7.89849e-06	0.000109034	3.84554
ENSG00000079557	AFM	-5.55871	-3.16722	-6.34804	1.60915e-05	0.000193306	2.75381
ENSG00000079691	CARMIL1	4.34433	3.67425	8.16113	9.15933e-07	2.01104e-05	6.04637
ENSG00000079739	PGM1	-0.760763	6.04787	-4.22457	0.000806461	0.00453596	-1.19274
ENSG00000079819	EPB41L2	-1.43465	6.83405	-6.10026	2.46366e-05	0.000270384	2.32944
ENSG00000079931	MOXD1	-7.81751	2.28408	-6.3753	1.53628e-05	0.000186665	3.34412
ENSG00000080189	SLC35C2	0.738846	5.51857	3.34468	0.00467387	0.018794	-2.97001
ENSG00000080200	CRYBG3	-5.50699	3.02411	-8.59933	4.8749e-07	1.29359e-05	6.68068
ENSG00000080298	RFX3	1.78561	3.99784	2.77772	0.0145454	0.0466431	-3.91921
ENSG00000080546	SESN1	3.33504	4.77506	15.5559	2.21174e-10	8.88285e-08	14.2302
ENSG00000080815	PSEN1	0.675832	5.9984	3.84664	0.00170687	0.00834894	-1.99678
ENSG00000080822	CLDND1	0.473076	5.87679	2.90591	0.0112707	0.0380556	-3.85503
ENSG00000080839	RBL1	-1.48407	6.25483	-5.77139	4.39338e-05	0.000430077	1.83745
ENSG00000080845	DLGAP4	1.12436	4.78299	4.6684	0.000339831	0.00226047	-0.252275
ENSG00000081019	RSBN1	0.69588	5.18153	3.34081	0.00471041	0.0189078	-2.89826
ENSG00000081026	MAGI3	-8.7353	-0.511945	-9.7706	1.00348e-07	4.29733e-06	6.61447
ENSG00000081059	TCF7	5.95789	-1.24947	3.30472	0.00506517	0.0200395	-1.98681
ENSG00000081177	EXD2	4.85087	-3.50905	3.40367	0.00415092	0.0171341	-1.79638
ENSG00000081181	ARG2	-3.04998	0.350654	-3.95074	0.00138697	0.00707529	-0.938063
ENSG00000081237	PTPRC	0.928559	7.12886	2.86266	0.0122855	0.0408691	-3.98642
ENSG00000081320	STK17B	1.65883	6.1408	7.18005	4.09411e-06	6.53474e-05	4.22809
ENSG00000081853	PCDHGA2	4.87275	-3.69709	4.99198	0.000183491	0.00136198	0.789195
ENSG00000082146	STRADB	-2.58681	3.80029	-8.45991	5.94356e-07	1.4819e-05	6.41099
ENSG00000082258	CCNT2	0.497732	5.84228	3.35292	0.00459704	0.0185479	-2.9676
ENSG00000082458	DLG3	-5.59341	1.45618	-7.26063	3.60352e-06	5.98305e-05	4.71988
ENSG00000082512	TRAF5	3.41413	3.92448	11.2753	1.60617e-08	1.29014e-06	10.0278
ENSG00000082641	NFE2L1	1.12609	7.8269	3.24277	0.00573716	0.0221267	-3.24179
ENSG00000082805	ERC1	-1.11254	6.89564	-3.13855	0.00707374	0.0262789	-3.4329
ENSG00000083099	LYRM2	0.567916	6.11818	3.6332	0.00261699	0.011763	-2.41104
ENSG00000083223	ZCCHC6	1.23352	5.85469	5.50289	7.12335e-05	0.00063423	1.24764
ENSG00000083290	ULK2	-3.50927	-0.252473	-3.81741	0.00180951	0.00876004	-1.11549
ENSG00000083444	PLOD1	-1.29143	4.80495	-4.30345	0.000690652	0.00400902	-0.948785
ENSG00000083520	DIS3	1.67634	7.1401	8.31776	7.29177e-07	1.72267e-05	5.96557
ENSG00000083535	PIBF1	1.43051	4.65279	3.00283	0.00928607	0.0326451	-3.51552
ENSG00000083544	TDRD3	0.984145	4.25275	4.1793	0.000881729	0.00486901	-1.06976
ENSG00000083635	NUFIP1	-1.26622	5.98466	-3.77205	0.00198131	0.00939446	-2.07123
ENSG00000083642	PDS5B	-1.67671	7.30571	-8.53106	5.37023e-07	1.38545e-05	6.28119
ENSG00000083720	OXCT1	-0.88813	6.66832	-2.97961	0.00972771	0.0339456	-3.73535
ENSG00000083817	ZNF416	4.36287	1.30367	7.40451	2.87524e-06	5.05634e-05	4.90725
ENSG00000083844	ZNF264	-4.51422	2.66831	-7.81536	1.53125e-06	3.05005e-05	5.56748
ENSG00000084070	SMAP2	1.05639	6.63098	3.28841	0.00523406	0.0205599	-3.13347
ENSG00000084234	APLP2	2.71568	8.25713	15.6956	1.95851e-10	8.88285e-08	14.3806
ENSG00000084764	MAPRE3	4.41343	-4.00184	2.90564	0.0112769	0.0380678	-2.63646
ENSG00000085063	CD59	-1.16484	5.35718	-6.21532	2.01943e-05	0.000230304	2.6044
ENSG00000085117	CD82	4.34771	1.74014	7.33802	3.19038e-06	5.44306e-05	4.8524
ENSG00000085274	MYNN	0.684953	5.6047	2.86112	0.0123234	0.0409773	-3.90463
ENSG00000085365	SCAMP1	0.842589	6.21857	4.43037	0.000538851	0.00328169	-0.841473
ENSG00000085449	WDFY1	-1.60307	4.43146	-4.22075	0.00081256	0.00456436	-1.00687
ENSG00000085491	SLC25A24	-9.4126	1.15885	-10.7206	3.08203e-08	1.95722e-06	8.00209
ENSG00000085563	ABCB1	11.1844	3.32599	10.2947	5.17765e-08	2.72837e-06	8.18
ENSG00000085733	CTTN	6.01494	2.25815	6.38055	1.52267e-05	0.000185618	3.29834
ENSG00000085788	DDHD2	-1.32637	5.398	-3.96836	0.00133919	0.00687878	-1.57709
ENSG00000085840	ORC1	-1.65289	6.34846	-4.69873	0.000320593	0.00214886	-0.205326
ENSG00000085982	USP40	6.35815	-2.94297	4.22853	0.000800201	0.00451271	-0.394112
ENSG00000085999	RAD54L	-1.7053	5.31761	-3.93337	0.00143576	0.00725941	-1.58182
ENSG00000086062	B4GALT1	1.48025	6.78997	4.44079	0.000528019	0.0032263	-0.833609
ENSG00000086232	EIF2AK1	-1.28296	8.14736	-8.44413	6.07934e-07	1.50636e-05	6.14241
ENSG00000086289	EPDR1	-9.3034	1.20082	-9.35601	1.72681e-07	6.22824e-06	6.98741
ENSG00000086504	MRPL28	-2.02597	5.01579	-5.91022	3.43524e-05	0.000354498	2.21537
ENSG00000086666	ZFAND6	0.824103	6.43674	3.95089	0.00138655	0.00707529	-1.80832
ENSG00000086730	LAT2	1.61927	6.29148	3.29946	0.00511898	0.0202057	-3.0396
ENSG00000086758	HUWE1	-1.21072	9.3471	-5.75195	4.54832e-05	0.00044233	1.67858
ENSG00000086827	ZW10	-0.809201	5.66828	-3.79453	0.0018942	0.00907116	-2.02191
ENSG00000087301	TXNDC16	1.71679	5.50294	5.46356	7.65229e-05	0.000672063	1.25165
ENSG00000087586	AURKA	-1.35178	6.50496	-4.59756	0.000389554	0.00252674	-0.444175
ENSG00000088179	PTPN4	1.07512	5.14732	3.94429	0.00140489	0.00714953	-1.6688
ENSG00000088280	ASAP3	6.66374	1.65103	4.61675	0.000375389	0.00245307	0.27476
ENSG00000088305	DNMT3B	2.18333	6.01063	5.4742	7.50529e-05	0.000661891	1.32944
ENSG00000088325	TPX2	0.916719	8.86907	5.26573	0.000110051	0.000896577	0.764538
ENSG00000088356	PDRG1	1.15442	6.06136	4.4419	0.000526882	0.00322068	-0.76374
ENSG00000088387	DOCK9	1.70886	3.22214	2.96774	0.00996133	0.0345289	-3.36986
ENSG00000088451	TGDS	0.823011	4.13321	3.74299	0.00209998	0.0098418	-1.87932
ENSG00000088726	TMEM40	4.00612	-2.22906	4.73788	0.0002974	0.00201688	0.513348
ENSG00000088727	KIF9	1.43771	2.43504	3.78122	0.0019453	0.00924731	-1.51727
ENSG00000088812	ATRN	8.06531	0.167387	12.0472	6.76453e-09	7.23327e-07	9.31787
ENSG00000088836	SLC4A11	-9.48287	-0.795862	-7.80888	1.5463e-06	3.06782e-05	4.64926
ENSG00000088881	EBF4	4.21346	-3.27012	4.94027	0.00020231	0.00147152	0.682679
ENSG00000088882	CPXM1	-9.76114	0.862618	-11.1558	1.84426e-08	1.39115e-06	8.45708
ENSG00000088899	LZTS3	0.99919	2.25609	2.80567	0.0137603	0.0446902	-3.4193
ENSG00000088992	TESC	-3.45322	3.92181	-5.37479	9.00147e-05	0.000769582	1.47883
ENSG00000089041	P2RX7	-4.45645	0.568539	-6.94266	5.99273e-06	8.81703e-05	4.2316
ENSG00000089057	SLC23A2	-1.12849	5.30433	-6.1444	2.28222e-05	0.000254417	2.54086
ENSG00000089063	TMEM230	0.638032	6.5724	3.31074	0.00500412	0.0198508	-3.10056
ENSG00000089127	OAS1	3.7801	3.46086	8.83949	3.48288e-07	1.02486e-05	6.97713
ENSG00000089159	PXN	1.50537	4.91633	6.88555	6.57534e-06	9.48636e-05	3.80672
ENSG00000089177	KIF16B	5.91033	0.83726	6.25203	1.89601e-05	0.000219772	3.12822
ENSG00000089220	PEBP1	-1.21104	8.07405	-3.89703	0.0015436	0.0077074	-1.92809
ENSG00000089327	FXYD5	0.673524	6.55433	3.11476	0.00741977	0.0273728	-3.4857
ENSG00000089505	CMTM1	1.83908	1.08865	3.79074	0.0019086	0.00912543	-1.38474
ENSG00000089685	BIRC5	-1.70991	7.50903	-6.5659	1.11427e-05	0.000144234	3.16057
ENSG00000089876	DHX32	-7.05256	1.43093	-13.9512	9.62975e-10	2.13579e-07	11.4464
ENSG00000090097	PCBP4	-3.67152	1.85573	-4.94084	0.000202093	0.00147067	0.800307
ENSG00000090238	YPEL3	2.68952	3.34103	3.21134	0.00611132	0.0232917	-3.01301
ENSG00000090263	MRPS33	0.806171	5.45617	4.17499	0.000889257	0.00489965	-1.27773
ENSG00000090273	NUDC	-0.881751	7.32862	-3.10999	0.00749116	0.0275133	-3.49736
ENSG00000090339	ICAM1	1.41778	5.59055	4.57032	0.000410615	0.00263145	-0.473675
ENSG00000090432	MUL1	0.535516	5.07742	2.74201	0.0156119	0.0492657	-4.05544
ENSG00000090520	DNAJB11	0.917554	7.29511	3.76832	0.00199615	0.00945577	-2.18389
ENSG00000090565	RAB11FIP3	-1.16079	5.16457	-5.43263	8.09679e-05	0.000704028	1.20891
ENSG00000090612	ZNF268	0.786737	5.11433	2.95171	0.0102856	0.0354381	-3.62844
ENSG00000090661	CERS4	8.208	1.30349	8.72802	4.06782e-07	1.14702e-05	6.58122
ENSG00000090674	MCOLN1	-1.62041	4.05535	-5.0921	0.000152032	0.00117117	0.801718
ENSG00000090776	EFNB1	8.58832	-1.21981	10.8682	2.58471e-08	1.79416e-06	7.30054
ENSG00000090857	PDPR	0.708306	6.57647	2.80765	0.0137062	0.0445385	-4.07218
ENSG00000090861	AARS	-4.23909	7.42929	-3.78352	0.00193636	0.00922251	-1.9447
ENSG00000090863	GLG1	-1.48085	7.8004	-5.33792	9.63269e-05	0.000810542	0.902786
ENSG00000090889	KIF4A	-1.03415	6.2546	-4.32113	0.000667123	0.00389526	-1.00593
ENSG00000090905	TNRC6A	0.904533	7.24057	4.15157	0.000931329	0.00509181	-1.41569
ENSG00000090975	PITPNM2	-4.82569	4.75203	-15.0242	3.54559e-10	1.09766e-07	13.6975
ENSG00000091140	DLD	1.22183	7.31855	6.28981	1.77722e-05	0.000209766	2.65302
ENSG00000091436	AC013461.1	-7.22689	4.54278	-14.817	4.27863e-10	1.24668e-07	13.2974
ENSG00000091483	FH	-1.66707	6.33852	-7.35957	3.08445e-06	5.34207e-05	4.53615
ENSG00000091490	SEL1L3	2.95551	7.7212	12.218	5.62116e-09	6.61692e-07	10.9752
ENSG00000091592	NLRP1	4.93173	1.06341	4.99554	0.000182265	0.00135423	0.910951
ENSG00000091651	ORC6	-1.8123	6.58385	-7.32106	3.27646e-06	5.54536e-05	4.47352
ENSG00000092036	HAUS4	-0.681055	5.76385	-3.42239	0.00399751	0.0166582	-2.8282
ENSG00000092068	SLC7A8	6.32612	-1.33481	6.36179	1.57198e-05	0.00019007	2.79163
ENSG00000092094	OSGEP	-0.637486	5.62061	-2.99593	0.00941516	0.0330755	-3.56656
ENSG00000092201	SUPT16H	-0.940455	9.16491	-3.25212	0.00563034	0.0217599	-3.22177
ENSG00000092345	DAZL	7.0335	-1.9747	6.24032	1.93448e-05	0.000223013	2.65792
ENSG00000092758	COL9A3	-7.82295	3.23735	-9.39963	1.6296e-07	5.94982e-06	7.57039
ENSG00000092820	EZR	2.08947	9.13785	9.91887	8.2991e-08	3.76887e-06	8.20664
ENSG00000092853	CLSPN	-1.65659	6.67041	-4.0262	0.00119378	0.00629288	-1.52397
ENSG00000093009	CDC45	-1.57193	6.02702	-5.17828	0.000129437	0.00102638	0.823559
ENSG00000093072	CECR1	2.62773	4.38634	5.32532	9.85863e-05	0.000823956	1.05443
ENSG00000093167	LRRFIP2	0.843009	5.2543	3.57174	0.00296069	0.0130397	-2.46612
ENSG00000094804	CDC6	-0.997627	5.96221	-2.98581	0.00960773	0.0336169	-3.543
ENSG00000094880	CDC23	-0.636582	6.30494	-3.86256	0.00165347	0.00813595	-1.9375
ENSG00000094916	CBX5	1.24487	8.9467	6.07838	2.55914e-05	0.000279595	2.26928
ENSG00000095303	PTGS1	-3.72154	-1.35254	-3.23167	0.00586669	0.0225385	-2.14003
ENSG00000095397	WHRN	9.28755	-1.44317	4.56728	0.000413042	0.0026456	0.189094
ENSG00000095585	BLNK	1.85913	4.49814	8.13165	9.56414e-07	2.08698e-05	5.79943
ENSG00000096060	FKBP5	0.89709	7.56999	4.70143	0.000318934	0.00213966	-0.325863
ENSG00000096070	BRPF3	0.860318	5.84455	3.00404	0.00926364	0.0325894	-3.67981
ENSG00000096093	EFHC1	2.1005	3.88804	3.43933	0.00386356	0.0162137	-2.55732
ENSG00000096264	NCR2	4.18094	-3.02757	5.66889	5.27737e-05	0.000499501	1.73537
ENSG00000096433	ITPR3	0.691696	7.3466	2.92338	0.0108846	0.0371061	-3.86875
ENSG00000096717	SIRT1	-0.704525	6.28854	-3.1227	0.00730245	0.0270153	-3.43616
ENSG00000096872	IFT74	3.55751	3.41043	8.18394	8.85849e-07	1.95598e-05	6.07339
ENSG00000096968	JAK2	1.80978	4.22015	5.13204	0.000141091	0.00110245	0.730817
ENSG00000097021	ACOT7	-2.60311	5.61009	-5.11789	0.000144869	0.0011271	0.723677
ENSG00000097033	SH3GLB1	0.363338	6.90759	2.77081	0.014746	0.0471182	-4.16626
ENSG00000097096	SYDE2	-4.61783	0.858405	-8.52361	5.42744e-07	1.39295e-05	6.41287
ENSG00000099194	SCD	1.44251	10.0743	5.66227	5.34053e-05	0.000503555	1.51692
ENSG00000099204	ABLIM1	8.0555	4.73743	24.3066	4.59112e-13	2.27414e-09	18.7624
ENSG00000099290	FAM21A	-1.07051	6.19516	-5.66005	5.36184e-05	0.000504924	1.53139
ENSG00000099377	HSD3B7	-1.67769	0.553024	-3.6143	0.00271817	0.0121626	-1.56524
ENSG00000099785	MARCH2	-0.983958	2.65132	-2.92592	0.0108294	0.0369517	-3.36972
ENSG00000099810	MTAP	-1.10234	6.07648	-3.41395	0.00406593	0.0168535	-2.84371
ENSG00000099822	HCN2	-4.69141	-0.724926	-5.55929	6.43047e-05	0.000584088	1.954
ENSG00000099840	IZUMO4	3.22955	1.20129	4.32972	0.000655977	0.00384226	-0.313485
ENSG00000099866	MADCAM1	4.1192	-3.08821	3.7162	0.00221577	0.0102798	-1.25098
ENSG00000099901	RANBP1	-1.12467	8.18823	-2.99358	0.00945956	0.0331609	-3.73107
ENSG00000099904	ZDHHC8	8.30785	-0.636717	6.23585	1.9494e-05	0.000224113	2.78781
ENSG00000099910	KLHL22	-4.44466	0.928362	-7.65661	1.94836e-06	3.69766e-05	5.31939
ENSG00000099954	CECR2	3.28796	-0.059372	2.91523	0.0110631	0.0375595	-2.90062
ENSG00000099956	SMARCB1	0.591202	7.10113	4.06529	0.0011047	0.005905	-1.5858
ENSG00000099958	DERL3	3.16185	4.06249	10.2575	5.42152e-08	2.8071e-06	8.82473
ENSG00000099985	OSM	3.22217	-0.486338	3.98201	0.00130332	0.00673883	-0.808308
ENSG00000100003	SEC14L2	-5.71659	0.120495	-5.95731	3.16214e-05	0.000332667	2.61209
ENSG00000100030	MAPK1	-0.643409	7.4973	-3.11031	0.00748635	0.027506	-3.50163
ENSG00000100031	GGT1	-4.24813	1.46229	-6.83666	7.12135e-06	0.00010088	4.07661
ENSG00000100036	SLC35E4	1.62888	0.780655	2.90657	0.0112559	0.0380346	-3.02055
ENSG00000100055	CYTH4	3.20924	0.951725	4.40995	0.000560741	0.0033856	-0.0879813
ENSG00000100056	DGCR14	-0.716161	4.76878	-3.18914	0.00639016	0.0241992	-3.08078
ENSG00000100058	CRYBB2P1	1.67186	4.47325	7.33026	3.22946e-06	5.48455e-05	4.66753
ENSG00000100060	MFNG	0.930427	7.38482	4.41953	0.000550365	0.00333813	-0.88215
ENSG00000100077	GRK3	2.036	5.68144	10.9667	2.30072e-08	1.63582e-06	9.59479
ENSG00000100099	HPS4	-1.03919	7.65279	-4.04515	0.00114972	0.00609738	-1.6299
ENSG00000100100	PIK3IP1	2.72455	4.08428	5.19215	0.000126142	0.001004	0.877351
ENSG00000100116	GCAT	-1.65304	4.47662	-6.799	7.57444e-06	0.000105687	3.80608
ENSG00000100151	PICK1	0.792777	3.57192	3.04686	0.00850226	0.0303784	-3.19245
ENSG00000100154	TTC28	7.29471	0.051259	5.99729	2.9481e-05	0.00031458	2.64768
ENSG00000100201	DDX17	0.825816	9.20228	2.84068	0.0128351	0.0423468	-4.02775
ENSG00000100228	RAB36	-4.44882	0.0964507	-6.16276	2.21092e-05	0.00024721	2.98678
ENSG00000100241	SBF1	1.28442	6.14865	3.54392	0.00313089	0.0136597	-2.60447
ENSG00000100258	LMF2	-0.770825	5.36034	-3.26967	0.00543511	0.0211539	-3.0056
ENSG00000100266	PACSIN2	-0.567701	6.33456	-3.39667	0.00420975	0.017324	-2.89338
ENSG00000100276	RASL10A	1.92192	-0.170425	3.06584	0.00818477	0.0295136	-2.52198
ENSG00000100280	AP1B1	1.05835	7.94213	4.04566	0.00114855	0.00609336	-1.6303
ENSG00000100281	HMGXB4	-1.01754	6.13714	-5.18114	0.00012875	0.00102257	0.699791
ENSG00000100290	BIK	-0.99275	4.6817	-3.0562	0.0083445	0.029966	-3.33338
ENSG00000100292	HMOX1	-7.14161	-0.354919	-6.53113	1.18108e-05	0.000151431	3.3203
ENSG00000100311	PDGFB	5.99017	-2.69275	4.18459	0.000872565	0.00482737	-0.471533
ENSG00000100321	SYNGR1	9.98689	0.505588	9.23317	2.03508e-07	6.98413e-06	6.09468
ENSG00000100364	KIAA0930	1.08002	6.96028	3.09379	0.00773867	0.0282339	-3.52394
ENSG00000100379	KCTD17	-3.43767	1.94066	-8.0552	1.07043e-06	2.28873e-05	5.91436
ENSG00000100427	MLC1	4.88667	-4.17198	5.16808	0.00013192	0.00104217	1.05471
ENSG00000100429	HDAC10	-1.03675	4.82546	-4.1833	0.000874789	0.00483787	-1.15765
ENSG00000100439	ABHD4	2.44589	3.29326	2.89124	0.0116054	0.0390085	-3.64575
ENSG00000100441	KHNYN	1.40993	6.73806	4.21766	0.000817517	0.00458427	-1.27787
ENSG00000100442	FKBP3	-1.2229	6.38407	-3.73034	0.00215385	0.0100554	-2.20854
ENSG00000100448	CTSG	-5.31367	-3.36339	-2.91797	0.0110027	0.0374056	-2.62379
ENSG00000100479	POLE2	-2.16934	4.19365	-3.78674	0.00192393	0.00917805	-1.67541
ENSG00000100490	CDKL1	-5.12683	3.05722	-4.46005	0.000508583	0.00312942	-0.249137
ENSG00000100505	TRIM9	4.11787	0.953403	8.41336	6.35341e-07	1.55282e-05	6.29076
ENSG00000100522	GNPNAT1	-0.758571	6.4715	-3.50694	0.00337244	0.014512	-2.69177
ENSG00000100526	CDKN3	-1.01147	5.52043	-3.62173	0.00267794	0.0120007	-2.29618
ENSG00000100577	GSTZ1	1.03469	4.68007	2.9353	0.0106284	0.0364417	-3.63253
ENSG00000100578	KIAA0586	-1.16661	4.84491	-3.28953	0.00522229	0.0205245	-2.90956
ENSG00000100580	TMED8	0.826417	7.20425	3.7281	0.00216355	0.0100911	-2.26605
ENSG00000100592	DAAM1	2.25859	6.04085	6.23583	1.94946e-05	0.000224113	2.62496
ENSG00000100600	LGMN	4.9644	2.53148	11.2618	1.63131e-08	1.29633e-06	9.88604
ENSG00000100605	ITPK1	-0.712644	5.79171	-2.90954	0.0111895	0.0378687	-3.83244
ENSG00000100625	SIX4	-6.06735	1.66839	-9.97698	7.7084e-08	3.6249e-06	8.1816
ENSG00000100628	ASB2	5.12615	-1.45848	3.06423	0.00821131	0.0295825	-2.37297
ENSG00000100647	SUSD6	1.12817	5.87057	5.01447	0.000175883	0.00131972	0.355379
ENSG00000100697	DICER1	2.16748	6.79018	5.07385	0.000157318	0.00120435	0.453009
ENSG00000100711	ZFYVE21	-0.973379	3.66709	-3.71549	0.00221889	0.0102836	-1.87022
ENSG00000100714	MTHFD1	-1.83645	6.25754	-4.17847	0.000883178	0.00487338	-1.23405
ENSG00000100726	TELO2	-0.880051	6.21318	-2.80232	0.013852	0.0448915	-4.02765
ENSG00000100731	PCNX1	0.953914	6.4354	2.91282	0.0111164	0.0376887	-3.8827
ENSG00000100749	VRK1	-2.49725	5.52277	-3.92343	0.00146449	0.00738957	-1.55739
ENSG00000100767	PAPLN	-2.57799	0.621943	-4.54703	0.000429556	0.00272903	0.0836451
ENSG00000100784	RPS6KA5	1.40962	4.61677	3.57536	0.00293923	0.0129567	-2.32281
ENSG00000100796	PPP4R3A	0.581341	7.52603	3.76243	0.00201982	0.00955269	-2.19895
ENSG00000100888	CHD8	-1.76301	7.7617	-7.5903	2.15666e-06	4.006e-05	4.8339
ENSG00000100897	DCAF11	0.516482	6.56683	3.34248	0.00469467	0.0188548	-3.03105
ENSG00000100979	PLTP	1.84526	1.77829	4.59448	0.000391879	0.00253961	0.0886358
ENSG00000100991	TRPC4AP	-0.883344	5.98915	-4.70656	0.00031581	0.00212254	-0.254767
ENSG00000100994	PYGB	0.635168	6.62987	3.3037	0.0050755	0.020075	-3.10301
ENSG00000100997	ABHD12	-0.999101	4.80693	-4.66355	0.000343018	0.00227454	-0.117241
ENSG00000101003	GINS1	-3.65149	5.29249	-4.94461	0.000200657	0.0014638	0.616958
ENSG00000101017	CD40	9.53904	1.15731	13.5383	1.44011e-09	2.83005e-07	10.6775
ENSG00000101082	SLA2	1.50482	-1.55318	2.77298	0.0146826	0.0469819	-2.99112
ENSG00000101096	NFATC2	0.660173	5.79554	3.48603	0.00351727	0.0150105	-2.71428
ENSG00000101109	STK4	0.675805	7.60711	3.63425	0.00261149	0.0117477	-2.45755
ENSG00000101144	BMP7	9.01496	3.87053	19.4347	1.0398e-11	1.39495e-08	15.9098
ENSG00000101150	TPD52L2	0.634195	6.70769	3.6359	0.00260284	0.0117171	-2.44324
ENSG00000101160	CTSZ	10.8166	-0.0867188	10.3137	5.0574e-08	2.68969e-06	6.98842
ENSG00000101161	PRPF6	-0.544173	7.28555	-2.83906	0.0128766	0.0424458	-4.03289
ENSG00000101190	TCFL5	-1.10411	4.00236	-3.87649	0.00160813	0.0079603	-1.61555
ENSG00000101236	RNF24	-1.78067	3.84048	-4.6331	0.000363737	0.00238974	-0.102804
ENSG00000101266	CSNK2A1	1.34038	6.97376	6.4716	1.30535e-05	0.000164066	2.98105
ENSG00000101294	HM13	2.11205	7.82124	6.61632	1.02437e-05	0.000135188	3.21723
ENSG00000101337	TM9SF4	2.63246	7.48728	15.052	3.45793e-10	1.09766e-07	13.81
ENSG00000101346	POFUT1	2.24943	7.85451	8.55854	5.16477e-07	1.34646e-05	6.31757
ENSG00000101350	KIF3B	2.7648	7.67126	14.229	7.38796e-10	1.77073e-07	13.0464
ENSG00000101361	NOP56	-1.00651	8.3186	-2.94218	0.0104833	0.0360274	-3.83431
ENSG00000101367	MAPRE1	2.04632	9.28801	10.2414	5.53094e-08	2.81303e-06	8.62378
ENSG00000101384	JAG1	-1.98263	1.69567	-3.8046	0.00185643	0.00893345	-1.38659
ENSG00000101391	CDK5RAP1	-1.78979	5.12074	-5.22702	0.000118231	0.000950193	0.955119
ENSG00000101400	SNTA1	7.23523	-1.50185	9.61785	1.22315e-07	4.93557e-06	6.47945
ENSG00000101412	E2F1	-1.89296	6.24881	-5.00735	0.000178254	0.00133054	0.420513
ENSG00000101417	PXMP4	-3.7171	1.18873	-5.77397	4.37322e-05	0.000428668	2.32772
ENSG00000101421	CHMP4B	-0.756927	6.51825	-3.57643	0.00293297	0.0129399	-2.54816
ENSG00000101440	ASIP	4.65177	-3.30127	5.23332	0.000116858	0.000941706	1.22116
ENSG00000101444	AHCY	-0.625161	8.12294	-3.79115	0.00190704	0.00912091	-2.14215
ENSG00000101665	SMAD7	-2.10784	2.92482	-3.18356	0.00646226	0.0244225	-2.75409
ENSG00000101695	RNF125	-5.68991	2.52886	-12.5687	3.86941e-09	5.38508e-07	11.1116
ENSG00000101746	NOL4	8.85261	-1.43354	13.0554	2.3376e-09	3.77573e-07	8.62805
ENSG00000101752	MIB1	1.04674	7.18851	6.68594	9.12556e-06	0.000123054	3.33714
ENSG00000101846	STS	12.9857	1.56557	5.06247	0.000160712	0.00122694	0.998649
ENSG00000101888	NXT2	0.692969	4.95221	3.29856	0.0051283	0.0202291	-2.90639
ENSG00000101911	PRPS2	-3.39696	5.27894	-8.24974	8.04791e-07	1.85045e-05	6.07964
ENSG00000101940	WDR13	-2.28227	5.1216	-6.64664	9.73997e-06	0.000129692	3.42487
ENSG00000101945	SUV39H1	-2.28177	5.86749	-9.28264	1.90445e-07	6.66894e-06	7.49679
ENSG00000101997	CCDC22	-5.07576	1.70296	-14.3078	6.85872e-10	1.74099e-07	12.4536
ENSG00000102003	SYP	2.2078	2.21547	6.18711	2.11995e-05	0.000239562	3.00598
ENSG00000102010	BMX	5.08308	-3.28456	5.88094	3.61737e-05	0.000368179	2.08376
ENSG00000102030	NAA10	-1.20343	6.50295	-6.35691	1.58506e-05	0.000190721	2.8027
ENSG00000102032	RENBP	-3.8641	0.562047	-7.22087	3.83735e-06	6.26626e-05	4.64202
ENSG00000102034	ELF4	0.711667	5.31296	3.20666	0.00616917	0.0234881	-3.17162
ENSG00000102098	SCML2	6.7165	2.57768	10.5835	3.63551e-08	2.15234e-06	8.96023
ENSG00000102119	EMD	-1.04199	6.47742	-6.52031	1.20271e-05	0.00015341	3.0823
ENSG00000102172	SMS	-1.12201	6.92013	-3.94931	0.00139093	0.00709307	-1.79712
ENSG00000102178	UBL4A	-1.97474	6.13229	-5.7303	4.72757e-05	0.000457071	1.7183
ENSG00000102181	CD99L2	-0.639962	5.27396	-3.19516	0.00631337	0.0239756	-3.2449
ENSG00000102218	RP2	-2.70587	6.54772	-12.2455	5.45698e-09	6.59274e-07	11.0491
ENSG00000102221	JADE3	-2.48515	6.04111	-14.1013	8.33997e-10	1.93644e-07	12.9451
ENSG00000102225	CDK16	-2.44352	7.36684	-11.089	1.99345e-08	1.47377e-06	9.69081
ENSG00000102226	USP11	-2.15643	7.26915	-8.52757	5.39698e-07	1.3884e-05	6.27543
ENSG00000102265	TIMP1	-7.40855	-0.933852	-8.26026	7.92577e-07	1.83659e-05	5.41221
ENSG00000102316	MAGED2	-1.31479	6.1147	-6.52778	1.18772e-05	0.00015202	3.10365
ENSG00000102317	RBM3	-2.09826	9.18619	-8.63717	4.62133e-07	1.25316e-05	6.42891
ENSG00000102385	DRP2	2.90378	1.54	7.38454	2.96631e-06	5.17971e-05	4.92682
ENSG00000102445	RUBCNL	-2.28507	9.45118	-8.7851	3.75635e-07	1.08598e-05	6.64733
ENSG00000102471	NDFIP2	2.32642	5.57485	8.60657	4.82523e-07	1.285e-05	6.46004
ENSG00000102524	TNFSF13B	3.61208	-2.72689	3.28931	0.00522461	0.0205282	-2.01112
ENSG00000102531	FNDC3A	1.15639	6.63552	3.83184	0.00175809	0.00856564	-2.04655
ENSG00000102543	CDADC1	1.48875	3.32217	4.64917	0.00035265	0.00233009	0.0976517
ENSG00000102547	CAB39L	2.81163	2.55493	6.8866	6.56412e-06	9.47938e-05	4.08521
ENSG00000102580	DNAJC3	1.04799	6.71294	4.56649	0.000413671	0.00264849	-0.580622
ENSG00000102595	UGGT2	6.18458	1.73309	7.4121	2.84141e-06	5.01466e-05	4.94108
ENSG00000102606	ARHGEF7	1.80545	6.21246	9.38204	1.6681e-07	6.07548e-06	7.51677
ENSG00000102678	FGF9	-4.93783	-1.15199	-3.69177	0.00232693	0.010702	-1.29438
ENSG00000102710	SUPT20H	-1.25204	6.81036	-3.82732	0.00177404	0.00862922	-2.05912
ENSG00000102738	MRPS31	-0.576326	6.25199	-3.15651	0.00682308	0.0255321	-3.36688
ENSG00000102743	SLC25A15	-0.913668	6.45946	-3.27649	0.00536108	0.0209371	-3.14562
ENSG00000102753	KPNA3	1.38237	7.09023	3.69946	0.00229135	0.0105842	-2.30947
ENSG00000102755	FLT1	-5.90761	1.37541	-9.60152	1.24948e-07	4.97759e-06	7.85434
ENSG00000102760	RGCC	9.40633	-1.27099	8.1276	9.62122e-07	2.09635e-05	4.97975
ENSG00000102763	VWA8	-1.22394	6.95953	-6.07802	2.56076e-05	0.000279595	2.28003
ENSG00000102780	DGKH	-1.19441	6.66433	-4.28653	0.000713963	0.00411859	-1.11562
ENSG00000102786	INTS6	2.05157	5.94535	4.8773	0.000227955	0.00161768	0.105792
ENSG00000102796	DHRS12	1.65517	1.06945	2.76437	0.0149356	0.0476169	-3.42591
ENSG00000102804	TSC22D1	-0.880435	6.52308	-5.13159	0.000141209	0.00110245	0.52158
ENSG00000102805	CLN5	1.07583	4.31193	4.5529	0.000424695	0.00270277	-0.33978
ENSG00000102879	CORO1A	0.97857	8.31115	4.55627	0.000421934	0.00269007	-0.612644
ENSG00000102882	MAPK3	1.34951	4.07594	4.3958	0.000576445	0.0034582	-0.628621
ENSG00000102908	NFAT5	1.24502	5.50759	5.56733	6.33753e-05	0.000578831	1.38765
ENSG00000102934	PLLP	2.56206	1.2508	3.14445	0.00699038	0.0260605	-2.78313
ENSG00000102974	CTCF	-1.04345	6.27382	-2.93072	0.0107262	0.0367178	-3.78019
ENSG00000102977	ACD	-2.23784	4.3949	-4.39311	0.000579487	0.00347085	-0.516089
ENSG00000102996	MMP15	6.93388	-0.196551	5.88864	3.56853e-05	0.000364206	2.42179
ENSG00000103021	CCDC113	2.55393	0.353465	2.87223	0.0120535	0.0402594	-3.03484
ENSG00000103034	NDRG4	5.24385	0.716913	5.10666	0.000147943	0.00114801	1.19274
ENSG00000103037	SETD6	1.27251	4.1584	4.01056	0.00123142	0.00642809	-1.42971
ENSG00000103042	SLC38A7	-1.01098	4.04515	-4.4245	0.000545051	0.00331401	-0.569581
ENSG00000103047	TANGO6	-1.14453	4.74702	-2.85047	0.0125874	0.0417053	-3.75754
ENSG00000103056	SMPD3	2.68998	1.85834	4.42289	0.000546767	0.00332149	-0.147103
ENSG00000103064	SLC7A6	0.961512	6.43136	2.80526	0.0137713	0.0446991	-4.08634
ENSG00000103066	PLA2G15	2.4353	5.39531	10.9571	2.32672e-08	1.64643e-06	9.57849
ENSG00000103121	CMC2	-0.613986	5.35253	-3.36995	0.00444225	0.0180558	-2.80716
ENSG00000103126	AXIN1	-1.11274	5.33669	-4.76349	0.000283172	0.00194093	-0.0662917
ENSG00000103145	HCFC1R1	-1.03275	4.41222	-4.58411	0.000399813	0.00258314	-0.250717
ENSG00000103148	NPRL3	-5.81407	3.0521	-11.8358	8.53268e-09	8.50978e-07	10.4712
ENSG00000103152	MPG	-0.889688	4.98738	-3.8572	0.00167127	0.00820724	-1.86065
ENSG00000103187	COTL1	3.63051	0.71245	5.08391	0.000154381	0.00118582	1.15941
ENSG00000103249	CLCN7	1.08929	5.92123	4.2601	0.000752017	0.00428982	-1.17065
ENSG00000103260	METRN	5.31748	-0.505639	6.0753	2.57288e-05	0.0002803	2.79138
ENSG00000103266	STUB1	-1.23083	5.71622	-5.5703	6.30365e-05	0.000577511	1.44396
ENSG00000103269	RHBDL1	-2.87323	1.64448	-5.06391	0.000160277	0.00122453	1.07926
ENSG00000103274	NUBP1	-1.27665	4.23743	-4.60047	0.000387374	0.0025159	-0.168695
ENSG00000103326	CAPN15	-1.3065	6.20936	-4.4163	0.000553842	0.00335511	-0.822025
ENSG00000103343	ZNF174	0.706615	4.00369	3.4587	0.003716	0.0156874	-2.48957
ENSG00000103404	USP31	-1.15999	4.74666	-3.50646	0.00337574	0.0145191	-2.53406
ENSG00000103485	QPRT	-2.01263	3.51915	-6.29094	1.7738e-05	0.000209539	2.9985
ENSG00000103489	XYLT1	1.45301	4.86219	4.66703	0.000340732	0.00226444	-0.168382
ENSG00000103490	PYCARD	-1.37579	3.78039	-5.54618	6.585e-05	0.000595938	1.63988
ENSG00000103502	CDIPT	0.564745	5.52574	2.80274	0.0138407	0.0448674	-4.05198
ENSG00000103507	BCKDK	-0.695287	5.36747	-2.75145	0.0153228	0.0485972	-4.07936
ENSG00000103512	NOMO1	1.66398	6.8007	5.75712	4.50655e-05	0.000439102	1.70159
ENSG00000103522	IL21R	2.54157	6.26966	4.80417	0.000262001	0.00182017	-0.0550413
ENSG00000103544	C16orf62	-2.00985	3.80397	-6.01301	2.86811e-05	0.000307948	2.48075
ENSG00000103550	KNOP1	-1.20829	6.00356	-4.03545	0.00117205	0.0061915	-1.56821
ENSG00000103599	IQCH	1.78253	1.2189	3.34596	0.00466189	0.0187586	-2.26509
ENSG00000103647	CORO2B	9.06057	1.04891	9.77754	9.9455e-08	4.28377e-06	7.36553
ENSG00000103653	CSK	0.905342	7.89413	5.36431	9.17649e-05	0.000780553	0.951643
ENSG00000103657	HERC1	0.843519	6.96329	3.30288	0.00508385	0.020092	-3.11879
ENSG00000103876	FAH	-1.54209	3.82368	-3.43238	0.00391797	0.0163957	-2.40066
ENSG00000103932	RPAP1	-1.11551	5.44456	-3.21612	0.00605296	0.0231226	-3.16872
ENSG00000103966	EHD4	0.98442	5.70783	3.74445	0.00209387	0.00983095	-2.12454
ENSG00000104047	DTWD1	-0.639316	4.59203	-3.06817	0.00814665	0.0293854	-3.39026
ENSG00000104081	BMF	5.92366	3.16283	7.05058	5.03499e-06	7.69752e-05	4.39774
ENSG00000104147	OIP5	-1.61214	4.4855	-5.26978	0.00010923	0.000894556	1.13662
ENSG00000104154	SLC30A4	1.421	2.47309	3.92418	0.0014623	0.00738104	-1.34597
ENSG00000104164	BLOC1S6	1.10947	7.63211	6.52284	1.19762e-05	0.000153023	3.05362
ENSG00000104177	MYEF2	7.42417	2.28804	11.0084	2.19044e-08	1.59133e-06	9.26075
ENSG00000104219	ZDHHC2	1.31139	5.47134	5.20081	0.000124126	0.00099167	0.692159
ENSG00000104324	CPQ	-2.82323	-1.64665	-2.82429	0.0132602	0.0433929	-2.81609
ENSG00000104327	CALB1	-3.24255	-1.20803	-3.02311	0.00891644	0.0316074	-2.52414
ENSG00000104381	GDAP1	9.94893	-0.748135	7.97916	1.19819e-06	2.50424e-05	4.83726
ENSG00000104419	NDRG1	-6.82076	-2.40276	-3.53634	0.00317892	0.0138246	-1.56568
ENSG00000104490	NCALD	5.0933	1.46892	7.23387	3.7592e-06	6.16804e-05	4.63001
ENSG00000104497	SNX16	-1.22976	2.9801	-3.10588	0.00755315	0.0276999	-2.97353
ENSG00000104517	UBR5	0.829533	8.01715	3.48623	0.00351585	0.0150088	-2.75535
ENSG00000104549	SQLE	1.43115	7.717	4.11301	0.00100511	0.00544707	-1.49442
ENSG00000104613	INTS10	1.63744	6.20291	5.31953	9.96441e-05	0.000830461	0.911322
ENSG00000104635	SLC39A14	1.91824	7.17688	8.1462	9.36199e-07	2.04587e-05	5.71015
ENSG00000104643	MTMR9	1.29778	4.65503	5.932	3.30599e-05	0.000344268	2.24282
ENSG00000104660	LEPROTL1	1.26584	4.14405	4.89094	0.000222129	0.0015877	0.377502
ENSG00000104671	DCTN6	0.776509	4.46239	3.61024	0.00274041	0.0122484	-2.22689
ENSG00000104679	R3HCC1	1.4048	4.55222	2.83299	0.0130328	0.0428183	-3.89082
ENSG00000104689	TNFRSF10A	2.54	4.77791	9.11895	2.37427e-07	7.85783e-06	7.27512
ENSG00000104695	PPP2CB	1.12185	5.0159	4.3344	0.00064999	0.00382378	-0.866389
ENSG00000104714	ERICH1	1.25395	4.53616	5.35482	9.33792e-05	0.000791115	1.18731
ENSG00000104738	MCM4	-1.6726	6.3658	-3.66699	0.00244549	0.0111233	-2.26258
ENSG00000104763	ASAH1	1.4058	5.73076	5.53327	6.74103e-05	0.000606	1.31825
ENSG00000104765	BNIP3L	1.33117	5.9053	3.9206	0.00147277	0.00742128	-1.84208
ENSG00000104783	KCNN4	6.1432	-2.63644	4.24761	0.000770713	0.00437798	-0.365006
ENSG00000104823	ECH1	-1.34207	5.62904	-6.12129	2.37541e-05	0.000262833	2.44123
ENSG00000104833	TUBB4A	-2.97247	0.658005	-4.368	0.000608625	0.003609	-0.172272
ENSG00000104856	RELB	-1.3793	6.21755	-3.48522	0.003523	0.0150307	-2.70305
ENSG00000104885	DOT1L	-0.649214	6.91463	-2.79143	0.0141548	0.0456469	-4.11331
ENSG00000104886	PLEKHJ1	0.727049	6.33141	2.98317	0.0096587	0.033746	-3.71463
ENSG00000104888	SLC17A7	1.75888	-0.68399	3.11342	0.00743973	0.0274085	-2.56983
ENSG00000104889	RNASEH2A	-1.42167	5.70624	-7.02936	5.20969e-06	7.90767e-05	4.03955
ENSG00000104894	CD37	8.91869	3.65074	15.2333	2.93976e-10	1.04012e-07	13.3159
ENSG00000104899	AMH	-5.08351	3.26091	-7.48861	2.52291e-06	4.5388e-05	5.07941
ENSG00000104921	FCER2	2.26487	-0.786729	3.04697	0.0085004	0.0303784	-2.47498
ENSG00000104953	TLE6	1.69655	1.25588	2.96307	0.0100547	0.0347922	-3.04476
ENSG00000104960	PTOV1	-1.05982	6.18288	-4.61844	0.000374167	0.00244616	-0.435884
ENSG00000104972	LILRB1	8.04613	2.28472	13.3582	1.72232e-09	3.17277e-07	11.3355
ENSG00000104980	TIMM44	-0.698975	7.05562	-3.4771	0.003581	0.0152344	-2.76396
ENSG00000104998	IL27RA	-3.16287	2.11901	-6.33036	1.65835e-05	0.000197777	3.25949
ENSG00000105011	ASF1B	-1.0779	6.83377	-3.38081	0.00434628	0.0177775	-2.87628
ENSG00000105048	TNNT1	1.74111	1.63281	5.52384	6.8573e-05	0.000614593	1.8155
ENSG00000105176	URI1	0.571527	6.81623	3.16787	0.0066692	0.0250632	-3.3852
ENSG00000105204	DYRK1B	2.18439	2.52667	4.05718	0.00112262	0.00597286	-1.04301
ENSG00000105223	PLD3	1.40558	5.00324	4.18608	0.000870016	0.00481932	-1.27881
ENSG00000105246	EBI3	3.7512	-3.94853	3.65952	0.00248239	0.0112671	-1.37557
ENSG00000105255	FSD1	6.20878	0.169666	8.70986	4.17261e-07	1.16551e-05	6.35395
ENSG00000105287	PRKD2	1.92906	5.50075	4.19699	0.000851495	0.00473548	-1.17284
ENSG00000105290	APLP1	-2.94265	-0.144666	-3.89378	0.00155363	0.00773989	-1.03339
ENSG00000105339	DENND3	3.69921	2.46718	6.34869	1.60738e-05	0.00019325	3.26073
ENSG00000105341	ATP5SL	0.510536	5.5276	2.95245	0.0102705	0.0353942	-3.7117
ENSG00000105355	PLIN3	-1.00633	6.82045	-4.39823	0.000573719	0.00344603	-0.91384
ENSG00000105369	CD79A	4.02944	6.74601	15.1082	3.28747e-10	1.0856e-07	13.8739
ENSG00000105376	ICAM5	8.90408	-0.0733277	8.63325	4.64697e-07	1.25781e-05	5.88964
ENSG00000105383	CD33	6.39799	0.40531	7.76112	1.66204e-06	3.23449e-05	5.23435
ENSG00000105404	RABAC1	0.912991	6.15081	4.60595	0.000383292	0.00249462	-0.483847
ENSG00000105479	CCDC114	4.48206	-1.29933	2.97954	0.00972909	0.0339456	-2.57762
ENSG00000105486	LIG1	-0.756926	6.82245	-2.73462	0.015842	0.0498439	-4.20046
ENSG00000105514	RAB3D	2.73618	2.65605	7.55382	2.28113e-06	4.19605e-05	5.14232
ENSG00000105559	PLEKHA4	3.13351	-0.164043	4.87557	0.000228706	0.00162152	0.796889
ENSG00000105617	LENG1	-0.853978	3.22984	-3.1362	0.00710725	0.0263902	-2.93407
ENSG00000105619	TFPT	-1.35857	3.81634	-4.29798	0.000698099	0.00404751	-0.700688
ENSG00000105639	JAK3	2.45945	4.49832	8.01662	1.13335e-06	2.39909e-05	5.72951
ENSG00000105656	ELL	-0.634005	5.98821	-3.69078	0.00233156	0.0107167	-2.28846
ENSG00000105695	MAG	4.47605	-2.81522	3.01853	0.00899868	0.0318382	-2.44743
ENSG00000105699	LSR	6.22391	1.96064	7.73695	1.72405e-06	3.33585e-05	5.37805
ENSG00000105701	FKBP8	-0.867234	7.46611	-4.38355	0.000590413	0.00352191	-0.953438
ENSG00000105708	ZNF14	7.09394	-0.246693	7.12572	4.46413e-06	6.98284e-05	4.31623
ENSG00000105723	GSK3A	-0.627314	6.16282	-2.81541	0.0134966	0.0439822	-4.03114
ENSG00000105726	ATP13A1	-0.549036	6.70696	-2.90778	0.0112288	0.0379743	-3.89292
ENSG00000105755	ETHE1	-5.32006	1.77892	-9.56244	1.31496e-07	5.14219e-06	7.81521
ENSG00000105778	AVL9	-0.694039	7.08052	-3.74891	0.00207523	0.0097619	-2.21546
ENSG00000105808	RASA4	4.32555	3.64003	9.47272	1.47948e-07	5.55483e-06	7.8433
ENSG00000105810	CDK6	1.32812	7.48683	3.43758	0.00387722	0.0162572	-2.85141
ENSG00000105819	PMPCB	0.724241	7.23891	3.74423	0.00209479	0.00983214	-2.23456
ENSG00000105835	NAMPT	1.89261	3.17692	4.44951	0.000519123	0.0031811	-0.351595
ENSG00000105849	TWISTNB	-1.22329	6.95405	-5.44197	7.95977e-05	0.000694145	1.12677
ENSG00000105851	PIK3CG	0.950969	6.59361	2.98284	0.00966508	0.033746	-3.74614
ENSG00000105854	PON2	-6.026	0.0198233	-7.83877	1.47819e-06	2.97642e-05	5.41538
ENSG00000105866	SP4	-1.13562	5.5412	-3.23004	0.00588586	0.0225946	-3.07394
ENSG00000105875	WDR91	2.79969	2.95666	5.6616	5.34693e-05	0.000503839	2.00449
ENSG00000105879	CBLL1	0.942078	6.62044	4.05119	0.00113604	0.00603775	-1.59745
ENSG00000105887	MTPN	1.01004	9.0857	6.10065	2.46202e-05	0.000270384	2.3101
ENSG00000105889	STEAP1B	5.43001	-2.73031	5.73583	4.68113e-05	0.00045317	1.90083
ENSG00000105928	DFNA5	1.50097	2.71317	3.85286	0.0016858	0.00825949	-1.37331
ENSG00000105953	OGDH	-1.16424	7.33128	-4.01573	0.00121886	0.00638878	-1.67737
ENSG00000105963	ADAP1	-5.6116	1.70596	-5.82066	4.02481e-05	0.000400058	2.42967
ENSG00000105967	TFEC	8.37727	0.266862	7.8328	1.49155e-06	2.99519e-05	5.25818
ENSG00000105968	H2AFV	-1.61083	7.94626	-7.16706	4.17951e-06	6.62833e-05	4.1461
ENSG00000105974	CAV1	-8.62634	-0.628419	-7.81361	1.53529e-06	3.05005e-05	4.63108
ENSG00000105983	LMBR1	1.02981	6.51265	5.42999	8.13589e-05	0.000707013	1.09546
ENSG00000105997	HOXA3	-5.60896	-1.91339	-6.80912	7.44974e-06	0.000104437	3.3393
ENSG00000106003	LFNG	-3.75882	2.21793	-4.84282	0.000243398	0.00171498	0.712988
ENSG00000106004	HOXA5	-3.12115	0.82609	-4.83498	0.000247059	0.00173502	0.708994
ENSG00000106006	HOXA6	-2.76962	-0.34794	-4.48481	0.000484672	0.00301222	0.108471
ENSG00000106009	BRAT1	-1.95505	6.58925	-7.32844	3.23871e-06	5.49397e-05	4.45996
ENSG00000106012	IQCE	-1.36606	4.45305	-4.37966	0.000594916	0.00354327	-0.722787
ENSG00000106013	ANKRD7	8.20861	-1.53616	7.24724	3.68057e-06	6.08379e-05	3.96285
ENSG00000106018	VIPR2	4.4619	-2.05019	3.41932	0.00402228	0.0167145	-1.77661
ENSG00000106086	PLEKHA8	1.14678	6.10666	4.2486	0.000769213	0.00437113	-1.19853
ENSG00000106089	STX1A	3.49318	2.68784	4.35585	0.000623269	0.00368408	-0.497013
ENSG00000106100	NOD1	-6.02836	1.25214	-8.48685	5.71924e-07	1.44292e-05	6.31918
ENSG00000106105	GARS	-1.4462	8.58518	-3.22304	0.00596925	0.0228734	-3.27995
ENSG00000106123	EPHB6	-5.1217	-3.19821	-4.23337	0.000792606	0.00447667	-0.384203
ENSG00000106125	FAM188B	-2.28898	0.580304	-4.48888	0.000480855	0.00299225	0.0342096
ENSG00000106211	HSPB1	-2.17107	5.86957	-4.24293	0.000777851	0.00440841	-1.10956
ENSG00000106244	PDAP1	0.66695	7.63716	3.32101	0.00490184	0.0195024	-3.0846
ENSG00000106245	BUD31	0.927885	6.96609	3.95871	0.00136514	0.00699032	-1.79625
ENSG00000106263	EIF3B	-1.34396	9.3629	-3.63139	0.00262649	0.0117986	-2.46077
ENSG00000106266	SNX8	-1.57929	5.51348	-5.76162	4.47058e-05	0.000436484	1.82675
ENSG00000106268	NUDT1	-2.44757	5.28228	-8.68095	4.3453e-07	1.19317e-05	6.67154
ENSG00000106299	WASL	0.641821	4.11208	2.99311	0.0094685	0.0331766	-3.4131
ENSG00000106305	AIMP2	-1.80446	6.63268	-8.57892	5.01771e-07	1.31505e-05	6.37855
ENSG00000106346	USP42	-1.01768	5.76758	-6.24297	1.92572e-05	0.000222539	2.63817
ENSG00000106351	AGFG2	0.96926	4.06711	3.63278	0.00261919	0.0117693	-2.06179
ENSG00000106367	AP1S1	-0.759105	6.14136	-3.2234	0.00596498	0.0228629	-3.24472
ENSG00000106392	C1GALT1	-0.760683	5.96289	-4.81403	0.000257122	0.00179297	-0.0509876
ENSG00000106399	RPA3	-1.29742	5.84833	-4.55237	0.000425136	0.00270442	-0.509677
ENSG00000106415	GLCCI1	-1.59649	6.372	-4.05929	0.00111793	0.0059584	-1.54837
ENSG00000106460	TMEM106B	-0.534136	6.36695	-2.95038	0.0103132	0.0355247	-3.8034
ENSG00000106524	ANKMY2	-1.51829	4.70275	-5.21024	0.00012197	0.000977606	0.878446
ENSG00000106536	POU6F2	4.73795	-1.56303	3.03362	0.0087308	0.0310754	-2.473
ENSG00000106537	TSPAN13	7.42984	2.09751	11.0024	2.20592e-08	1.59133e-06	9.13452
ENSG00000106546	AHR	9.36208	2.08124	7.8546	1.44344e-06	2.9183e-05	5.19243
ENSG00000106591	MRPL32	-0.697514	6.14294	-3.08528	0.00787189	0.0286285	-3.49621
ENSG00000106608	URGCP	-1.19745	5.08807	-4.23593	0.000788628	0.00446098	-1.13035
ENSG00000106615	RHEB	0.575088	6.63268	2.76664	0.0148684	0.0474638	-4.16179
ENSG00000106624	AEBP1	3.60375	2.64633	11.3157	1.5333e-08	1.26284e-06	10.0032
ENSG00000106733	NMRK1	1.49277	2.82059	4.08956	0.00105285	0.00566244	-1.02881
ENSG00000106772	PRUNE2	2.58275	2.40248	4.92933	0.000206542	0.00149572	0.679856
ENSG00000106789	CORO2A	3.21375	2.56598	4.23065	0.000796865	0.00449693	-0.680484
ENSG00000106799	TGFBR1	0.778096	6.2823	2.81214	0.0135844	0.0441909	-4.0676
ENSG00000106803	SEC61B	0.629754	6.71625	2.79996	0.0139172	0.0450663	-4.09746
ENSG00000106927	AMBP	2.86606	-2.5437	4.03236	0.00117927	0.00622298	-0.734279
ENSG00000106948	AKNA	1.52762	7.43546	3.43142	0.00392558	0.0164101	-2.86423
ENSG00000106952	TNFSF8	9.82321	1.4718	7.18305	4.07459e-06	6.5298e-05	4.37753
ENSG00000106993	CDC37L1	0.613222	3.95838	2.86911	0.0121287	0.0404712	-3.63061
ENSG00000107014	RLN2	5.66795	-3.29962	6.41404	1.43863e-05	0.000177854	2.82496
ENSG00000107036	RIC1	2.10067	6.30848	11.3633	1.45187e-08	1.24352e-06	10.0375
ENSG00000107077	KDM4C	1.96575	5.02042	6.95095	5.91276e-06	8.71663e-05	3.91496
ENSG00000107104	KANK1	3.71097	2.38695	11.2676	1.62044e-08	1.29461e-06	9.997
ENSG00000107175	CREB3	-0.609317	5.15505	-3.43201	0.00392089	0.0164025	-2.75115
ENSG00000107185	RGP1	-0.776322	6.25369	-5.06155	0.00016099	0.00122745	0.389228
ENSG00000107186	MPDZ	10.4002	-0.503534	8.42264	6.26938e-07	1.54122e-05	5.30879
ENSG00000107242	PIP5K1B	-3.81787	1.72345	-5.55627	6.46572e-05	0.000586214	1.96628
ENSG00000107262	BAG1	-0.996102	7.08796	-3.143	0.00701084	0.0261105	-3.42395
ENSG00000107263	RAPGEF1	1.59322	8.08586	5.83921	3.89461e-05	0.000389199	1.83554
ENSG00000107281	NPDC1	7.42418	-0.653526	6.87131	6.72967e-06	9.64348e-05	3.83722
ENSG00000107331	ABCA2	4.10493	2.27729	4.07742	0.00107846	0.00578764	-0.913031
ENSG00000107371	EXOSC3	-1.14992	6.14553	-4.70579	0.000316276	0.00212471	-0.243317
ENSG00000107372	ZFAND5	-0.764136	7.40514	-4.99964	0.000180863	0.00134515	0.255204
ENSG00000107438	PDLIM1	-9.41218	2.97784	-16.3247	1.14611e-10	6.30787e-08	12.855
ENSG00000107443	CCNJ	-2.02355	4.21664	-8.57494	5.04606e-07	1.32015e-05	6.59041
ENSG00000107518	ATRNL1	5.5728	-2.06321	4.24959	0.000767716	0.00436596	-0.369677
ENSG00000107537	PHYH	-4.32562	3.01701	-11.617	1.08894e-08	1.02212e-06	10.3644
ENSG00000107643	MAPK8	-0.616878	5.27092	-2.98939	0.00953926	0.033393	-3.62117
ENSG00000107679	PLEKHA1	5.34986	0.992678	10.395	4.57545e-08	2.52756e-06	8.69448
ENSG00000107719	PALD1	9.75145	2.21156	12.8663	2.83784e-09	4.3031e-07	10.4347
ENSG00000107736	CDH23	7.28662	-0.193968	6.77829	7.83628e-06	0.000108525	3.56091
ENSG00000107738	C10orf54	9.66141	-1.09047	10.5909	3.60287e-08	2.14992e-06	7.15882
ENSG00000107798	LIPA	0.695612	6.0278	3.43284	0.00391438	0.0163853	-2.84295
ENSG00000107819	SFXN3	-5.64754	0.878874	-7.4852	2.53627e-06	4.5518e-05	4.97492
ENSG00000107831	FGF8	-2.49438	-2.68589	-3.0486	0.00847266	0.0302989	-2.43284
ENSG00000107863	ARHGAP21	-2.19172	4.22968	-3.97464	0.00132256	0.00680514	-1.49023
ENSG00000107874	CUEDC2	-0.610987	5.69923	-3.05365	0.00838723	0.0300831	-3.54176
ENSG00000107957	SH3PXD2A	-2.21576	5.54913	-6.79619	7.6094e-06	0.000105975	3.68533
ENSG00000108039	XPNPEP1	0.604644	6.46136	2.83234	0.0130498	0.0428553	-4.03845
ENSG00000108055	SMC3	-0.60462	7.58893	-3.53395	0.00319423	0.0138669	-2.65755
ENSG00000108100	CCNY	0.817006	6.33017	5.26124	0.000110968	0.000902565	0.773306
ENSG00000108106	UBE2S	-1.3564	8.30633	-4.57303	0.000408472	0.00262328	-0.578243
ENSG00000108176	DNAJC12	0.627754	5.48623	2.85073	0.0125808	0.0416928	-3.91565
ENSG00000108219	TSPAN14	1.03875	6.58789	5.57515	6.2486e-05	0.000573528	1.36498
ENSG00000108239	TBC1D12	-6.26306	0.235125	-6.82059	7.31107e-06	0.000102687	4.0279
ENSG00000108309	RUNDC3A	2.91459	-0.643539	4.08865	0.00105475	0.00566856	-0.65884
ENSG00000108375	RNF43	7.08317	0.59547	6.93861	6.03213e-06	8.84663e-05	4.00591
ENSG00000108379	WNT3	-7.55366	-1.14648	-8.96159	2.94291e-07	9.12977e-06	5.89681
ENSG00000108384	RAD51C	-0.803482	5.43231	-3.45012	0.00378068	0.0159263	-2.64925
ENSG00000108389	MTMR4	0.823114	6.13802	2.94032	0.0105224	0.0361283	-3.79423
ENSG00000108405	P2RX1	8.2008	-0.876707	5.37452	9.00607e-05	0.000769582	1.49519
ENSG00000108423	TUBD1	-0.9083	3.86124	-2.88351	0.0117855	0.0394622	-3.49713
ENSG00000108468	CBX1	-2.10844	6.22486	-7.34778	3.14191e-06	5.39754e-05	4.52627
ENSG00000108479	GALK1	-1.27681	5.45772	-4.59382	0.000392382	0.00254176	-0.382674
ENSG00000108523	RNF167	-0.760644	6.19781	-3.05412	0.00837941	0.0300623	-3.5711
ENSG00000108641	B9D1	2.41911	1.26461	5.86356	3.73025e-05	0.000375635	2.45846
ENSG00000108666	C17orf75	-0.634447	5.53316	-2.83781	0.0129085	0.0425204	-3.91784
ENSG00000108733	PEX12	0.962549	3.13796	3.79869	0.00187849	0.00901918	-1.6462
ENSG00000108797	CNTNAP1	2.65396	2.70762	3.87935	0.001599	0.007923	-1.35244
ENSG00000108798	ABI3	6.30057	0.698067	9.28179	1.9066e-07	6.66894e-06	6.86538
ENSG00000108932	SLC16A6	-1.65245	5.38908	-4.27955	0.00072382	0.00415021	-1.0775
ENSG00000108946	PRKAR1A	0.688701	7.65794	3.0642	0.00821183	0.0295825	-3.59567
ENSG00000108984	MAP2K6	-4.51532	3.30646	-5.93426	3.2929e-05	0.000343656	2.52185
ENSG00000109083	IFT20	1.12722	3.91503	2.83391	0.013009	0.0427684	-3.7146
ENSG00000109084	TMEM97	1.19386	6.95332	4.37154	0.000604431	0.00359417	-0.972213
ENSG00000109220	CHIC2	1.15166	4.29111	3.12729	0.00723546	0.0267993	-3.20856
ENSG00000109452	INPP4B	4.36295	2.27301	4.47049	0.000498357	0.00308053	-0.0824853
ENSG00000109458	GAB1	1.72875	5.47402	4.00348	0.00124886	0.00649793	-1.62744
ENSG00000109501	WFS1	9.15855	-0.216492	4.33244	0.000652503	0.00383182	-0.168039
ENSG00000109572	CLCN3	0.654485	6.91511	3.17976	0.0065118	0.0245847	-3.36405
ENSG00000109667	SLC2A9	7.86835	-0.957849	5.07124	0.000158089	0.00120844	1.00184
ENSG00000109674	NEIL3	-3.55748	5.25042	-8.408	6.40255e-07	1.56076e-05	6.32206
ENSG00000109685	WHSC1	-0.693179	8.35134	-3.27712	0.00535421	0.0209213	-3.17349
ENSG00000109689	STIM2	1.85128	6.55893	5.4851	7.35771e-05	0.000651972	1.2064
ENSG00000109738	GLRB	-5.92582	-1.57431	-4.31002	0.000681814	0.00396391	-0.259849
ENSG00000109762	SNX25	0.980732	5.04657	4.78141	0.000273638	0.00188952	-0.0132668
ENSG00000109775	UFSP2	0.808227	5.10598	3.34828	0.00464017	0.0186915	-2.87301
ENSG00000109790	KLHL5	0.976933	6.53396	5.37263	9.03728e-05	0.000771804	0.974702
ENSG00000109805	NCAPG	-0.806103	7.27641	-3.72241	0.00218836	0.0101876	-2.26123
ENSG00000109819	PPARGC1A	-4.39871	-1.39589	-3.57959	0.00291438	0.01287	-1.49294
ENSG00000109854	HTATIP2	9.58509	-0.805693	9.86168	8.92761e-08	3.93663e-06	6.59187
ENSG00000109881	CCDC34	-0.667315	5.05042	-3.14726	0.00695106	0.0259401	-3.2184
ENSG00000109929	SC5D	1.80349	6.5228	6.74338	8.29965e-06	0.000113566	3.4587
ENSG00000110031	LPXN	1.87606	6.18557	8.95471	2.97085e-07	9.18225e-06	6.92901
ENSG00000110047	EHD1	1.83148	6.6772	8.88813	3.2562e-07	9.85481e-06	6.81805
ENSG00000110057	UNC93B1	0.652127	5.93956	3.2	0.00625226	0.0237679	-3.28273
ENSG00000110063	DCPS	-1.19808	5.01744	-3.31604	0.00495107	0.0196772	-2.83862
ENSG00000110079	MS4A4A	2.36711	-1.30856	3.59327	0.00283539	0.0125923	-1.5057
ENSG00000110090	CPT1A	-1.57923	6.13745	-6.8999	6.42349e-06	9.29436e-05	3.7389
ENSG00000110237	ARHGEF17	4.15403	-0.0624901	3.78786	0.00191965	0.00916348	-1.22426
ENSG00000110324	IL10RA	3.55263	4.58146	10.5985	3.57004e-08	2.14778e-06	9.21473
ENSG00000110328	GALNT18	8.44588	-0.663709	5.27442	0.000108297	0.000890585	1.35262
ENSG00000110395	CBL	0.569035	6.98054	3.01643	0.0090367	0.0319499	-3.68467
ENSG00000110400	NECTIN1	-2.50484	6.55379	-9.7007	1.0983e-07	4.5974e-06	7.97573
ENSG00000110427	KIAA1549L	9.19189	-0.383743	11.2466	1.66024e-08	1.30352e-06	7.97515
ENSG00000110696	C11orf58	0.578339	7.66565	3.48739	0.00350763	0.0149902	-2.75263
ENSG00000110721	CHKA	0.854829	5.72182	3.62714	0.002649	0.0118853	-2.367
ENSG00000110777	POU2AF1	1.45109	7.82552	5.14316	0.000138192	0.00108366	0.531039
ENSG00000110801	PSMD9	0.837378	5.98865	3.63998	0.00258163	0.0116428	-2.37338
ENSG00000110844	PRPF40B	-1.00733	3.04087	-3.43138	0.00392583	0.0164101	-2.3837
ENSG00000110848	CD69	8.06309	-1.40121	4.42694	0.000542471	0.00330103	-0.0503751
ENSG00000110876	SELPLG	2.17127	2.43952	4.64743	0.000353833	0.00233687	0.102799
ENSG00000110934	BIN2	7.41684	0.53334	6.53399	1.17542e-05	0.000150966	3.56253
ENSG00000110944	IL23A	2.32399	0.871211	3.3707	0.00443557	0.0180434	-2.12781
ENSG00000110987	BCL7A	1.41851	7.73687	4.93577	0.00020404	0.00148193	0.131332
ENSG00000111110	PPM1H	-10.4907	-0.235808	-11.3526	1.46978e-08	1.24352e-06	7.73127
ENSG00000111186	WNT5B	4.42842	-1.51467	3.94315	0.00140807	0.00716327	-0.860924
ENSG00000111206	FOXM1	-0.854701	7.23966	-4.33297	0.000651814	0.00383147	-1.03934
ENSG00000111224	PARP11	1.17217	4.51878	3.03461	0.00871352	0.0310362	-3.32365
ENSG00000111229	ARPC3	0.613122	7.85959	2.7527	0.015285	0.0485154	-4.20215
ENSG00000111247	RAD51AP1	-0.865496	5.77762	-2.90952	0.0111899	0.0378687	-3.73069
ENSG00000111249	CUX2	7.79253	1.69461	11.2321	1.6883e-08	1.31084e-06	9.19487
ENSG00000111266	DUSP16	-5.89729	2.31279	-6.93856	6.03264e-06	8.84663e-05	4.23903
ENSG00000111269	CREBL2	-1.67524	5.05471	-5.09178	0.000152123	0.00117127	0.59569
ENSG00000111275	ALDH2	6.19749	4.02943	13.3417	1.75079e-09	3.17277e-07	11.9861
ENSG00000111405	ENDOU	5.71026	-2.50923	3.81613	0.00181415	0.00877546	-1.09222
ENSG00000111445	RFC5	-1.20223	5.96157	-4.27969	0.00072363	0.00415021	-1.02075
ENSG00000111596	CNOT2	0.705409	6.69095	3.29649	0.0051497	0.0202959	-3.12458
ENSG00000111653	ING4	1.29359	3.99658	3.14064	0.0070441	0.0262081	-3.20374
ENSG00000111664	GNB3	4.89778	-0.14416	5.30127	0.000103056	0.000852202	1.48133
ENSG00000111665	CDCA3	-1.56246	5.38313	-5.07703	0.000156383	0.0011991	0.636053
ENSG00000111670	GNPTAB	1.25211	6.44955	5.64445	5.51435e-05	0.000515525	1.49664
ENSG00000111676	ATN1	-3.55197	4.33013	-10.7787	2.87509e-08	1.90578e-06	9.45399
ENSG00000111678	C12orf57	1.84338	4.68881	6.04954	2.69093e-05	0.000291027	2.40455
ENSG00000111707	SUDS3	0.998345	6.4466	4.81751	0.000255419	0.00178278	-0.0861356
ENSG00000111732	AICDA	11.9669	1.20224	5.24515	0.000114323	0.000925294	1.28344
ENSG00000111785	RIC8B	-9.51369	-0.602898	-10.5057	3.99596e-08	2.31124e-06	7.10497
ENSG00000111788	RP11-22B23.1	-0.908179	4.31399	-3.05067	0.00843759	0.0302189	-3.32029
ENSG00000111816	FRK	-2.57299	3.42957	-7.56485	2.24273e-06	4.13485e-05	5.12302
ENSG00000111843	TMEM14C	0.678885	4.80431	3.5887	0.00286155	0.0126895	-2.38509
ENSG00000111846	GCNT2	2.7592	4.00426	6.19088	2.10619e-05	0.000238371	2.82444
ENSG00000111850	SMIM8	-1.48237	3.15599	-5.92237	3.3625e-05	0.000349174	2.43179
ENSG00000111860	CEP85L	0.973229	4.48692	3.20539	0.00618487	0.0235358	-3.04442
ENSG00000111885	MAN1A1	-0.656887	8.29127	-2.86495	0.0122296	0.040747	-3.98474
ENSG00000111897	SERINC1	1.02107	6.67603	3.24414	0.00572143	0.0220727	-3.22886
ENSG00000111912	NCOA7	1.46709	6.47721	6.65166	9.65912e-06	0.000129078	3.2997
ENSG00000111962	UST	-7.3359	1.12972	-7.84084	1.4736e-06	2.97119e-05	5.4106
ENSG00000111981	ULBP1	7.07176	1.17236	6.24284	1.92613e-05	0.000222539	3.1138
ENSG00000112029	FBXO5	-0.928794	6.30621	-4.53399	0.000440544	0.00279015	-0.53806
ENSG00000112078	KCTD20	0.471375	7.97193	3.18248	0.00647634	0.0244633	-3.36218
ENSG00000112081	SRSF3	-0.87305	9.47003	-3.80542	0.00185341	0.00892184	-2.11159
ENSG00000112118	MCM3	-1.19744	8.52719	-4.31541	0.000674635	0.00393181	-1.08967
ENSG00000112182	BACH2	-1.52442	6.77771	-3.66965	0.00243246	0.0110709	-2.38203
ENSG00000112195	TREML2	4.7247	3.4956	8.31434	7.32795e-07	1.72847e-05	6.25281
ENSG00000112218	GPR63	-3.15258	2.60484	-7.10279	4.63075e-06	7.1755e-05	4.47986
ENSG00000112234	FBXL4	0.838801	5.443	4.0738	0.00108624	0.00581888	-1.5113
ENSG00000112246	SIM1	6.26812	-1.9663	6.90406	6.38026e-06	9.24982e-05	3.47133
ENSG00000112293	GPLD1	3.78462	4.61897	12.4737	4.27729e-09	5.73359e-07	11.3326
ENSG00000112297	AIM1	1.20674	6.25349	3.90104	0.0015313	0.00766426	-1.87067
ENSG00000112312	GMNN	-1.07408	6.13904	-3.74247	0.00210219	0.00984569	-2.09215
ENSG00000112319	EYA4	5.4946	1.93236	6.39488	1.48608e-05	0.000182205	3.37791
ENSG00000112320	SOBP	2.77935	4.65609	9.05263	2.59828e-07	8.37538e-06	7.22423
ENSG00000112335	SNX3	1.09593	6.54017	6.33938	1.63306e-05	0.00019564	2.74776
ENSG00000112365	ZBTB24	0.619953	5.39617	2.87166	0.0120672	0.0402877	-3.83884
[truncated: 3,679 more rows]

## Sheet: D.miR28ib_vs_miR28
Table S3D.RNAseq gene expression analysis in MD-901 cells treated with miR-28 + ibrutinib versus miR-28 analysed at 20hours (adj p val<0.05)
[truncated: 456 more rows]

[truncated: 4 more sheets: E.miR28_vs_control, F.ib_vs_control, G.miR28ib_vs_control, H.IPA comparison]
