# Supplementary material for: miR-28-based combination therapy impairs aggressive B cell lymphoma growth by rewiring DNA replication
Source: Cell Death Dis. 2023 Oct 18;14(10):687. doi: 10.1038/s41419-023-06178-0 (PMC10585006; doi:10.1038/s41419-023-06178-0)
Supplement: Supplementary file 6 — Supplementary Table 5 [file 41419_2023_6178_MOESM6_ESM.xls]

## Sheet: A.SUDHL4_20h_miR28ib_vs_control
Table S5A.RNAseq gene expression analysis in SUDHL4 cells treated with miR-28+ibrutinib versus control analysed at 20h after ibrutinib treatment(adj p val<0.05)
geneid	symbol	logFC(miR28ib/control)	AveExpr	t	P.Value	adj.P.Val	B
ENSG00000001497	LAS1L	-1.27728	5.71348	-8.08246	6.16655e-05	0.00442164	2.38515
ENSG00000004139	SARM1	-1.56591	5.12331	-7.88383	7.29114e-05	0.0047674	2.23484
ENSG00000004142	POLDIP2	-0.659254	7.15162	-6.03139	0.000418098	0.0105406	0.295583
ENSG00000004455	AK2	-1.10326	7.88567	-7.20573	0.000132679	0.00627093	1.46366
ENSG00000004478	FKBP4	-1.74854	8.51453	-12.1642	3.59942e-06	0.00175741	5.18459
ENSG00000004779	NDUFAB1	-1.07308	6.33469	-5.99353	0.000434994	0.0106409	0.33542
ENSG00000004961	HCCS	-1.43524	4.80838	-6.11921	0.000381647	0.0102521	0.612252
ENSG00000005100	DHX33	-0.852112	6.34357	-5.56114	0.000692604	0.0130264	-0.156738
ENSG00000005194	CIAPIN1	-0.686471	5.85086	-3.69514	0.0069364	0.0459225	-2.51656
ENSG00000005249	PRKAR2B	-2.58362	0.584236	-3.95883	0.00485604	0.0374127	-2.02926
ENSG00000006625	GGCT	-0.937807	6.67527	-6.49357	0.000261333	0.00826274	0.833716
ENSG00000006634	DBF4	-1.01275	7.00248	-7.10587	0.000145447	0.00636779	1.43133
ENSG00000006695	COX10	-1.01742	4.09748	-4.35393	0.00290172	0.0273084	-1.37859
ENSG00000006744	ELAC2	-0.88594	6.92276	-4.12608	0.0038939	0.0323743	-2.04402
ENSG00000007080	CCDC124	-0.96244	6.15075	-6.80269	0.000193443	0.00714315	1.19621
ENSG00000007376	RPUSD1	-0.656826	6.15238	-4.75336	0.00176527	0.0207305	-1.12722
ENSG00000008018	PSMB1	-0.7074	7.04794	-4.59888	0.00213344	0.0230929	-1.43024
ENSG00000009335	UBE3C	-0.613168	6.98001	-4.60835	0.0021086	0.0229708	-1.39354
ENSG00000009954	BAZ1B	-0.557546	8.49158	-3.77059	0.0062571	0.0435058	-2.70423
ENSG00000010256	UQCRC1	-0.867621	6.84442	-5.82664	0.000519083	0.0113829	0.0969546
ENSG00000011295	TTC19	-0.583774	5.75036	-3.63665	0.00751753	0.0477626	-2.60514
ENSG00000011426	ANLN	-0.763863	6.35858	-4.31129	0.0030641	0.0282303	-1.72719
ENSG00000013306	SLC25A39	-0.630182	6.84279	-5.2614	0.000969856	0.0151713	-0.563516
ENSG00000013503	POLR3B	-1.14253	4.98523	-5.35976	0.000867261	0.0143331	-0.240127
ENSG00000014641	MDH1	-1.04733	7.62824	-5.22795	0.00100775	0.0154046	-0.682592
ENSG00000015479	MATR3	-0.909406	8.67991	-5.94918	0.000455758	0.0108549	0.0891202
ENSG00000018510	AGPS	-1.09068	4.55638	-3.66121	0.00726734	0.0468388	-2.34609
ENSG00000018699	TTC27	-0.920573	5.23929	-4.8262	0.00161638	0.0199115	-0.924798
ENSG00000023734	STRAP	-0.800928	8.00011	-7.1278	0.00014253	0.00633301	1.37247
ENSG00000023909	GCLM	-1.07929	4.71291	-4.47405	0.00249271	0.0250804	-1.284
ENSG00000025770	NCAPH2	-0.643022	6.13795	-4.90739	0.00146648	0.0187633	-0.925997
ENSG00000025772	TOMM34	-0.74291	6.1709	-5.74735	0.00056524	0.0118505	0.0708779
ENSG00000029363	BCLAF1	-0.826931	8.08251	-5.93229	0.000463953	0.0108988	0.113643
ENSG00000033178	UBA6	-0.564442	6.39465	-4.12041	0.00392286	0.032518	-1.98855
ENSG00000034510	TMSB10	-0.505433	8.15513	-4.16199	0.00371561	0.0316891	-2.12685
ENSG00000035141	FAM136A	-1.23542	6.20684	-9.55718	1.9592e-05	0.00282602	3.51773
ENSG00000035499	DEPDC1B	-1.06863	4.39434	-3.80412	0.00597856	0.0422647	-2.13525
ENSG00000035687	ADSS	-1.56464	5.10683	-7.97364	6.75644e-05	0.0046523	2.30837
ENSG00000037474	NSUN2	-0.523857	7.42718	-3.62077	0.00768423	0.0484582	-2.83095
ENSG00000038210	PI4K2B	-0.765784	5.54934	-5.04253	0.00124976	0.0172824	-0.694195
ENSG00000039123	SKIV2L2	-0.49504	7.64521	-3.71992	0.0067049	0.0450049	-2.70184
ENSG00000040275	SPDL1	-0.827281	5.75735	-4.24693	0.00332826	0.0296402	-1.74413
ENSG00000041357	PSMA4	-0.980041	7.39429	-4.9486	0.0013963	0.0183463	-1.00794
ENSG00000048162	NOP16	-1.11435	6.40166	-6.07823	0.000398197	0.0104429	0.428151
ENSG00000049130	KITLG	-5.76585	-1.62173	-4.03597	0.00438355	0.0349035	-2.93271
ENSG00000050393	MCUR1	-0.934834	5.51552	-4.67313	0.00194693	0.0219497	-1.1583
ENSG00000051180	RAD51	-0.925841	5.24663	-3.82724	0.00579431	0.041305	-2.2424
ENSG00000051382	PIK3CB	-0.703982	5.54095	-4.57558	0.00219594	0.0234357	-1.29767
ENSG00000053372	MRTO4	-1.03741	6.68638	-6.27612	0.000324987	0.00945113	0.606892
ENSG00000053900	ANAPC4	-0.584941	5.67084	-3.87424	0.00543842	0.0397098	-2.23643
ENSG00000054148	PHPT1	-1.08077	4.16779	-5.01176	0.00129581	0.0176846	-0.566535
ENSG00000055044	NOP58	-0.757372	7.54551	-6.27825	0.000324287	0.00945104	0.534859
ENSG00000057757	PITHD1	-0.930437	5.91262	-6.70931	0.000211613	0.00739347	1.11909
ENSG00000058056	USP13	-1.26575	5.77284	-3.6611	0.00726844	0.0468388	-2.55801
ENSG00000058091	CDK14	-0.550079	7.92689	-4.40707	0.00271237	0.0260886	-1.76972
ENSG00000058804	NDC1	-0.937574	7.75712	-8.88846	3.22993e-05	0.00349996	2.9576
ENSG00000059573	ALDH18A1	-0.825641	7.5331	-4.11853	0.00393253	0.0325557	-2.11474
ENSG00000060982	BCAT1	-0.861216	8.78998	-6.58609	0.00023857	0.00796989	0.779608
ENSG00000061794	MRPS35	-1.03707	6.90782	-5.68692	0.00060348	0.0122065	-0.0696638
ENSG00000062282	DGAT2	-1.03861	2.77201	-3.74112	0.00651348	0.0443631	-2.01896
ENSG00000063241	ISOC2	-1.17422	5.80445	-8.40461	4.73271e-05	0.00402051	2.64891
ENSG00000064102	ASUN	-0.681683	7.42613	-4.25287	0.00330289	0.0295901	-1.93598
ENSG00000064726	BTBD1	-0.526517	6.91429	-3.8163	0.00588071	0.0417472	-2.4953
ENSG00000065154	OAT	-1.17655	5.72593	-7.07902	0.00014911	0.00649755	1.49697
ENSG00000065328	MCM10	-1.54757	5.62061	-8.21835	5.50944e-05	0.00420228	2.50621
ENSG00000065427	KARS	-0.778569	7.71486	-5.05319	0.00123424	0.0171553	-0.913294
ENSG00000065518	NDUFB4	-0.650501	6.29824	-3.74741	0.00645779	0.0441869	-2.5155
ENSG00000065911	MTHFD2	-0.675465	7.78269	-5.94012	0.000460134	0.0108988	0.141137
ENSG00000065978	YBX1	-1.21746	10.3688	-13.9596	1.34548e-06	0.00151949	6.15853
ENSG00000066279	ASPM	-0.741001	7.29052	-6.02964	0.000418865	0.0105406	0.289065
ENSG00000066557	LRRC40	-0.840011	5.64315	-3.73807	0.00654064	0.0444376	-2.43593
ENSG00000066583	ISOC1	-1.28239	4.46424	-6.72447	0.000208537	0.00739347	1.21875
ENSG00000067248	DHX29	-0.686586	5.91207	-4.25564	0.00329109	0.029537	-1.76852
ENSG00000067334	DNTTIP2	-1.14204	6.69606	-5.32992	0.000897055	0.0145766	-0.475091
ENSG00000067533	RRP15	-1.13714	5.90702	-6.09509	0.000391292	0.0103388	0.475539
ENSG00000067992	PDK3	-1.29764	2.91748	-4.29705	0.0031205	0.0285327	-1.32939
ENSG00000068796	KIF2A	-1.04358	4.54681	-3.90056	0.00524948	0.039067	-2.06862
ENSG00000069011	PITX1	-0.591743	6.98582	-4.57357	0.00220142	0.0234357	-1.4549
ENSG00000069345	DNAJA2	-0.697486	6.59824	-5.16136	0.00108813	0.015922	-0.659789
ENSG00000070010	UFD1L	-0.982653	6.34717	-4.21708	0.00345914	0.0302051	-1.83252
ENSG00000070423	RNF126	-0.826583	6.26883	-5.9554	0.000452783	0.0108352	0.302788
ENSG00000070756	PABPC1	-0.593766	10.8836	-5.55061	0.000700705	0.0130439	-0.474847
ENSG00000070785	EIF2B3	-1.13844	5.33643	-5.87305	0.000494018	0.0112143	0.298814
ENSG00000070814	TCOF1	-1.63042	6.98575	-5.93213	0.000464034	0.0108988	0.224623
ENSG00000071462	WBSCR22	-0.792901	6.67862	-4.79534	0.00167771	0.0201773	-1.12927
ENSG00000071539	TRIP13	-1.6315	6.06203	-8.12069	5.97321e-05	0.00432882	2.41638
ENSG00000071626	DAZAP1	-0.629622	8.35731	-5.93217	0.000464012	0.0108988	0.0877433
ENSG00000072210	ALDH3A2	-1.73981	3.86274	-5.65387	0.0006256	0.0124678	0.170277
ENSG00000072274	TFRC	-0.501247	8.35491	-3.92176	0.00510247	0.0384159	-2.47962
ENSG00000072506	HSD17B10	-0.807047	6.27135	-5.70525	0.000591585	0.0121565	0.0138342
ENSG00000072571	HMMR	-1.18997	6.56237	-7.79794	7.84719e-05	0.00484609	2.1025
ENSG00000073111	MCM2	-0.65345	7.47734	-4.50661	0.00239301	0.0245474	-1.58766
ENSG00000073536	NLE1	-1.19586	4.92953	-4.80423	0.00165978	0.0201734	-0.898667
ENSG00000074071	MRPS34	-0.914748	6.41412	-7.04514	0.000153881	0.00654698	1.41134
ENSG00000074416	MGLL	-1.4055	3.7253	-5.48351	0.000754846	0.01344	-0.0135491
ENSG00000074582	BCS1L	-1.31109	4.94042	-3.66634	0.00721622	0.0467341	-2.39652
ENSG00000074800	ENO1	-0.91257	9.84508	-9.74668	1.70976e-05	0.00257452	3.54698
ENSG00000075131	TIPIN	-1.16299	4.84304	-5.18543	0.00105828	0.0158692	-0.433805
ENSG00000075142	SRI	-0.933445	6.27917	-6.42035	0.000281068	0.00857889	0.796369
ENSG00000075188	NUP37	-1.01936	5.41777	-3.74509	0.00647829	0.0442509	-2.39099
ENSG00000075218	GTSE1	-0.598014	5.7951	-3.91077	0.00517815	0.0387275	-2.20546
ENSG00000075336	TIMM21	-1.27604	5.35655	-5.81335	0.00052652	0.011429	0.236536
ENSG00000075415	SLC25A3	-0.474658	8.87588	-4.71103	0.00185868	0.0212843	-1.4369
ENSG00000075785	RAB7A	-0.956899	6.91633	-3.90674	0.00520617	0.0388513	-2.34605
ENSG00000075914	EXOSC7	-1.26891	5.69738	-4.87566	0.00152316	0.0192196	-0.914453
ENSG00000076003	MCM6	-1.20193	8.05129	-8.19683	5.60809e-05	0.00420228	2.36409
ENSG00000076043	REXO2	-0.87271	4.50044	-4.05066	0.00429937	0.0344863	-1.81615
ENSG00000076248	UNG	-1.28609	6.14353	-9.42762	2.15329e-05	0.00297769	3.42559
ENSG00000077348	EXOSC5	-0.865901	5.2595	-5.85654	0.000502778	0.0113302	0.282827
ENSG00000077514	POLD3	-0.643627	5.64117	-3.69787	0.00691046	0.0458821	-2.50089
ENSG00000078668	VDAC3	-0.885267	7.03009	-5.45974	0.000775123	0.0135542	-0.347263
ENSG00000079246	XRCC5	-0.99821	8.93813	-7.81468	7.73519e-05	0.00482685	1.97723
ENSG00000079462	PAFAH1B3	-0.80788	4.32352	-3.71318	0.00676706	0.0453099	-2.26808
ENSG00000080345	RIF1	-0.706265	6.92237	-3.72764	0.0066345	0.0447763	-2.60772
ENSG00000080608	PUM3	-0.731372	6.17991	-4.23073	0.00339858	0.0299316	-1.82206
ENSG00000080824	HSP90AA1	-1.21397	10.8419	-7.78812	7.91377e-05	0.00484609	1.8849
ENSG00000080986	NDC80	-0.813302	6.70799	-5.54937	0.00070167	0.0130439	-0.198554
ENSG00000082212	ME2	-0.636463	5.96403	-3.68216	0.00706106	0.0463397	-2.57614
ENSG00000082516	GEMIN5	-1.01371	6.63399	-5.5885	0.000672047	0.012882	-0.149192
ENSG00000082898	XPO1	-1.71161	8.58088	-8.00354	6.58826e-05	0.00465021	2.16168
ENSG00000083312	TNPO1	-0.980707	7.50837	-6.99306	0.000161551	0.00669521	1.28683
ENSG00000083520	DIS3	-0.493838	7.37625	-4.00667	0.00455685	0.0357789	-2.27445
ENSG00000083635	NUFIP1	-0.909837	4.54968	-4.52527	0.00233786	0.0242779	-1.20041
ENSG00000083720	OXCT1	-0.98396	7.33574	-6.7375	0.000205935	0.00739347	1.04122
ENSG00000084073	ZMPSTE24	-0.8434	5.61346	-3.84407	0.00566408	0.0406564	-2.30429
ENSG00000084207	GSTP1	-1.12482	8.39572	-10.4844	1.02775e-05	0.00204825	4.11727
ENSG00000084623	EIF3I	-0.946148	7.32698	-6.09491	0.000391367	0.0103388	0.350611
ENSG00000084733	RAB10	-0.833061	7.16132	-6.48798	0.000262783	0.00826274	0.792677
ENSG00000085231	AK6	-1.03517	5.37333	-3.60404	0.00786419	0.0493633	-2.58263
ENSG00000085415	SEH1L	-1.10767	7.19108	-6.84985	0.000184934	0.00706009	1.16787
ENSG00000085662	AKR1B1	-0.553388	7.08528	-4.78628	0.00169618	0.0202722	-1.18946
ENSG00000085721	RRN3	-0.508432	6.37834	-3.78793	0.00611137	0.0428017	-2.46061
ENSG00000085840	ORC1	-1.06153	5.73328	-6.33208	0.000307099	0.00916698	0.758964
ENSG00000085999	RAD54L	-0.754164	5.14046	-3.59141	0.00800303	0.0498424	-2.55684
ENSG00000086061	DNAJA1	-0.910732	8.30981	-6.94079	0.000169679	0.00683987	1.17171
ENSG00000086475	SEPHS1	-0.690607	6.70244	-4.73907	0.00179621	0.0209344	-1.21183
ENSG00000086598	TMED2	-0.856812	7.26574	-4.86047	0.00155115	0.0194234	-1.10364
ENSG00000087086	FTL	-1.1343	8.81152	-11.9379	4.11301e-06	0.00175741	5.044
ENSG00000087263	OGFOD1	-0.828576	6.36137	-5.61872	0.000650111	0.0126505	-0.0896633
ENSG00000087269	NOP14	-0.950754	7.18638	-5.23859	0.000995519	0.0152962	-0.619537
ENSG00000087299	L2HGDH	-0.972566	5.78149	-6.54172	0.000249199	0.00817903	0.957932
ENSG00000087338	GMCL1	-0.850532	6.11136	-5.2658	0.000964994	0.0151536	-0.485711
ENSG00000087365	SF3B2	-0.498024	7.86308	-4.27429	0.00321303	0.0291843	-1.95279
ENSG00000087586	AURKA	-1.04065	5.96661	-7.19712	0.000133729	0.00627093	1.59146
ENSG00000088205	DDX18	-0.94413	7.63976	-6.10682	0.000386569	0.0102983	0.336428
ENSG00000088325	TPX2	-0.662181	7.82211	-5.59493	0.000667311	0.0128558	-0.254908
ENSG00000088451	TGDS	-0.814006	4.71361	-3.76003	0.0063477	0.0438344	-2.26611
ENSG00000088992	TESC	-1.23414	4.72283	-3.67028	0.00717729	0.0466507	-2.35855
ENSG00000089006	SNX5	-0.616687	7.5237	-5.41748	0.000812676	0.0138708	-0.446199
ENSG00000089022	MAPKAPK5	-0.601567	6.17713	-3.73544	0.0065642	0.0444568	-2.50627
ENSG00000089195	TRMT6	-0.705506	6.26368	-4.5661	0.00222194	0.0235328	-1.38258
ENSG00000089220	PEBP1	-0.558605	7.86463	-4.97366	0.00135545	0.0180797	-1.02648
ENSG00000089685	BIRC5	-0.720701	6.93471	-5.52511	0.000720753	0.0131639	-0.245974
ENSG00000089737	DDX24	-0.903946	7.98098	-5.37549	0.000851993	0.0141498	-0.530576
ENSG00000090060	PAPOLA	-0.502524	8.67046	-3.83902	0.0057028	0.0408264	-2.63177
ENSG00000090266	NDUFB2	-0.910029	6.60639	-4.1685	0.00368425	0.031501	-1.95525
ENSG00000090273	NUDC	-0.668964	6.84783	-4.67181	0.00195007	0.0219497	-1.30643
ENSG00000091127	PUS7	-1.1352	6.24674	-5.2911	0.000937531	0.0150046	-0.473795
ENSG00000091140	DLD	-0.723816	7.43728	-4.67204	0.00194953	0.0219497	-1.37163
ENSG00000091164	TXNL1	-0.622504	6.84094	-5.15548	0.00109557	0.0159752	-0.697834
ENSG00000091483	FH	-0.660081	5.27615	-3.88774	0.00534057	0.0394202	-2.17735
ENSG00000092199	HNRNPC	-0.934201	9.89857	-6.05575	0.000407616	0.010484	0.150838
ENSG00000092201	SUPT16H	-0.558279	8.61962	-4.95288	0.00138923	0.0183141	-1.1075
ENSG00000092445	TYRO3	-1.21892	3.89825	-3.77764	0.00619736	0.0432362	-2.10846
ENSG00000092470	WDR76	-0.746508	6.92604	-4.46044	0.00253572	0.025212	-1.58838
ENSG00000092853	CLSPN	-1.01431	6.29909	-6.00795	0.000428471	0.0106154	0.36392
ENSG00000093009	CDC45	-1.19681	5.52908	-5.47911	0.000758552	0.01344	-0.148654
ENSG00000094804	CDC6	-1.71626	5.29702	-6.43084	0.000278142	0.008528	0.912707
ENSG00000094914	AAAS	-0.71549	5.97869	-3.79019	0.00609264	0.0427359	-2.40453
ENSG00000095002	MSH2	-1.18098	7.01878	-9.87058	1.56605e-05	0.00252656	3.72803
ENSG00000095139	ARCN1	-0.541594	7.17369	-4.2442	0.00334	0.0296616	-1.91955
ENSG00000096060	FKBP5	-0.423201	7.65327	-3.59484	0.00796501	0.0497054	-2.89029
ENSG00000096063	SRPK1	-1.05889	7.41595	-5.70251	0.000593345	0.0121565	-0.0925357
ENSG00000096384	HSP90AB1	-1.11149	10.7556	-11.6245	4.96685e-06	0.00182334	4.82096
ENSG00000096746	HNRNPH3	-0.535439	8.03418	-4.14491	0.00379927	0.0320596	-2.14433
ENSG00000097021	ACOT7	-1.00737	5.10261	-5.72061	0.000581815	0.0120932	0.156511
ENSG00000097046	CDC7	-0.728355	5.58638	-3.91479	0.00515033	0.0386113	-2.18596
ENSG00000099341	PSMD8	-0.636163	7.00532	-5.12555	0.00113428	0.0163009	-0.760657
ENSG00000099624	ATP5D	-0.617567	7.05974	-4.58766	0.00216329	0.0233103	-1.43515
ENSG00000099795	NDUFB7	-0.894598	5.63999	-4.46163	0.00253193	0.0252	-1.4379
ENSG00000099800	TIMM13	-1.04086	6.52998	-7.97015	6.77638e-05	0.0046523	2.25376
ENSG00000099804	CDC34	-0.740287	5.77107	-3.64714	0.00740959	0.0473208	-2.55746
ENSG00000099817	POLR2E	-0.975473	7.70171	-6.7119	0.000211083	0.00739347	0.981394
ENSG00000099821	POLRMT	-1.03742	6.56168	-4.19586	0.00355558	0.0308089	-1.89352
ENSG00000099901	RANBP1	-1.31611	8.1091	-10.0742	1.35847e-05	0.00236419	3.84232
ENSG00000099977	DDT	-0.91101	5.52545	-5.23939	0.000994608	0.0152962	-0.454613
ENSG00000100028	SNRPD3	-0.743586	7.75677	-4.53979	0.00229588	0.0240075	-1.58199
ENSG00000100029	PES1	-0.99818	7.34016	-7.93289	6.99341e-05	0.00473873	2.17151
ENSG00000100138	SNU13	-0.928151	6.53543	-4.91427	0.0014545	0.0187096	-0.972154
ENSG00000100142	POLR2F	-1.49374	5.81768	-8.38274	4.8172e-05	0.00402544	2.63212
ENSG00000100162	CENPM	-0.637266	5.69136	-3.73546	0.006564	0.0444568	-2.43022
ENSG00000100216	TOMM22	-0.767142	6.79125	-5.29774	0.00093046	0.0149406	-0.509754
ENSG00000100304	TTLL12	-0.966677	6.76213	-6.23357	0.000339366	0.00966222	0.554929
ENSG00000100347	SAMM50	-0.820823	6.45301	-4.73374	0.0018079	0.0210306	-1.18638
ENSG00000100348	TXN2	-0.518062	6.36275	-4.02989	0.00441891	0.0350615	-2.11871
ENSG00000100364	KIAA0930	-0.641438	7.78408	-4.08024	0.0041351	0.0335149	-2.2069
ENSG00000100401	RANGAP1	-1.25609	6.89575	-7.14281	0.00014057	0.00630798	1.48354
ENSG00000100410	PHF5A	-1.15453	5.65678	-3.76345	0.00631817	0.0437254	-2.40647
ENSG00000100412	ACO2	-0.99773	7.42644	-4.91391	0.00145513	0.0187096	-1.05159
ENSG00000100413	POLR3H	-1.03519	5.92894	-8.04593	6.35785e-05	0.00453482	2.34459
ENSG00000100418	DESI1	-1.31542	6.53084	-6.93307	0.000170917	0.00683987	1.29978
ENSG00000100462	PRMT5	-1.15171	6.78431	-5.13801	0.00111798	0.0161352	-0.710587
ENSG00000100473	COCH	-0.764361	6.44224	-4.20664	0.00350619	0.0305176	-1.88334
ENSG00000100526	CDKN3	-1.27885	5.86692	-4.63212	0.00204764	0.0226712	-1.23738
ENSG00000100567	PSMA3	-1.17022	6.82406	-3.95669	0.0048699	0.037477	-2.27211
ENSG00000100575	TIMM9	-0.83608	5.047	-4.32931	0.00299428	0.0278698	-1.52868
ENSG00000100591	AHSA1	-0.845656	7.92749	-5.90316	0.000478478	0.0110466	0.0966418
ENSG00000100632	ERH	-1.15042	7.89951	-3.73544	0.00656417	0.0444568	-2.70918
ENSG00000100726	TELO2	-1.01613	5.96159	-5.20295	0.00103713	0.0156866	-0.53799
ENSG00000100804	PSMB5	-0.942132	5.67065	-5.76612	0.000553918	0.0117292	0.142833
ENSG00000100823	APEX1	-0.500892	7.70064	-4.86304	0.00154637	0.0193862	-1.15057
ENSG00000100902	PSMA6	-1.04528	7.17735	-6.91365	0.00017408	0.00685792	1.22832
ENSG00000100911	PSME2	-0.586424	6.37155	-3.86999	0.00546957	0.0398728	-2.34391
ENSG00000100997	ABHD12	-0.885011	4.43876	-3.99426	0.00463249	0.0361425	-1.89019
ENSG00000101003	GINS1	-1.20134	5.34226	-4.48175	0.00246872	0.0250045	-1.36212
ENSG00000101084	C20orf24	-0.876645	6.59363	-4.65398	0.00199325	0.0222876	-1.30857
ENSG00000101150	TPD52L2	-0.721249	6.01328	-3.70424	0.00685035	0.0457095	-2.52727
ENSG00000101166	PRELID3B	-0.801166	7.41623	-4.30544	0.00308714	0.0283256	-1.86134
ENSG00000101182	PSMA7	-0.815884	7.45581	-4.90896	0.00146374	0.0187633	-1.06713
ENSG00000101220	C20orf27	-1.33528	5.61786	-8.54478	4.229e-05	0.00398823	2.7649
ENSG00000101350	KIF3B	-0.509453	6.3101	-3.76334	0.00631911	0.0437254	-2.49359
ENSG00000101361	NOP56	-0.818092	8.44146	-7.07233	0.000150039	0.00651708	1.29249
ENSG00000101365	IDH3B	-0.561754	6.62464	-4.5652	0.00222444	0.0235328	-1.42258
ENSG00000101367	MAPRE1	-1.11714	7.41297	-10.2748	1.18376e-05	0.00228557	4.00201
ENSG00000101444	AHCY	-0.960652	7.47214	-8.79465	3.47343e-05	0.00360973	2.89512
ENSG00000101557	USP14	-0.796195	7.49513	-7.22715	0.000130106	0.00627093	1.50936
ENSG00000101558	VAPA	-0.521056	7.49362	-4.47848	0.00247887	0.0250616	-1.63116
ENSG00000101624	CEP76	-0.737374	4.90539	-3.76529	0.0063024	0.043688	-2.27271
ENSG00000101773	RBBP8	-1.11607	7.59485	-10.6537	9.18534e-06	0.00200774	4.2524
ENSG00000101856	PGRMC1	-0.789201	4.97766	-4.93611	0.00141718	0.0184772	-0.761156
ENSG00000101911	PRPS2	-1.08248	5.81284	-6.89312	0.000177492	0.00693192	1.31449
ENSG00000101945	SUV39H1	-1.12021	4.54595	-5.12448	0.00113568	0.0163038	-0.466818
ENSG00000102030	NAA10	-0.777414	6.17502	-6.27032	0.000326907	0.0094866	0.642585
ENSG00000102119	EMD	-0.769241	5.21399	-4.33583	0.00296947	0.0277151	-1.5456
ENSG00000102144	PGK1	-0.712229	7.36003	-4.95518	0.00138544	0.0182819	-1.00208
ENSG00000102172	SMS	-0.941829	6.51332	-7.37106	0.000114203	0.00594094	1.71712
ENSG00000102241	HTATSF1	-0.783747	6.43055	-5.66903	0.000615341	0.0123359	-0.0426824
ENSG00000102554	KLF5	-5.65583	1.44776	-6.08341	0.00039606	0.0104221	-0.194333
ENSG00000102753	KPNA3	-0.661887	7.60757	-5.42565	0.000805257	0.0138488	-0.446123
ENSG00000102898	NUTF2	-0.519558	6.90747	-4.57474	0.00219823	0.0234357	-1.44468
ENSG00000102900	NUP93	-0.656573	6.9042	-4.69621	0.00189265	0.0215178	-1.28555
ENSG00000102967	DHODH	-1.30936	4.44762	-4.29242	0.00313908	0.0286277	-1.4594
ENSG00000103121	CMC2	-0.726098	5.01587	-3.59477	0.00796577	0.0497054	-2.56275
ENSG00000103342	GSPT1	-1.03719	8.06374	-8.28025	5.23647e-05	0.00417439	2.43664
ENSG00000103415	HMOX2	-0.754949	5.53662	-4.19386	0.00356481	0.0308251	-1.79587
ENSG00000103423	DNAJA3	-0.577609	6.74607	-3.87929	0.00540162	0.0395691	-2.38129
ENSG00000103550	KNOP1	-1.02842	5.26424	-5.55409	0.000698017	0.0130439	-0.0489259
ENSG00000103642	LACTB	-1.75667	2.66302	-4.71912	0.00184042	0.021281	-0.84162
ENSG00000103876	FAH	-2.39105	3.26856	-5.67996	0.000608065	0.0122583	0.140384
ENSG00000104131	EIF3J	-0.672228	7.42465	-4.14638	0.00379198	0.0320379	-2.0754
ENSG00000104312	RIPK2	-0.690215	4.60633	-3.71657	0.00673569	0.0451504	-2.32411
ENSG00000104356	POP1	-1.2158	4.95412	-4.78032	0.00170847	0.0203455	-0.927573
ENSG00000104388	RAB2A	-0.880796	6.76493	-5.59386	0.000668095	0.0128558	-0.165715
ENSG00000104442	ARMC1	-0.612646	6.69863	-3.62354	0.00765488	0.0483181	-2.73808
ENSG00000104635	SLC39A14	-0.764753	7.09966	-4.96444	0.00137032	0.0182243	-0.9579
ENSG00000104687	GSR	-0.661931	7.29765	-5.82489	0.000520055	0.0113858	0.0496946
ENSG00000104738	MCM4	-1.32728	7.56355	-4.66377	0.00196942	0.0221123	-1.37575
ENSG00000104825	NFKBIB	-0.678997	4.8927	-4.02198	0.00446541	0.035327	-1.93364
ENSG00000104980	TIMM44	-0.827391	6.36076	-4.49605	0.00242484	0.0247446	-1.48517
ENSG00000105173	CCNE1	-1.21677	4.24223	-5.47064	0.000765751	0.0134597	-0.0475884
ENSG00000105185	PDCD5	-1.18617	6.25012	-6.34447	0.000303287	0.00907318	0.722452
ENSG00000105186	ANKRD27	-0.696861	5.82988	-3.93302	0.00502623	0.0381575	-2.20611
ENSG00000105197	TIMM50	-1.24006	6.29379	-7.60495	9.27866e-05	0.00542002	1.94615
ENSG00000105202	FBL	-1.1501	8.16398	-10.2479	1.20563e-05	0.00228557	3.96279
ENSG00000105220	GPI	-1.07346	7.68304	-5.25376	0.000978363	0.0152225	-0.646707
ENSG00000105281	SLC1A5	-0.576523	7.2709	-4.2133	0.00347609	0.0303335	-1.96609
ENSG00000105364	MRPL4	-1.34988	7.65415	-12.0209	3.91572e-06	0.00175741	5.10329
ENSG00000105518	TMEM205	-0.765974	4.86832	-3.61661	0.0077286	0.04867	-2.48284
ENSG00000105618	PRPF31	-0.629027	5.78456	-4.17717	0.00364291	0.0313254	-1.84591
ENSG00000105677	TMEM147	-1.20127	5.26815	-5.56359	0.000690737	0.0130264	-0.0351936
ENSG00000105793	GTPBP10	-1.12232	5.89614	-4.711	0.00185875	0.0212843	-1.14332
ENSG00000105821	DNAJC2	-1.00494	7.01203	-5.25972	0.000971719	0.0151713	-0.586216
ENSG00000105849	TWISTNB	-0.842906	6.54899	-4.51543	0.00236678	0.0243913	-1.46823
ENSG00000105866	SP4	-1.95251	4.19369	-4.87019	0.00153316	0.019274	-0.702524
ENSG00000105875	WDR91	-2.03846	2.33987	-4.22809	0.00341023	0.0299517	-1.40663
ENSG00000105926	MPP6	-1.23314	5.86057	-3.95184	0.00490149	0.0375919	-2.15089
ENSG00000106028	SSBP1	-1.06652	7.54696	-5.08857	0.0011842	0.0166996	-0.84912
ENSG00000106153	CHCHD2	-0.858676	8.82195	-7.35075	0.00011631	0.00594094	1.54627
ENSG00000106244	PDAP1	-1.06159	7.43408	-4.11444	0.00395367	0.0326509	-2.1038
ENSG00000106263	EIF3B	-0.600355	9.22806	-5.91528	0.000472376	0.0110199	0.02193
ENSG00000106305	AIMP2	-0.832449	5.94701	-5.91334	0.000473343	0.0110199	0.281473
ENSG00000106344	RBM28	-0.938802	6.85033	-7.4565	0.000105797	0.00575806	1.77468
ENSG00000106348	IMPDH1	-1.44525	6.07011	-9.17318	2.60075e-05	0.0032217	3.23878
ENSG00000106367	AP1S1	-0.667276	6.53721	-4.72725	0.00182226	0.0211342	-1.20683
ENSG00000106484	MEST	-1.05766	6.8024	-5.88437	0.000488112	0.0111927	0.174942
ENSG00000106554	CHCHD3	-1.00408	7.09429	-7.9142	7.10515e-05	0.0047433	2.16952
ENSG00000106588	PSMA2	-0.852619	6.54078	-3.83296	0.0057497	0.0410537	-2.41543
ENSG00000106628	POLD2	-1.00148	7.78165	-4.4992	0.00241531	0.024685	-1.61824
ENSG00000106635	BCL7B	-0.673378	6.22175	-4.47184	0.00249963	0.0251112	-1.49377
ENSG00000107262	BAG1	-1.74749	6.65582	-11.8714	4.27941e-06	0.00175741	4.9966
ENSG00000107371	EXOSC3	-0.82252	5.55408	-5.38449	0.000843386	0.0141368	-0.283481
ENSG00000107672	NSMCE4A	-0.630548	5.82444	-4.07981	0.00413743	0.0335149	-1.98091
ENSG00000107771	CCSER2	-1.01357	4.20151	-4.13748	0.00383627	0.0320701	-1.68996
ENSG00000107833	NPM3	-1.96826	5.60749	-10.9724	7.46647e-06	0.00190916	4.39951
ENSG00000107937	GTPBP4	-0.947311	7.27529	-6.35636	0.00029968	0.00900501	0.644502
ENSG00000107949	BCCIP	-1.08307	6.76902	-5.7051	0.00059168	0.0121565	-0.027435
ENSG00000108010	GLRX3	-1.02273	6.97279	-4.83471	0.00159991	0.0197867	-1.10973
ENSG00000108055	SMC3	-0.742691	7.44006	-5.80444	0.000531571	0.0114529	0.019079
ENSG00000108064	TFAM	-0.909997	7.29683	-6.00109	0.000431564	0.0106245	0.252448
ENSG00000108106	UBE2S	-0.944204	7.55277	-7.29734	0.00012206	0.00614516	1.57309
ENSG00000108176	DNAJC12	-1.22927	2.19611	-3.73583	0.00656063	0.0444568	-1.9968
ENSG00000108179	PPIF	-1.09435	6.9406	-7.88066	7.31084e-05	0.0047674	2.1547
ENSG00000108344	PSMD3	-0.674262	7.49391	-4.65308	0.00199547	0.0222939	-1.40235
ENSG00000108424	KPNB1	-0.917032	8.69944	-7.00118	0.000160327	0.00668537	1.21381
ENSG00000108561	C1QBP	-0.927499	8.20384	-7.26576	0.00012561	0.00621057	1.49654
ENSG00000108578	BLMH	-0.913729	6.56125	-3.92841	0.00505731	0.0382033	-2.29462
ENSG00000108651	UTP6	-1.07159	6.93756	-6.6543	0.000223203	0.00763922	0.981433
ENSG00000108773	KAT2A	-0.965581	6.24873	-4.71462	0.00185056	0.0212843	-1.17882
ENSG00000108829	LRRC59	-1.08473	7.44618	-7.83234	7.61899e-05	0.00482685	2.07854
ENSG00000108953	YWHAE	-0.481099	9.23373	-4.37499	0.00282501	0.0268287	-1.90461
ENSG00000109084	TMEM97	-0.781755	6.37718	-5.09548	0.00117469	0.0166173	-0.716105
ENSG00000109133	TMEM33	-0.91075	6.36494	-5.00519	0.00130588	0.0177677	-0.826747
ENSG00000109184	DCUN1D4	-0.969284	4.61751	-3.67427	0.00713803	0.0465294	-2.33525
ENSG00000109519	GRPEL1	-1.02762	6.07336	-6.22436	0.000342571	0.00970365	0.606181
ENSG00000109534	GAR1	-0.921637	5.44048	-5.26307	0.000968001	0.0151713	-0.407968
ENSG00000109536	FRG1	-0.680479	5.65577	-3.90618	0.00521008	0.0388591	-2.21779
ENSG00000109606	DHX15	-0.700338	8.25178	-5.63928	0.000635648	0.0125339	-0.240521
ENSG00000109805	NCAPG	-0.813357	7.17034	-5.19113	0.00105136	0.0158135	-0.671725
ENSG00000109861	CTSC	-1.7572	6.0809	-10.7949	8.37399e-06	0.00200774	4.32211
ENSG00000109917	ZPR1	-0.663905	6.45559	-4.45316	0.00255905	0.0253065	-1.54593
ENSG00000109919	MTCH2	-0.911484	7.17639	-6.68408	0.000216844	0.00749661	0.995329
ENSG00000109971	HSPA8	-0.921201	11.2576	-6.53804	0.000250102	0.00817903	0.625919
ENSG00000110104	CCDC86	-1.39555	5.82256	-8.23157	5.44986e-05	0.00420228	2.51149
ENSG00000110107	PRPF19	-0.822876	7.52065	-5.70874	0.000589351	0.0121565	-0.0984142
ENSG00000110108	TMEM109	-0.699637	6.5469	-3.69112	0.00697474	0.0459761	-2.61195
ENSG00000110172	CHORDC1	-0.706695	6.82482	-3.93305	0.00502604	0.0381575	-2.31081
ENSG00000110442	COMMD9	-0.906276	4.38525	-3.8804	0.00539353	0.039548	-2.04567
ENSG00000110696	C11orf58	-0.712019	7.65662	-4.56581	0.00222273	0.0235328	-1.53967
ENSG00000110717	NDUFS8	-1.01057	5.4976	-4.24007	0.00335787	0.0297813	-1.68772
ENSG00000110931	CAMKK2	-0.896716	4.82729	-3.84437	0.00566179	0.0406564	-2.14771
ENSG00000110955	ATP5B	-0.988159	10.2272	-6.85009	0.000184891	0.00706009	0.990348
ENSG00000110958	PTGES3	-0.786547	8.97885	-8.69473	3.75571e-05	0.00368821	2.74437
ENSG00000111142	METAP2	-0.637332	8.93407	-4.11568	0.00394723	0.0326509	-2.24941
ENSG00000111196	MAGOHB	-1.51141	5.09083	-9.06527	2.82141e-05	0.0033593	3.14313
ENSG00000111231	GPN3	-0.937394	5.59661	-4.62538	0.00206472	0.0227525	-1.21787
ENSG00000111247	RAD51AP1	-0.730638	6.56284	-4.0678	0.00420335	0.0339474	-2.07785
ENSG00000111328	CDK2AP1	-0.907805	6.0574	-5.48123	0.000756763	0.01344	-0.224469
ENSG00000111445	RFC5	-0.894529	5.73375	-4.80882	0.0016506	0.0200798	-0.99242
ENSG00000111530	CAND1	-0.862298	8.60334	-6.78827	0.000196131	0.00720316	1.00087
ENSG00000111615	KRR1	-0.841226	6.69581	-4.15354	0.00375672	0.0319308	-1.98545
ENSG00000111640	GAPDH	-0.457395	12.1856	-5.47507	0.000761974	0.01344	-0.616457
ENSG00000111669	TPI1	-0.469205	9.75686	-4.4615	0.00253232	0.0252	-1.81562
ENSG00000111716	LDHB	-0.782081	10.4909	-3.95133	0.00490481	0.0375961	-2.55749
ENSG00000111875	ASF1A	-0.709774	5.9699	-4.5066	0.00239304	0.0245474	-1.42368
ENSG00000111906	HDDC2	-0.841487	6.43126	-4.19842	0.00354378	0.030746	-1.89492
ENSG00000112029	FBXO5	-0.845598	5.90453	-5.10594	0.00116046	0.0165021	-0.645249
ENSG00000112096	SOD2	-0.946277	6.9859	-3.66015	0.00727799	0.046856	-2.70014
ENSG00000112110	MRPL18	-0.953332	6.2188	-5.64672	0.000630502	0.012492	-0.0461764
ENSG00000112118	MCM3	-0.692817	8.21848	-6.49324	0.000261417	0.00826274	0.712026
ENSG00000112208	BAG2	-0.881218	6.01767	-4.9557	0.00138459	0.0182819	-0.850766
ENSG00000112237	CCNC	-1.04346	6.65769	-3.60303	0.00787518	0.0494094	-2.75401
ENSG00000112312	GMNN	-1.34224	5.82141	-8.85843	3.30575e-05	0.00349996	3.00567
ENSG00000112339	HBS1L	-0.789898	6.26852	-4.41744	0.00267702	0.0259782	-1.57166
ENSG00000112425	EPM2A	-2.7856	3.18442	-4.05637	0.00426712	0.0343397	-1.61907
ENSG00000112576	CCND3	-1.06127	5.5823	-7.498	0.000101965	0.00566115	1.88734
ENSG00000112578	BYSL	-0.764005	5.45734	-4.74973	0.00177307	0.0207501	-1.03926
ENSG00000112651	MRPL2	-1.00961	4.60914	-4.59381	0.00214688	0.0232199	-1.14602
ENSG00000112699	GMDS	-1.50573	3.27417	-3.82209	0.00583479	0.0415082	-1.95392
ENSG00000112742	TTK	-1.14275	5.94868	-5.84298	0.000510104	0.0113327	0.21208
ENSG00000112759	SLC29A1	-0.863484	5.79911	-4.43282	0.00262552	0.0257308	-1.49441
ENSG00000112996	MRPS30	-0.908869	5.92481	-6.489	0.000262518	0.00826274	0.899327
ENSG00000113456	RAD1	-1.34745	5.77913	-6.5317	0.000251672	0.00817903	0.965103
ENSG00000113460	BRIX1	-1.14971	6.39935	-6.49782	0.000260236	0.00826274	0.86473
ENSG00000113552	GNPDA1	-2.19176	2.49757	-4.612	0.0020991	0.0229596	-0.982232
ENSG00000113558	SKP1	-0.670309	7.46518	-4.98649	0.00133503	0.0178778	-0.973188
ENSG00000113569	NUP155	-0.804204	6.51724	-5.48224	0.000755915	0.01344	-0.277611
ENSG00000113575	PPP2CA	-0.707381	7.83404	-6.59072	0.000237489	0.00796648	0.844105
ENSG00000113580	NR3C1	-0.481409	7.12265	-3.85396	0.00558902	0.0404291	-2.47526
ENSG00000113643	RARS	-0.712015	6.46871	-4.65866	0.00198183	0.0222148	-1.28506
ENSG00000113758	DBN1	-0.693084	7.26699	-4.08517	0.00410839	0.0333778	-2.14731
ENSG00000113810	SMC4	-0.587149	9.43699	-5.1852	0.00105857	0.0158692	-0.855451
ENSG00000114021	NIT2	-1.10463	4.19475	-3.67517	0.00712917	0.0465167	-2.28801
ENSG00000114023	FAM162A	-1.73886	4.40641	-6.0635	0.000404339	0.0104819	0.57572
ENSG00000114054	PCCB	-0.471146	6.49415	-3.86746	0.00548823	0.0399547	-2.36587
ENSG00000114491	UMPS	-2.24455	5.71092	-4.8643	0.00154403	0.0193748	-0.887539
ENSG00000114631	PODXL2	-0.55259	6.47637	-3.63912	0.00749201	0.0477572	-2.68643
ENSG00000114648	KLHL18	-0.75012	5.79547	-3.66191	0.00726038	0.0468388	-2.57976
ENSG00000114686	MRPL3	-0.950363	7.57923	-4.7477	0.00177746	0.0207657	-1.28671
ENSG00000114767	RRP9	-1.19906	5.41547	-7.92361	7.04866e-05	0.00474008	2.26373
ENSG00000114867	EIF4G1	-0.728906	9.47306	-4.2327	0.00338997	0.029913	-2.10688
ENSG00000115053	NCL	-0.620148	9.23838	-3.89475	0.00529057	0.0392326	-2.57185
ENSG00000115163	CENPA	-0.871356	4.50697	-4.64187	0.00202317	0.0225106	-1.04771
ENSG00000115233	PSMD14	-0.79972	6.71855	-4.23061	0.00339911	0.0299316	-1.88352
ENSG00000115241	PPM1G	-0.602621	7.75331	-5.49357	0.000746438	0.0133806	-0.376017
ENSG00000115286	NDUFS7	-0.927017	6.627	-7.56326	9.62494e-05	0.00555052	1.8859
ENSG00000115364	MRPL19	-1.05306	6.03064	-5.56058	0.000693038	0.0130264	-0.136134
ENSG00000115368	WDR75	-0.793051	6.294	-4.55871	0.00224246	0.0235946	-1.39233
ENSG00000115484	CCT4	-0.783213	8.26588	-6.63772	0.000226835	0.00770335	0.861531
ENSG00000115539	PDCL3	-0.758718	4.76545	-3.67718	0.00710954	0.0464996	-2.38604
ENSG00000115541	HSPE1	-1.5006	7.79951	-6.95744	0.000167041	0.006798	1.2267
ENSG00000115677	HDLBP	-0.498023	7.71114	-3.65094	0.00737088	0.0472114	-2.81998
ENSG00000115685	PPP1R7	-1.19963	6.13852	-5.9751	0.000443494	0.0107134	0.328397
ENSG00000115687	PASK	-0.91051	5.24662	-4.90807	0.00146529	0.0187633	-0.794543
ENSG00000115758	ODC1	-1.04323	9.79023	-8.26899	5.28499e-05	0.00418843	2.35249
ENSG00000115761	NOL10	-1.46413	2.92229	-3.66711	0.00720861	0.0467341	-2.12096
ENSG00000115816	CEBPZ	-1.25546	7.06714	-5.40098	0.000827879	0.0140068	-0.412358
ENSG00000115840	SLC25A12	-0.651327	5.6146	-3.79544	0.00604936	0.0425654	-2.36114
ENSG00000115875	SRSF7	-0.624071	8.27924	-4.24599	0.0033323	0.0296402	-2.02052
ENSG00000115946	PNO1	-0.736552	5.86776	-4.60838	0.00210853	0.0229708	-1.27626
ENSG00000115947	ORC4	-0.549875	6.27434	-4.26336	0.00325856	0.0293812	-1.79956
ENSG00000115956	PLEK	-0.72559	7.70165	-6.8143	0.000191307	0.007123	1.07854
ENSG00000116030	SUMO1	-0.584127	7.02905	-4.42609	0.00264792	0.0258721	-1.65611
ENSG00000116044	NFE2L2	-1.33445	5.30762	-5.62355	0.000646685	0.0126281	0.0206215
ENSG00000116120	FARSB	-1.14572	6.9948	-8.77902	3.51597e-05	0.00360973	2.90504
ENSG00000116161	CACYBP	-1.03406	7.59026	-7.631	9.06933e-05	0.00538549	1.88457
ENSG00000116221	MRPL37	-0.804304	6.89531	-6.96694	0.000165556	0.00676463	1.29619
ENSG00000116237	ICMT	-0.782291	6.02874	-5.5389	0.000709835	0.0131049	-0.149511
ENSG00000116288	PARK7	-0.814338	6.43548	-5.52201	0.000723241	0.0131739	-0.218366
ENSG00000116353	MECR	-1.05296	4.4718	-4.48559	0.00245684	0.0249029	-1.23323
ENSG00000116459	ATP5F1	-0.696158	8.4094	-4.09962	0.00403118	0.0330538	-2.23586
ENSG00000116473	RAP1A	-0.471728	6.92866	-4.13993	0.00382401	0.0320701	-2.03957
ENSG00000116649	SRM	-1.27197	6.98512	-4.84489	0.00158043	0.0195956	-1.09495
ENSG00000116747	TROVE2	-0.570341	6.44992	-3.88868	0.00533385	0.0394191	-2.33546
ENSG00000116750	UCHL5	-0.902462	6.41753	-6.19493	0.00035304	0.00992613	0.54744
ENSG00000116752	BCAS2	-0.766958	5.69179	-4.76427	0.00174203	0.0205645	-1.0566
ENSG00000116830	TTF2	-0.783641	6.78369	-4.25168	0.00330793	0.0295901	-1.86186
ENSG00000116898	MRPS15	-0.923711	6.36387	-4.97572	0.00135214	0.0180534	-0.873225
ENSG00000117091	CD48	-0.532434	6.78951	-3.80316	0.00598636	0.0422757	-2.49791
ENSG00000117118	SDHB	-0.917347	6.56309	-5.66622	0.00061723	0.0123373	-0.0596762
ENSG00000117133	RPF1	-0.893354	6.08577	-4.69754	0.00188957	0.0215178	-1.18432
ENSG00000117143	UAP1	-1.22124	4.37371	-5.9821	0.000440245	0.0106866	0.48929
ENSG00000117174	ZNHIT6	-0.561536	5.38081	-3.93265	0.00502872	0.0381575	-2.13687
ENSG00000117395	EBNA1BP2	-1.4971	6.52813	-10.9748	7.45497e-06	0.00190916	4.46369
ENSG00000117399	CDC20	-1.00747	6.3781	-5.17506	0.00107104	0.0158978	-0.625695
ENSG00000117411	B4GALT2	-1.08917	4.22443	-3.93056	0.00504279	0.0381787	-1.9376
ENSG00000117448	AKR1A1	-0.815627	6.09286	-4.41004	0.00270218	0.0260582	-1.56944
ENSG00000117450	PRDX1	-0.859998	8.8166	-6.24952	0.000333896	0.00956651	0.412404
ENSG00000117505	DR1	-0.564214	7.09402	-5.01585	0.00128959	0.0176175	-0.895226
ENSG00000117528	ABCD3	-0.653867	5.48739	-3.72872	0.00662469	0.0447323	-2.40586
ENSG00000117597	DIEXF	-0.743065	4.65802	-4.34131	0.00294877	0.0276169	-1.45995
ENSG00000117632	STMN1	-0.583803	8.93449	-4.1413	0.00381722	0.0320701	-2.20578
ENSG00000117650	NEK2	-0.96376	5.21248	-6.00988	0.000427606	0.0106134	0.46443
ENSG00000117877	CD3EAP	-0.994703	5.5258	-6.39307	0.000288839	0.00875694	0.828416
ENSG00000118246	FASTKD2	-0.9778	6.16093	-5.17662	0.00106911	0.0158967	-0.590619
ENSG00000118640	VAMP8	-0.78891	6.7877	-4.52117	0.00234986	0.0243322	-1.49553
ENSG00000118939	UCHL3	-1.04984	6.08306	-6.52284	0.00025388	0.00820821	0.916403
ENSG00000119185	ITGB1BP1	-1.14611	5.97694	-5.31066	0.000916885	0.0148277	-0.412223
ENSG00000119285	HEATR1	-0.920086	6.33728	-5.424	0.000806748	0.0138568	-0.309417
ENSG00000119318	RAD23B	-0.660411	7.84924	-5.30197	0.000925999	0.0149217	-0.620031
ENSG00000119326	CTNNAL1	-0.88114	5.344	-3.6931	0.00695585	0.0459639	-2.44911
ENSG00000119335	SET	-0.676023	9.45648	-4.62478	0.00206624	0.0227525	-1.57902
ENSG00000119383	PTPA	-0.516436	6.65015	-3.84671	0.00564391	0.0406409	-2.39985
ENSG00000119403	PHF19	-0.820549	5.87134	-5.33036	0.000896605	0.0145766	-0.377621
ENSG00000119421	NDUFA8	-0.882377	5.6419	-5.64031	0.00063493	0.0125339	-0.000822398
ENSG00000119487	MAPKAP1	-0.633105	6.87141	-3.68853	0.00699958	0.0460701	-2.67243
ENSG00000119705	SLIRP	-1.45166	5.92838	-5.65001	0.000628236	0.0124836	0.00559443
ENSG00000119812	FAM98A	-0.86811	6.61715	-4.85836	0.00155508	0.0194234	-1.0343
ENSG00000120053	GOT1	-0.589265	5.87263	-3.66732	0.00720649	0.0467341	-2.55804
ENSG00000120158	RCL1	-0.683914	5.18464	-3.86068	0.00553856	0.0402028	-2.20322
ENSG00000120254	MTHFD1L	-0.778418	6.3502	-6.09059	0.000393123	0.010365	0.440407
ENSG00000120438	TCP1	-1.11608	8.88525	-11.553	5.18848e-06	0.00182334	4.80744
ENSG00000120526	NUDCD1	-1.24075	4.72697	-5.04519	0.00124586	0.0172637	-0.594109
ENSG00000120533	ENY2	-1.11872	6.35316	-5.19159	0.00105079	0.0158135	-0.594451
ENSG00000120694	HSPH1	-0.980761	9.28154	-4.08882	0.00408876	0.0332998	-2.30163
ENSG00000120699	EXOSC8	-0.787546	6.18237	-4.78621	0.00169633	0.0202722	-1.07896
ENSG00000120705	ETF1	-0.922328	7.88037	-8.78298	3.50515e-05	0.00360973	2.8647
ENSG00000120800	UTP20	-0.807919	6.26217	-4.03101	0.00441237	0.0350491	-2.09532
ENSG00000120802	TMPO	-0.643296	8.65552	-5.8232	0.000520999	0.011388	-0.0505226
ENSG00000120805	ARL1	-0.778259	5.89921	-4.28104	0.00318528	0.0289516	-1.70657
ENSG00000121152	NCAPH	-0.748262	6.03765	-4.62762	0.00205903	0.0227416	-1.26726
ENSG00000121390	PSPC1	-0.633992	6.92011	-4.7978	0.00167272	0.0201773	-1.15653
ENSG00000121579	NAA50	-0.473985	7.64003	-4.34974	0.00291723	0.0273973	-1.82428
ENSG00000121774	KHDRBS1	-0.518098	8.08991	-3.93102	0.0050397	0.0381787	-2.44492
ENSG00000121864	ZNF639	-0.640705	6.52787	-3.89373	0.00529778	0.0392326	-2.32913
ENSG00000122034	GTF3A	-0.941444	8.63828	-5.90113	0.000479506	0.0110515	0.0349974
ENSG00000122140	MRPS2	-1.32002	4.85889	-4.14496	0.00379903	0.0320596	-1.76279
ENSG00000122565	CBX3	-0.818774	9.14388	-6.12368	0.000379888	0.0102521	0.261317
ENSG00000122566	HNRNPA2B1	-0.460295	10.146	-4.30898	0.00307315	0.0282738	-2.03978
ENSG00000122643	NT5C3A	-0.61755	6.89539	-4.14823	0.00378286	0.032006	-2.02128
ENSG00000122687	MRM2	-0.645295	6.13472	-4.49081	0.00244084	0.0248149	-1.46511
ENSG00000122873	CISD1	-1.02854	5.90375	-4.04536	0.00432952	0.0346771	-2.03703
ENSG00000123064	DDX54	-0.781763	7.07198	-5.46375	0.000771662	0.0135206	-0.343621
ENSG00000123131	PRDX4	-0.920322	4.91606	-5.64868	0.000629153	0.0124836	0.0866637
ENSG00000123136	DDX39A	-0.63594	7.83968	-4.93183	0.0014244	0.0185254	-1.07201
ENSG00000123143	PKN1	-0.521597	7.64498	-3.98774	0.00467279	0.0363577	-2.3235
ENSG00000123178	SPRYD7	-3.70356	5.29236	-20.2496	9.06109e-08	0.000725215	7.45924
ENSG00000123213	NLN	-1.23933	5.65219	-5.63699	0.00063724	0.0125339	0.00897622
ENSG00000123219	CENPK	-0.666133	5.53243	-4.19377	0.00356522	0.0308251	-1.78803
ENSG00000123297	TSFM	-1.48095	4.45957	-7.49487	0.000102249	0.00566115	1.89976
ENSG00000123395	ATG101	-0.632546	5.57055	-3.71227	0.00677541	0.0453434	-2.4625
ENSG00000123416	TUBA1B	-0.909847	11.3489	-11.427	5.60694e-06	0.0018533	4.68455
ENSG00000123505	AMD1	-1.06231	7.8351	-4.21955	0.00344809	0.030128	-2.01259
ENSG00000123545	NDUFAF4	-1.11239	5.26809	-5.14683	0.0011066	0.0160331	-0.525744
ENSG00000123562	MORF4L2	-0.79455	7.08738	-5.84738	0.000507712	0.0113302	0.0963312
ENSG00000123908	2002-08-01	-1.2077	6.86444	-4.15707	0.00373947	0.0318525	-2.0147
ENSG00000123975	CKS2	-1.3578	7.21413	-5.44964	0.00078392	0.0136334	-0.370137
ENSG00000124207	CSE1L	-1.11954	8.16226	-7.30132	0.000121622	0.00614516	1.53916
ENSG00000124214	STAU1	-0.667202	6.53847	-5.03795	0.0012565	0.0173402	-0.809983
ENSG00000124279	FASTKD3	-0.739683	4.46859	-3.61733	0.00772092	0.0486443	-2.43095
ENSG00000124562	SNRPC	-1.22327	6.19846	-5.37676	0.000850774	0.0141498	-0.358757
ENSG00000124571	XPO5	-0.853141	6.47347	-3.77465	0.00622263	0.0433566	-2.49188
ENSG00000124784	RIOK1	-0.735444	5.54413	-4.31376	0.00305443	0.0281973	-1.62349
ENSG00000124787	RPP40	-1.20429	3.63183	-5.22404	0.00101228	0.0154289	-0.289791
ENSG00000124802	EEF1E1	-1.26771	5.95168	-4.75143	0.00176941	0.0207432	-1.08883
ENSG00000125166	GOT2	-0.612559	8.29465	-5.52317	0.000722309	0.0131739	-0.382465
ENSG00000125249	RAP2A	-0.600394	5.63936	-4.12923	0.00387787	0.0323402	-1.90215
ENSG00000125445	MRPS7	-0.595246	6.2523	-3.76316	0.00632069	0.0437254	-2.4795
ENSG00000125450	NUP85	-0.896497	6.09181	-5.99083	0.000436231	0.0106461	0.354174
ENSG00000125484	GTF3C4	-0.72726	5.90432	-4.26418	0.00325512	0.0293812	-1.73758
ENSG00000125485	DDX31	-0.745241	4.80785	-4.32762	0.00300077	0.0278919	-1.50798
ENSG00000125630	POLR1B	-0.726016	6.67511	-4.04229	0.00434711	0.0347287	-2.15534
ENSG00000125731	SH2D3A	-1.27961	4.02767	-5.85517	0.000503514	0.0113302	0.368335
ENSG00000125818	PSMF1	-0.937435	6.27867	-4.6005	0.00212917	0.0230652	-1.3386
ENSG00000125834	STK35	-0.63149	4.70587	-3.66232	0.00725628	0.0468388	-2.39414
ENSG00000125835	SNRPB	-0.69458	8.02985	-6.42828	0.000278851	0.00853046	0.655512
ENSG00000125863	MKKS	-0.781099	5.08068	-3.7814	0.0061658	0.0431161	-2.28315
ENSG00000125870	SNRPB2	-1.08426	6.54606	-4.62196	0.00207346	0.0228081	-1.34008
ENSG00000125885	MCM8	-0.705131	6.84116	-5.85286	0.000504755	0.0113302	0.128325
ENSG00000125901	MRPS26	-1.01628	5.20793	-5.70241	0.000593412	0.0121565	0.127232
ENSG00000125977	EIF2S2	-0.550665	7.61985	-3.69234	0.0069631	0.0459639	-2.74883
ENSG00000126067	PSMB2	-1.36525	6.86075	-9.55647	1.9602e-05	0.00282602	3.50593
ENSG00000126226	PCID2	-0.690773	6.47146	-5.76734	0.000553189	0.0117292	0.0587188
ENSG00000126261	UBA2	-0.885545	8.06845	-6.95212	0.000167879	0.00681165	1.19305
ENSG00000126267	COX6B1	-1.48761	6.13962	-5.28006	0.000949405	0.0150371	-0.46809
ENSG00000126351	THRA	-0.972713	3.51215	-3.59552	0.0079575	0.0497054	-2.28925
ENSG00000126453	BCL2L12	-0.725763	5.02749	-3.83565	0.00572879	0.040926	-2.20196
ENSG00000126457	PRMT1	-0.624033	7.98378	-4.92087	0.0014431	0.0186968	-1.10626
ENSG00000126524	SBDS	-0.840166	5.66292	-3.61492	0.00774664	0.0487384	-2.60526
ENSG00000126602	TRAP1	-1.21849	7.19139	-10.5835	9.62132e-06	0.00202792	4.21346
ENSG00000126698	DNAJC8	-0.594287	7.51154	-4.558	0.00224444	0.023597	-1.5347
ENSG00000126787	DLGAP5	-0.850605	6.49219	-4.90143	0.00147695	0.0188472	-0.971222
ENSG00000127022	CANX	-0.664611	8.69282	-4.71197	0.00185654	0.0212843	-1.4227
ENSG00000127314	RAP1B	-0.876666	8.2466	-7.25813	0.000126484	0.00621057	1.4877
ENSG00000127328	RAB3IP	-0.705947	4.7242	-3.73161	0.00659863	0.0446008	-2.29653
ENSG00000127337	YEATS4	-0.793783	5.77115	-3.76592	0.00629693	0.043688	-2.41507
ENSG00000127423	AUNIP	-1.29646	3.71751	-4.97182	0.0013584	0.0181013	-0.577434
ENSG00000127564	PKMYT1	-0.601135	5.9429	-3.66274	0.0072521	0.0468388	-2.56761
ENSG00000127837	AAMP	-0.691546	6.15319	-3.8531	0.0055955	0.0404291	-2.33609
ENSG00000127838	PNKD	-0.607788	6.10722	-4.68915	0.00190909	0.0216502	-1.20483
ENSG00000128050	PAICS	-1.01465	8.99364	-8.43869	4.6043e-05	0.00402051	2.52843
ENSG00000128059	PPAT	-0.731273	6.94779	-5.50512	0.000736923	0.0133157	-0.278688
ENSG00000128228	SDF2L1	-1.22153	4.9347	-7.14726	0.000139996	0.00630798	1.59888
ENSG00000128245	YWHAH	-1.65983	6.48642	-12.5087	2.95064e-06	0.00175741	5.33563
ENSG00000128463	EMC4	-0.70942	5.43688	-4.30302	0.00309673	0.0283752	-1.62012
ENSG00000128567	PODXL	-0.777637	7.19499	-3.80321	0.00598593	0.0422757	-2.52957
ENSG00000128609	NDUFA5	-1.08924	6.61175	-8.51333	4.33655e-05	0.00399789	2.70434
ENSG00000128626	MRPS12	-0.82099	5.52071	-4.91611	0.00145131	0.0187096	-0.849972
ENSG00000128654	MTX2	-0.670169	5.11644	-3.69244	0.00696215	0.0459639	-2.43589
ENSG00000128708	HAT1	-1.04364	6.95793	-4.80996	0.00164833	0.0200798	-1.1362
ENSG00000128944	KNSTRN	-1.09126	5.44786	-5.34095	0.000885913	0.014535	-0.308127
ENSG00000128951	DUT	-0.674296	7.36243	-4.46403	0.0025243	0.0252	-1.65102
ENSG00000128973	CLN6	-0.600794	6.36646	-4.38715	0.00278172	0.0266322	-1.62782
ENSG00000129084	PSMA1	-0.757604	6.99281	-3.78383	0.00614547	0.0430183	-2.54232
ENSG00000129128	SPCS3	-1.09938	6.79409	-4.71065	0.00185955	0.0212843	-1.24165
ENSG00000129235	TXNDC17	-1.31749	5.35238	-4.3329	0.0029806	0.0277997	-1.55866
ENSG00000129460	NGDN	-0.695582	5.29341	-3.68418	0.00704146	0.0463008	-2.46014
ENSG00000129696	TTI2	-0.75293	4.53989	-3.88008	0.00539583	0.039548	-2.07425
ENSG00000129810	SGO1	-0.656258	5.10197	-3.78302	0.00615223	0.0430434	-2.29071
ENSG00000130005	GAMT	-1.03716	5.2343	-5.00181	0.0013111	0.0177677	-0.697384
ENSG00000130024	PHF10	-0.539035	6.10562	-3.65523	0.00732752	0.0470628	-2.6112
ENSG00000130312	MRPL34	-0.643493	5.33547	-3.58872	0.0080329	0.0499596	-2.60099
ENSG00000130520	LSM4	-0.776828	7.03848	-6.11823	0.000382033	0.0102521	0.406172
ENSG00000130559	CAMSAP1	-0.855507	5.81571	-3.97247	0.00476859	0.036949	-2.12187
ENSG00000130560	UBAC1	-1.26377	5.54074	-3.81781	0.00586872	0.0417058	-2.28319
ENSG00000130706	ADRM1	-0.689509	6.48756	-5.17607	0.00106979	0.0158967	-0.637984
ENSG00000130725	UBE2M	-0.786921	6.27499	-5.91456	0.000472733	0.0110199	0.25108
ENSG00000130731	METTL26	-0.96235	5.25935	-5.36655	0.000860634	0.0142758	-0.268438
ENSG00000130748	TMEM160	-0.827591	4.18317	-4.09482	0.00405664	0.0331378	-1.72117
ENSG00000130826	DKC1	-0.955433	7.32699	-5.90623	0.000476924	0.0110295	0.151736
ENSG00000130844	ZNF331	-1.90935	3.03389	-4.95062	0.00139296	0.0183275	-0.581113
ENSG00000130935	NOL11	-0.686845	7.0113	-3.79739	0.00603336	0.0424748	-2.51579
ENSG00000131153	GINS2	-1.04619	5.94225	-5.99468	0.000434469	0.0106409	0.38241
ENSG00000131375	CAPN7	-0.778539	6.17806	-5.35308	0.000873833	0.0144048	-0.39212
ENSG00000131462	TUBG1	-1.89027	4.42347	-5.97903	0.000441668	0.0106884	0.489674
ENSG00000131467	PSME3	-0.87056	7.7418	-5.8825	0.000489082	0.011196	0.0832618
ENSG00000131504	DIAPH1	-0.828366	8.09893	-6.29881	0.000317598	0.00937709	0.516215
ENSG00000131828	PDHA1	-0.691222	6.82572	-5.24163	0.000992059	0.0152777	-0.586619
ENSG00000131844	MCCC2	-1.95178	4.76403	-6.13596	0.000375101	0.0101871	0.623597
ENSG00000131876	SNRPA1	-0.645443	6.62385	-3.79811	0.00602747	0.0424681	-2.48205
ENSG00000132002	DNAJB1	-0.765961	5.99648	-5.0171	0.00128769	0.0176092	-0.767424
ENSG00000132341	RAN	-0.654018	9.58184	-4.43761	0.00260971	0.0256467	-1.83676
ENSG00000132382	MYBBP1A	-1.08163	7.1046	-5.40669	0.000822585	0.0139695	-0.40546
ENSG00000132423	COQ3	-1.31512	1.68692	-3.91477	0.00515044	0.0386113	-1.77496
ENSG00000132434	LANCL2	-0.681227	5.76012	-4.00453	0.00456982	0.0358489	-2.07801
ENSG00000132436	FIGNL1	-0.786237	5.94995	-4.042	0.00434878	0.0347287	-2.05065
ENSG00000132507	EIF5A	-0.907898	9.35533	-9.75463	1.70011e-05	0.00257452	3.56709
ENSG00000132541	RIDA	-1.33861	3.29129	-3.86702	0.00549153	0.0399547	-1.90222
ENSG00000132603	NIP7	-0.774103	6.25864	-3.88558	0.00535613	0.0394373	-2.30666
ENSG00000132646	PCNA	-1.01833	8.3031	-8.37906	4.83158e-05	0.00402544	2.50842
ENSG00000132661	NXT1	-1.09943	4.32914	-5.02389	0.00127745	0.0175679	-0.559211
ENSG00000132744	ACY3	-0.908898	5.1594	-5.33012	0.000896852	0.0145766	-0.310308
ENSG00000132773	TOE1	-0.722939	4.76652	-4.14883	0.00377987	0.032006	-1.71585
ENSG00000132780	NASP	-0.678576	7.77637	-4.67484	0.00194284	0.0219332	-1.3993
ENSG00000132938	MTUS2	-1.58337	4.2587	-5.76228	0.000556215	0.0117312	0.25078
ENSG00000133027	PEMT	-1.65966	2.77982	-4.08598	0.00410402	0.0333639	-1.576
ENSG00000133028	SCO1	-0.687909	5.96313	-3.72068	0.00669789	0.0449801	-2.50751
ENSG00000133119	RFC3	-1.56375	7.49839	-11.588	5.07849e-06	0.00182334	4.8467
ENSG00000133265	HSPBP1	-0.682797	6.12964	-4.80183	0.00166459	0.0201773	-1.05951
ENSG00000133641	C12orf29	-1.30842	5.88593	-4.36078	0.00287651	0.0271618	-1.58994
ENSG00000133731	IMPA1	-0.559592	5.20763	-3.79009	0.00609341	0.0427359	-2.30951
ENSG00000134001	EIF2S1	-1.13885	7.32923	-8.37648	4.8417e-05	0.00402544	2.55606
ENSG00000134046	MBD2	-1.06375	8.55203	-5.80243	0.000532718	0.0114594	-0.0727546
ENSG00000134056	MRPS36	-1.03653	4.85293	-3.95735	0.00486559	0.0374651	-2.02884
ENSG00000134057	CCNB1	-1.10351	7.03387	-6.71882	0.000209678	0.00739347	1.04111
ENSG00000134285	FKBP11	-1.42462	5.30142	-7.2799	0.000124007	0.00617845	1.70836
ENSG00000134287	ARF3	-0.560053	8.49635	-3.69842	0.00690529	0.0458728	-2.81409
ENSG00000134291	TMEM106C	-0.705528	7.21737	-5.28851	0.0009403	0.0150186	-0.563955
ENSG00000134308	YWHAQ	-0.834946	8.52895	-6.44706	0.000273681	0.00842938	0.643792
ENSG00000134333	LDHA	-1.11604	10.2251	-12.2812	3.3625e-06	0.00175741	5.23134
ENSG00000134375	TIMM17A	-0.82314	6.87217	-4.41917	0.00267118	0.0259683	-1.65098
ENSG00000134440	NARS	-0.661487	8.00207	-6.13303	0.000376237	0.0101975	0.335999
ENSG00000134453	RBM17	-0.600056	7.25441	-5.28547	0.000943567	0.0150254	-0.579038
ENSG00000134480	CCNH	-0.882002	5.67849	-4.65887	0.00198131	0.0222148	-1.19355
ENSG00000134602	STK26	-0.985219	5.46822	-4.14077	0.00381984	0.0320701	-1.84247
ENSG00000134690	CDCA8	-0.745097	6.42523	-5.88546	0.000487547	0.0111927	0.21024
ENSG00000134802	SLC43A3	-0.947169	7.25388	-6.53299	0.00025135	0.00817903	0.832826
ENSG00000134809	TIMM10	-1.21893	5.31487	-5.19273	0.00104942	0.0158135	-0.472338
ENSG00000135002	RFK	-0.989341	5.51373	-6.52462	0.000253434	0.00820821	0.966081
ENSG00000135045	C9orf40	-0.768508	4.30916	-3.72346	0.00667252	0.0449324	-2.25328
ENSG00000135070	ISCA1	-0.717517	5.41872	-3.90522	0.00521676	0.0388659	-2.15798
ENSG00000135108	FBXO21	-0.776862	5.60196	-5.50839	0.00073425	0.0132851	-0.149413
ENSG00000135316	SYNCRIP	-1.01562	6.72865	-5.62096	0.000648522	0.0126457	-0.127454
ENSG00000135372	NAT10	-0.739345	7.32888	-3.69085	0.0069773	0.0459761	-2.71247
ENSG00000135387	CAPRIN1	-0.616704	8.46874	-4.91726	0.00144932	0.0187096	-1.14528
ENSG00000135446	CDK4	-0.879109	7.5424	-6.81212	0.000191708	0.007123	1.09844
ENSG00000135521	LTV1	-0.672652	5.86987	-3.88379	0.00536899	0.0394373	-2.25881
ENSG00000135624	CCT7	-1.13543	8.61007	-9.96091	1.46984e-05	0.00245917	3.74153
ENSG00000135631	RAB11FIP5	-5.74381	-2.30848	-5.05807	0.0012272	0.0170925	-2.57449
ENSG00000135698	MPHOSPH6	-0.937546	4.70748	-4.96137	0.00137531	0.0182425	-0.676032
ENSG00000135829	DHX9	-0.788348	8.65896	-8.20665	5.56283e-05	0.00420228	2.34394
ENSG00000135900	MRPL44	-0.519672	5.51626	-3.74229	0.00650309	0.0443631	-2.40648
ENSG00000135913	USP37	-0.743314	5.37082	-4.17527	0.00365192	0.0313337	-1.7941
ENSG00000135926	TMBIM1	-0.455788	6.0927	-3.63328	0.00755266	0.0479633	-2.65945
ENSG00000136003	ISCU	-0.600638	6.42038	-3.59841	0.00792577	0.049612	-2.74672
ENSG00000136045	PWP1	-0.545958	5.7427	-3.64246	0.00745756	0.0475823	-2.59349
ENSG00000136111	TBC1D4	-1.30565	4.53687	-4.63358	0.00204394	0.0226673	-1.0554
ENSG00000136261	BZW2	-0.938292	7.10548	-6.69112	0.000215368	0.00748228	1.00377
ENSG00000136270	TBRG4	-0.531843	6.85756	-4.45282	0.00256016	0.0253065	-1.60202
ENSG00000136271	DDX56	-0.726357	7.1539	-5.75697	0.000559405	0.0117536	-0.00758969
ENSG00000136448	NMT1	-0.711527	6.78177	-4.81694	0.00163452	0.0200193	-1.11317
ENSG00000136522	MRPL47	-0.883093	6.53206	-3.87591	0.00542623	0.0396422	-2.34962
ENSG00000136527	TRA2B	-0.585193	8.51834	-4.4614	0.00253265	0.0252	-1.74537
ENSG00000136628	EPRS	-1.02983	8.24814	-4.49781	0.00241952	0.0247094	-1.67709
ENSG00000136699	SMPD4	-0.950371	6.5102	-4.66809	0.00195899	0.0220318	-1.26971
ENSG00000136720	HS6ST1	-0.679307	4.73962	-3.70711	0.00682352	0.0455529	-2.33695
ENSG00000136810	TXN	-1.53939	6.97893	-5.81788	0.000523973	0.0113979	0.0836077
ENSG00000136813	KIAA0368	-1.0655	6.70266	-6.87223	0.000181042	0.00702127	1.22696
ENSG00000136824	SMC2	-0.9142	7.81052	-7.58047	9.48027e-05	0.00549045	1.82268
ENSG00000136875	PRPF4	-0.684875	6.38349	-5.24754	0.000985357	0.0152264	-0.533752
ENSG00000136929	HEMGN	-1.54122	4.22807	-6.66462	0.000220977	0.0076007	1.16307
ENSG00000136933	RABEPK	-1.03438	4.75376	-4.46612	0.00251766	0.0251914	-1.30762
ENSG00000136937	NCBP1	-0.575035	7.02806	-4.57553	0.00219608	0.0234357	-1.44797
ENSG00000136938	ANP32B	-0.550531	8.64801	-5.58215	0.000676753	0.012893	-0.334694
ENSG00000136982	DSCC1	-1.07653	5.88938	-6.48928	0.000262445	0.00826274	0.906854
ENSG00000136997	MYC	-0.752239	8.15879	-4.81897	0.00163053	0.0200153	-1.24184
ENSG00000137054	POLR1E	-0.959563	5.88144	-6.84466	0.000185849	0.0070748	1.25722
ENSG00000137267	TUBB2A	-1.43168	2.78877	-4.00009	0.00459678	0.0358845	-1.68337
ENSG00000137309	HMGA1	-0.721366	9.37118	-5.25053	0.000981987	0.0152264	-0.774188
ENSG00000137310	TCF19	-0.7866	6.07309	-5.77074	0.00055117	0.011726	0.122132
ENSG00000137574	TGS1	-0.539607	6.33459	-3.73392	0.00657784	0.0444825	-2.52586
ENSG00000137692	DCUN1D5	-1.08243	6.2013	-5.53525	0.000712707	0.0131098	-0.174703
ENSG00000137807	KIF23	-0.886464	5.94316	-3.6587	0.00729252	0.0468824	-2.56591
ENSG00000137814	HAUS2	-0.755004	6.5324	-3.65602	0.00731945	0.0470333	-2.65771
ENSG00000137822	TUBGCP4	-0.62538	6.04106	-3.88409	0.00536683	0.0394373	-2.2757
ENSG00000137824	RMDN3	-0.940015	5.47862	-5.33631	0.000890576	0.0145586	-0.329842
ENSG00000137880	GCHFR	-0.89253	6.02225	-5.22697	0.00100888	0.0154046	-0.513794
ENSG00000138018	EPT1	-0.779642	6.75107	-5.13956	0.00111598	0.0161234	-0.699059
ENSG00000138180	CEP55	-0.947769	6.29588	-5.44877	0.000784683	0.0136334	-0.28301
ENSG00000138363	ATIC	-0.938368	7.20893	-4.9187	0.00144684	0.0187096	-1.02717
ENSG00000138385	SSB	-0.836675	8.11012	-5.02107	0.00128169	0.0175705	-0.983708
ENSG00000138430	OLA1	-0.568927	7.32021	-3.78982	0.00609566	0.0427359	-2.56804
ENSG00000138442	WDR12	-1.06564	4.83165	-4.79772	0.00167289	0.0201773	-0.894169
ENSG00000138668	HNRNPD	-0.533972	9.05148	-4.2263	0.00341812	0.0299821	-2.0972
ENSG00000138757	G3BP2	-2.76013	7.21084	-4.18327	0.00361416	0.0311374	-1.92588
ENSG00000138777	PPA2	-1.00879	5.29016	-4.76461	0.00174131	0.0205645	-1.00019
ENSG00000139131	YARS2	-0.916238	5.53234	-4.85068	0.00156948	0.0195133	-0.921257
ENSG00000139180	NDUFA9	-0.841924	7.09374	-5.10605	0.0011603	0.0165021	-0.781418
ENSG00000139233	LLPH	-0.747336	6.50836	-4.48822	0.00244876	0.0248581	-1.51486
ENSG00000139343	SNRPF	-1.03684	6.35945	-5.59046	0.000670598	0.0128724	-0.123565
ENSG00000139372	TDG	-0.925104	6.8876	-6.49574	0.000260773	0.00826274	0.820197
ENSG00000139405	RITA1	-0.940242	5.94039	-5.11018	0.00115474	0.0164797	-0.648515
ENSG00000139496	NUP58	-0.491571	7.30327	-3.66639	0.00721577	0.0467341	-2.75112
ENSG00000139684	ESD	-0.662442	6.63475	-3.77524	0.00621763	0.0433443	-2.50966
ENSG00000139697	SBNO1	-0.5182	7.43214	-4.52069	0.00235127	0.0243322	-1.56884
ENSG00000139734	DIAPH3	-0.891612	5.37667	-3.96129	0.00484013	0.0373326	-2.07091
ENSG00000139921	TMX1	-0.624534	6.79385	-3.80707	0.00595473	0.0421402	-2.48651
ENSG00000140263	SORD	-1.18315	4.44935	-4.51608	0.00236485	0.0243913	-1.21344
ENSG00000140350	ANP32A	-0.631552	8.3136	-5.0662	0.00121557	0.0170004	-0.943723
ENSG00000140367	UBE2Q2	-1.00074	4.19533	-4.50252	0.0024053	0.0246198	-1.20811
ENSG00000140525	FANCI	-1.67641	6.37681	-4.73834	0.00179782	0.0209344	-1.12187
ENSG00000140740	UQCRC2	-0.48979	7.60643	-4.23134	0.00339591	0.0299316	-1.98994
ENSG00000140854	KATNB1	-0.878472	4.62461	-3.6142	0.00775444	0.0487494	-2.43742
ENSG00000141076	UTP4	-0.577293	6.71639	-4.51343	0.00237267	0.0244169	-1.51158
ENSG00000141101	NOB1	-0.656746	6.50819	-4.9586	0.00137983	0.0182791	-0.900464
ENSG00000141384	TAF4B	-0.489134	7.04874	-4.04537	0.00432948	0.0346771	-2.18083
ENSG00000141425	RPRD1A	-0.776899	6.9508	-4.26348	0.00325805	0.0293812	-1.85757
ENSG00000141456	PELP1	-0.78246	6.23084	-3.87856	0.00540689	0.0395861	-2.30922
ENSG00000141543	EIF4A3	-0.925912	5.3698	-4.7993	0.00166969	0.0201773	-0.96902
ENSG00000141759	TXNL4A	-0.574481	6.54015	-3.76356	0.00631727	0.0437254	-2.51804
ENSG00000142168	SOD1	-1.01995	8.11865	-4.81655	0.00163528	0.0200193	-1.24115
ENSG00000142207	URB1	-0.753451	6.09501	-4.09952	0.00403173	0.0330538	-1.98148
ENSG00000142230	SAE1	-0.518406	7.60676	-4.11234	0.00396452	0.0326868	-2.14262
ENSG00000142453	CARM1	-0.509558	7.51516	-4.10752	0.00398966	0.0328407	-2.14582
ENSG00000142556	ZNF614	-1.31136	3.59911	-5.338	0.00088888	0.0145495	-0.164859
ENSG00000142657	PGD	-0.949116	7.0626	-7.78449	7.93854e-05	0.00484609	2.05907
ENSG00000142684	ZNF593	-1.08857	4.61828	-5.96275	0.000449292	0.0107958	0.455791
ENSG00000142864	SERBP1	-1.10212	9.62969	-8.59159	4.07444e-05	0.00389384	2.63599
ENSG00000142945	KIF2C	-0.587075	6.51154	-3.73695	0.00655068	0.0444568	-2.54604
ENSG00000143106	PSMA5	-1.32117	6.85556	-4.95568	0.00138463	0.0182819	-0.943212
ENSG00000143157	POGK	-0.660621	6.3173	-4.37581	0.00282208	0.0268196	-1.63946
ENSG00000143179	UCK2	-0.883573	5.85118	-5.4999	0.000741209	0.0133289	-0.182695
ENSG00000143207	RFWD2	-0.713512	6.22051	-4.15358	0.00375652	0.0319308	-1.93316
ENSG00000143256	PFDN2	-0.931886	6.04919	-5.30897	0.00091865	0.0148385	-0.424062
ENSG00000143321	HDGF	-0.455306	8.62773	-4.13899	0.00382875	0.0320701	-2.19227
ENSG00000143333	RGS16	-0.592893	6.00507	-4.05202	0.00429165	0.0344553	-2.04587
ENSG00000143401	ANP32E	-0.827234	8.04052	-5.42662	0.000804383	0.0138488	-0.470656
ENSG00000143420	ENSA	-0.661217	7.52338	-5.44272	0.000790005	0.0136558	-0.417236
ENSG00000143436	MRPL9	-0.627884	5.54052	-4.12763	0.00388599	0.0323542	-1.86924
ENSG00000143476	DTL	-0.775458	6.03144	-4.75977	0.00175158	0.0206246	-1.10435
ENSG00000143499	SMYD2	-1.16204	4.15756	-3.85431	0.00558635	0.0404291	-2.01485
ENSG00000143543	JTB	-0.684073	7.17676	-5.54386	0.00070595	0.0130675	-0.267871
ENSG00000143621	ILF2	-0.785323	7.92789	-5.16618	0.00108209	0.0159209	-0.787414
ENSG00000143761	ARF1	-0.492757	7.82948	-4.48048	0.00247265	0.0250257	-1.66542
ENSG00000143870	PDIA6	-0.498808	7.83805	-5.06162	0.00122211	0.0170557	-0.91528
ENSG00000143942	CHAC2	-1.16509	5.14075	-5.17407	0.00107227	0.0158986	-0.473053
ENSG00000144043	TEX261	-0.759702	6.44561	-4.56168	0.00223417	0.023585	-1.40419
ENSG00000144231	POLR2D	-0.620907	6.8223	-4.26653	0.00324528	0.0293788	-1.85148
ENSG00000144283	PKP4	-0.834369	5.66943	-3.85235	0.00560113	0.0404291	-2.25227
ENSG00000144320	LNPK	-2.58757	5.74515	-5.99846	0.000432753	0.0106245	0.430886
ENSG00000144354	CDCA7	-1.04847	6.54471	-7.24107	0.000128465	0.00625812	1.59206
ENSG00000144381	HSPD1	-1.0018	9.84594	-4.9432	0.00140529	0.0183952	-1.18561
ENSG00000144554	FANCD2	-0.747815	6.49148	-4.39715	0.00274667	0.0263805	-1.63776
ENSG00000144712	CAND2	-1.68511	2.0874	-4.69637	0.00189228	0.0215178	-0.883739
ENSG00000144736	SHQ1	-1.5309	5.37759	-8.95293	3.07373e-05	0.00349996	3.07689
ENSG00000144848	ATG3	-0.680606	5.7218	-4.00026	0.00459574	0.0358845	-2.07521
ENSG00000144867	SRPRB	-1.86144	3.61004	-5.04584	0.00124492	0.0172637	-0.476456
ENSG00000145050	MANF	-1.15399	5.8504	-5.5831	0.000676047	0.012893	-0.068318
ENSG00000145194	ECE2	-0.848426	4.40759	-4.0306	0.00441475	0.0350491	-1.83513
ENSG00000145220	LYAR	-1.66425	6.68571	-12.954	2.29886e-06	0.00173079	5.57976
ENSG00000145293	ENOPH1	-0.730438	6.4356	-4.68769	0.00191249	0.0216525	-1.2388
ENSG00000145386	CCNA2	-1.09236	7.44498	-9.30265	2.3612e-05	0.00313716	3.29765
ENSG00000145414	NAF1	-0.951916	4.59123	-5.08973	0.0011826	0.0166944	-0.519009
ENSG00000145494	NDUFS6	-0.83042	6.20372	-6.25624	0.000331619	0.00956064	0.627123
ENSG00000145725	PPIP5K2	-0.51348	7.35676	-3.67299	0.00715053	0.0465437	-2.74871
ENSG00000145912	NHP2	-0.866676	7.18176	-5.4489	0.000784564	0.0136334	-0.374375
ENSG00000146410	MTFR2	-1.44505	4.51562	-5.37584	0.000851655	0.0141498	-0.163926
ENSG00000146457	WTAP	-0.421428	6.85593	-3.6013	0.0078941	0.0494525	-2.78053
ENSG00000146670	CDCA5	-0.667751	6.8595	-4.83072	0.00160761	0.0198489	-1.09796
ENSG00000146701	MDH2	-0.733698	8.15325	-6.34671	0.000302604	0.00907276	0.561878
ENSG00000146731	CCT6A	-0.842356	9.28929	-5.98088	0.000440808	0.0106866	0.0956885
ENSG00000146918	NCAPG2	-0.625904	7.33672	-4.82599	0.00161678	0.0199115	-1.14986
ENSG00000147164	SNX12	-1.33131	4.17279	-4.41422	0.00268794	0.0260379	-1.27534
ENSG00000147224	PRPS1	-0.789292	6.54602	-5.66128	0.000620563	0.0123857	-0.0579242
ENSG00000147419	CCDC25	-0.89968	7.00492	-4.71619	0.00184701	0.0212843	-1.26072
ENSG00000147642	SYBU	-0.857766	4.71526	-4.33834	0.00295996	0.0276834	-1.47519
ENSG00000148110	MFSD14B	-0.472818	6.25905	-3.67648	0.00711631	0.0464996	-2.60552
ENSG00000148229	POLE3	-0.57688	7.78246	-4.20978	0.00349199	0.0304331	-2.02669
ENSG00000148335	NTMT1	-0.892669	4.76298	-4.6162	0.00208826	0.0229239	-1.12458
ENSG00000148337	CIZ1	-0.508448	6.76129	-3.75219	0.00641588	0.0440464	-2.56152
ENSG00000148835	TAF5	-1.29425	4.14775	-5.78331	0.000543764	0.0116049	0.300616
ENSG00000148843	PDCD11	-0.693531	7.16221	-3.72885	0.00662352	0.0447323	-2.6415
ENSG00000149089	APIP	-0.831206	6.03236	-4.93225	0.0014237	0.0185254	-0.881872
ENSG00000149100	EIF3M	-0.6413	8.07501	-3.71443	0.00675546	0.0452545	-2.75756
ENSG00000149136	SSRP1	-0.923633	8.43995	-9.48977	2.0576e-05	0.00287471	3.39631
ENSG00000149313	AASDHPPT	-0.696934	6.4679	-4.47538	0.00248854	0.0250741	-1.52714
ENSG00000149547	EI24	-0.607336	6.87641	-4.12035	0.00392318	0.032518	-2.05056
ENSG00000149554	CHEK1	-1.22887	6.02241	-5.83544	0.000514227	0.0113474	0.18933
ENSG00000149925	ALDOA	-0.89591	8.98088	-4.1145	0.00395332	0.0326509	-2.24781
ENSG00000150459	SAP18	-0.696771	7.77078	-4.47208	0.00249887	0.0251112	-1.6707
ENSG00000150753	CCT5	-0.878257	8.72061	-6.99454	0.000161326	0.00669521	1.20117
ENSG00000150768	DLAT	-1.07708	6.60534	-6.63875	0.000226607	0.00770335	0.991806
ENSG00000150990	DHX37	-1.05141	6.09898	-4.02399	0.00445355	0.0352538	-2.08368
ENSG00000151131	C12orf45	-0.806003	5.40112	-4.54789	0.00227285	0.0238403	-1.30776
ENSG00000151247	EIF4E	-1.08341	6.93479	-5.07122	0.00120845	0.0169489	-0.805209
ENSG00000151366	NDUFC2	-0.793009	5.21335	-3.79084	0.00608726	0.0427359	-2.29176
ENSG00000151465	CDC123	-0.762972	7.26697	-5.61799	0.000650635	0.0126505	-0.183853
ENSG00000151552	QDPR	-1.28976	5.40565	-8.18256	5.67456e-05	0.00420228	2.4778
ENSG00000151725	CENPU	-0.886837	6.39819	-5.70835	0.000589597	0.0121565	0.00816146
ENSG00000151729	SLC25A4	-1.21269	6.35834	-4.78997	0.00168864	0.0202517	-1.09459
ENSG00000151835	SACS	-1.13114	6.25337	-4.99317	0.00132453	0.0178253	-0.827829
ENSG00000152147	GEMIN6	-1.12322	4.81463	-4.8499	0.00157095	0.0195137	-0.830586
ENSG00000152193	RNF219	-0.608573	6.09088	-3.78943	0.00609887	0.0427363	-2.42196
ENSG00000152234	ATP5A1	-0.660247	10.0978	-6.20612	0.000349019	0.00983347	0.308795
ENSG00000152253	SPC25	-0.898976	5.46968	-4.36906	0.00284639	0.0269562	-1.53588
ENSG00000152332	UHMK1	-0.428072	7.45377	-4.0158	0.00450204	0.0355278	-2.26582
ENSG00000152518	ZFP36L2	-0.66943	5.73245	-3.93348	0.00502309	0.0381575	-2.16538
ENSG00000152620	NADK2	-0.919126	6.76343	-6.02228	0.000422096	0.0105406	0.325357
ENSG00000152795	HNRNPDL	-0.732329	8.62164	-7.4888	0.000102801	0.00566323	1.68911
ENSG00000153107	ANAPC1	-0.894115	7.40151	-4.81263	0.00164303	0.0200597	-1.18713
ENSG00000153147	SMARCA5	-0.581456	7.8743	-4.57016	0.00221078	0.0234984	-1.55143
ENSG00000153187	HNRNPU	-0.57365	8.42135	-3.91577	0.00514354	0.0386113	-2.48433
ENSG00000153395	LPCAT1	-0.581272	6.57159	-3.668	0.00719982	0.0467341	-2.64433
ENSG00000153989	NUS1	-0.610669	6.77526	-5.21387	0.00102418	0.0155254	-0.617023
ENSG00000154146	NRGN	-1.67836	4.26555	-7.04355	0.000154109	0.00654698	1.50472
ENSG00000154174	TOMM70	-0.814687	6.10047	-5.38321	0.000844606	0.0141368	-0.344338
ENSG00000154473	BUB3	-0.675098	7.68108	-5.92324	0.000468411	0.0109825	0.131888
ENSG00000154518	ATP5G3	-1.15142	8.22695	-8.40734	4.72229e-05	0.00402051	2.53224
ENSG00000154582	TCEB1	-0.880869	5.93126	-3.60797	0.00782156	0.0491185	-2.65624
ENSG00000154719	MRPL39	-0.916908	5.37975	-4.25679	0.00328621	0.0295127	-1.68681
ENSG00000154814	OXNAD1	-1.17867	3.9818	-4.30823	0.00307611	0.0282819	-1.43464
ENSG00000154839	SKA1	-1.30057	5.6388	-7.81204	7.75275e-05	0.00482685	2.16642
ENSG00000155096	AZIN1	-0.683357	7.08423	-4.11302	0.003961	0.0326868	-2.08643
ENSG00000155097	ATP6V1C1	-0.812602	6.24026	-4.42521	0.00265086	0.0258822	-1.55881
ENSG00000155100	OTUD6B	-0.935274	5.692	-4.76594	0.00173851	0.0205645	-1.05104
ENSG00000155380	SLC16A1	-0.77608	7.55388	-5.49904	0.000741911	0.0133289	-0.351395
ENSG00000155438	NIFK	-1.23853	7.1648	-6.28651	0.000321579	0.00942763	0.585688
ENSG00000155755	TMEM237	-2.03829	2.43538	-6.01186	0.000426724	0.0106109	0.322259
ENSG00000155792	DEPTOR	-1.32865	5.26406	-5.28345	0.000945739	0.0150254	-0.349623
ENSG00000155858	LSM11	-0.83761	4.65332	-4.44732	0.00257795	0.0254268	-1.32626
ENSG00000155959	VBP1	-0.768006	6.56093	-4.55966	0.00223981	0.023585	-1.42486
ENSG00000156261	CCT8	-0.67467	9.30403	-4.96111	0.00137573	0.0182425	-1.13538
ENSG00000156398	SFXN2	-1.66331	4.22489	-6.91486	0.00017388	0.00685792	1.39096
ENSG00000156697	UTP14A	-0.632271	6.0244	-4.23939	0.00336081	0.0297879	-1.79514
ENSG00000156709	AIFM1	-0.673097	6.13752	-4.46686	0.00251533	0.0251914	-1.50408
ENSG00000156802	ATAD2	-0.646418	7.42396	-5.17938	0.0010657	0.0158882	-0.720246
ENSG00000156876	SASS6	-0.700759	5.19736	-3.67838	0.00709778	0.0464906	-2.44201
ENSG00000156928	MALSU1	-1.08961	5.00899	-5.76685	0.000553482	0.0117292	0.20734
ENSG00000156970	BUB1B	-0.650087	7.33633	-3.75641	0.00637903	0.0438617	-2.60647
ENSG00000157020	SEC13	-0.564036	5.95001	-4.24568	0.00333365	0.0296402	-1.7777
ENSG00000157216	SSBP3	-0.750675	5.83129	-4.29567	0.00312604	0.0285472	-1.68568
ENSG00000157456	CCNB2	-0.816122	6.54376	-5.64502	0.000631669	0.0124969	-0.0745062
ENSG00000157470	FAM81A	-1.32954	5.77501	-7.5335	9.88103e-05	0.00562826	1.91566
ENSG00000158417	EIF5B	-0.602528	8.42117	-5.27775	0.000951911	0.0150371	-0.688415
ENSG00000158710	TAGLN2	-1.09456	8.68458	-11.0598	7.0608e-06	0.00188443	4.4969
ENSG00000159055	MIS18A	-1.14028	5.06055	-6.22926	0.000340863	0.00968421	0.707321
ENSG00000159079	C21orf59	-0.75992	5.97718	-4.81469	0.00163896	0.0200347	-1.0346
ENSG00000159131	GART	-0.785064	7.59038	-5.88661	0.000486949	0.0111927	0.0973669
ENSG00000159176	CSRP1	-0.772391	6.90658	-4.73821	0.00179809	0.0209344	-1.23396
ENSG00000159199	ATP5G1	-1.57709	6.32751	-12.163	3.60201e-06	0.00175741	5.14429
ENSG00000159259	CHAF1B	-0.905502	4.62877	-4.6097	0.00210508	0.0229708	-1.11029
ENSG00000159399	HK2	-0.688976	7.12053	-3.87778	0.0054126	0.0395861	-2.41786
ENSG00000160072	ATAD3B	-0.760205	6.22865	-4.87624	0.00152211	0.0192196	-0.969591
ENSG00000160124	CCDC58	-1.10419	4.95405	-4.25433	0.00329666	0.0295674	-1.63226
ENSG00000160131	VMA21	-0.995887	5.90818	-3.70047	0.0068859	0.0458113	-2.52295
ENSG00000160193	WDR4	-1.21953	5.24999	-7.47532	0.000104039	0.00570826	1.88332
ENSG00000160208	RRP1B	-0.785883	7.50962	-5.18402	0.00106001	0.0158732	-0.723643
ENSG00000160214	RRP1	-1.12669	5.84978	-6.72258	0.000208918	0.00739347	1.14658
ENSG00000160216	AGPAT3	-0.806256	5.82776	-3.82571	0.00580634	0.0413478	-2.33526
ENSG00000160256	FAM207A	-0.91942	4.20595	-4.13706	0.00383838	0.0320701	-1.66657
ENSG00000160688	FLAD1	-1.14799	5.48172	-6.62301	0.000230111	0.00777672	1.06863
ENSG00000160818	GPATCH4	-0.677273	7.1712	-5.66748	0.000616383	0.0123373	-0.123469
ENSG00000160949	TONSL	-0.962047	5.9215	-4.79962	0.00166904	0.0201773	-1.03299
ENSG00000160999	SH2B2	-0.7967	6.982	-3.69072	0.00697851	0.0459761	-2.67448
ENSG00000161057	PSMC2	-0.918082	6.50994	-4.35772	0.00288774	0.0272146	-1.68277
ENSG00000161203	AP2M1	-0.6037	8.17625	-5.51178	0.000731487	0.0132706	-0.391407
ENSG00000161547	SRSF2	-0.546479	8.88756	-5.83643	0.00051368	0.0113474	-0.0505456
ENSG00000161800	RACGAP1	-0.684203	7.07597	-4.52929	0.00232616	0.0242037	-1.5034
ENSG00000161960	EIF4A1	-0.764058	9.71095	-6.53319	0.000251301	0.00817903	0.67936
ENSG00000161981	SNRNP25	-0.630082	6.88547	-4.56085	0.00223649	0.023585	-1.45756
ENSG00000162368	CMPK1	-0.710118	7.22979	-5.29086	0.000937789	0.0150046	-0.575729
ENSG00000162377	COA7	-0.87718	5.53173	-4.41038	0.00270102	0.0260582	-1.48457
ENSG00000162385	MAGOH	-1.14739	5.45059	-5.33055	0.000896416	0.0145766	-0.325846
ENSG00000162607	USP1	-0.864143	7.35999	-7.38177	0.00011311	0.00594094	1.66903
ENSG00000162851	TFB2M	-0.699875	4.10345	-3.65092	0.00737108	0.0472114	-2.3103
ENSG00000162972	C2orf47	-1.27621	3.95325	-3.64717	0.00740927	0.0473208	-2.3277
ENSG00000162980	ARL5A	-0.657996	7.07028	-4.85969	0.0015526	0.0194234	-1.09493
ENSG00000163002	NUP35	-1.13904	4.74026	-4.70363	0.00187555	0.0214493	-0.997532
ENSG00000163026	WDCP	-0.729138	5.07562	-4.16336	0.00370896	0.0316566	-1.76363
ENSG00000163170	BOLA3	-1.3185	4.78993	-4.98651	0.001335	0.0178778	-0.664157
ENSG00000163376	KBTBD8	-0.66969	7.19424	-4.56296	0.00223063	0.02358	-1.49389
ENSG00000163399	ATP1A1	-0.557001	8.25983	-5.24487	0.000988378	0.0152557	-0.718239
ENSG00000163428	LRRC58	-0.79085	7.21237	-7.0493	0.000153286	0.00654698	1.35643
ENSG00000163468	CCT3	-0.758349	9.11705	-7.63374	9.04765e-05	0.00538549	1.80223
ENSG00000163528	CHCHD4	-1.13436	5.06796	-6.29513	0.000318784	0.00938475	0.764999
ENSG00000163535	SGO2	-0.54613	5.93547	-3.6262	0.00762678	0.0482531	-2.63246
ENSG00000163636	PSMD6	-0.450378	6.71279	-3.63198	0.00756621	0.0479867	-2.73022
ENSG00000163655	GMPS	-1.10645	7.65737	-10.2161	1.23206e-05	0.00228725	3.95469
ENSG00000163866	SMIM12	-0.803623	4.94348	-4.09705	0.00404478	0.0331008	-1.82541
ENSG00000163918	RFC4	-0.545755	6.77221	-3.81822	0.00586545	0.0417044	-2.45821
ENSG00000163938	GNL3	-0.925134	7.81119	-5.1633	0.00108569	0.015922	-0.770975
ENSG00000163950	SLBP	-1.08547	7.34995	-8.02235	6.48491e-05	0.00460123	2.256
ENSG00000163961	RNF168	-0.549845	6.29268	-3.86114	0.00553517	0.0401997	-2.34836
ENSG00000164032	H2AFZ	-1.08621	9.13678	-6.18789	0.000355594	0.00993611	0.334356
ENSG00000164045	CDC25A	-1.42261	6.10265	-6.64788	0.000224602	0.00766701	1.06351
ENSG00000164047	CAMP	-1.52792	2.97153	-4.2483	0.0033224	0.0296301	-1.38851
ENSG00000164051	CCDC51	-0.704651	4.54463	-3.98762	0.00467349	0.0363577	-1.91357
ENSG00000164062	APEH	-1.15573	5.98565	-6.17408	0.000360671	0.00996389	0.559567
ENSG00000164086	DUSP7	-1.26633	4.84663	-5.60046	0.000663268	0.0128043	0.0578493
ENSG00000164104	HMGB2	-0.705206	9.10863	-5.15227	0.00109965	0.0159897	-0.882671
ENSG00000164109	MAD2L1	-1.24885	6.77786	-5.27078	0.000959513	0.0151033	-0.548836
ENSG00000164134	NAA15	-1.47374	7.39963	-8.40094	4.74676e-05	0.00402051	2.58181
ENSG00000164163	ABCE1	-0.747066	7.97794	-6.05556	0.000407693	0.010484	0.252351
ENSG00000164182	NDUFAF2	-1.49566	4.82474	-6.403	0.000285982	0.00868976	0.894221
ENSG00000164338	UTP15	-0.945039	5.18282	-3.70346	0.00685771	0.0457136	-2.41837
ENSG00000164466	SFXN1	-0.867968	6.9942	-4.23722	0.00337024	0.0298323	-1.90083
ENSG00000164611	PTTG1	-0.850932	7.00581	-4.11446	0.00395352	0.0326509	-2.07863
ENSG00000164649	CDCA7L	-0.776345	7.25059	-4.79028	0.00168801	0.0202517	-1.19547
ENSG00000164687	FABP5	-1.61376	7.21269	-8.44319	4.58764e-05	0.00402051	2.62607
ENSG00000164751	PEX2	-0.910313	4.14503	-4.40474	0.00272038	0.0261465	-1.33451
ENSG00000164815	ORC5	-0.659252	5.6916	-4.26015	0.00327203	0.0294244	-1.73452
ENSG00000164933	SLC25A32	-0.818926	6.3831	-4.7962	0.00167597	0.0201773	-1.09413
ENSG00000164934	DCAF13	-0.957021	7.04782	-5.85917	0.000501372	0.0113302	0.112905
ENSG00000165264	NDUFB6	-1.05711	5.44256	-4.07934	0.00413999	0.0335156	-1.9232
ENSG00000165283	STOML2	-0.878594	6.58869	-6.14571	0.00037135	0.0101055	0.47709
ENSG00000165389	SPTSSA	-0.641306	5.27344	-3.93889	0.00498695	0.038075	-2.10849
ENSG00000165410	CFL2	-0.884413	5.28887	-5.55352	0.000698457	0.0130439	-0.0578593
ENSG00000165416	SUGT1	-0.795456	6.84702	-5.44395	0.000788926	0.0136558	-0.348038
ENSG00000165480	SKA3	-1.14981	5.99162	-7.18872	0.000134762	0.00627594	1.59214
ENSG00000165501	LRR1	-0.98893	5.65237	-4.54565	0.00227918	0.0238882	-1.31563
ENSG00000165637	VDAC2	-0.866991	7.52685	-7.13854	0.000141125	0.00631199	1.41705
ENSG00000165644	COMTD1	-1.70696	3.69269	-7.16879	0.00013725	0.00628422	1.56528
ENSG00000165672	PRDX3	-0.784423	7.66602	-4.45862	0.00254152	0.025245	-1.68284
ENSG00000165678	GHITM	-0.846257	7.89668	-5.3902	0.000837988	0.0141073	-0.511475
ENSG00000165704	HPRT1	-0.864643	6.60612	-5.13297	0.00112455	0.0161954	-0.694338
ENSG00000165724	ZMYND19	-1.13748	5.35928	-6.86579	0.000182153	0.00703288	1.31555
ENSG00000165732	DDX21	-0.653544	8.38528	-5.17751	0.001068	0.0158967	-0.807947
ENSG00000165733	BMS1	-0.825133	6.6873	-6.82878	0.000188682	0.00712262	1.17898
ENSG00000165802	NSMF	-0.494374	6.11682	-3.94586	0.00494073	0.0378287	-2.20539
ENSG00000165832	TRUB1	-1.12368	5.30003	-5.67755	0.00060966	0.0122583	0.0835393
ENSG00000165916	PSMC3	-0.895158	7.048	-6.924	0.000172387	0.00684755	1.24491
ENSG00000165934	CPSF2	-0.669145	7.01526	-4.59248	0.00215041	0.0232396	-1.43658
ENSG00000165966	PDZRN4	-1.73527	3.51905	-5.87563	0.000492668	0.0112024	0.395616
ENSG00000165997	ARL5B	-0.711344	5.27291	-3.76929	0.00626812	0.0435395	-2.33291
ENSG00000166166	TRMT61A	-0.999309	4.50122	-4.77291	0.00172387	0.020475	-0.881523
ENSG00000166197	NOLC1	-1.1472	8.22494	-8.92041	3.15145e-05	0.00349996	2.96239
ENSG00000166200	COPS2	-0.686707	6.73532	-3.86687	0.00549259	0.0399547	-2.39649
ENSG00000166226	CCT2	-0.978405	9.07425	-6.17121	0.000361735	0.00996389	0.315801
ENSG00000166347	CYB5A	-1.05006	4.99332	-5.77672	0.000547632	0.011669	0.223164
ENSG00000166411	IDH3A	-1.04338	7.31259	-3.68645	0.00701961	0.0461795	-2.69919
ENSG00000166483	WEE1	-0.733324	6.70382	-4.58914	0.00215934	0.0232989	-1.38997
ENSG00000166508	MCM7	-0.723957	9.08078	-7.44424	0.000106959	0.00579803	1.62758
ENSG00000166582	CENPV	-0.690298	5.88238	-4.2386	0.00336424	0.0297988	-1.7614
ENSG00000166788	SAAL1	-1.09555	5.30332	-4.81712	0.00163417	0.0200193	-0.934618
ENSG00000166794	PPIB	-0.772757	6.64008	-4.55998	0.0022389	0.023585	-1.42799
ENSG00000166803	KIAA0101	-0.725341	6.70604	-3.97534	0.00475043	0.0368294	-2.22951
ENSG00000166851	PLK1	-1.27436	6.5751	-5.27228	0.000957868	0.0151033	-0.511353
ENSG00000166902	MRPL16	-0.758396	6.53358	-5.80757	0.000529791	0.0114509	0.103872
ENSG00000167005	NUDT21	-0.957646	7.7419	-5.25055	0.000981972	0.0152264	-0.660324
ENSG00000167085	PHB	-1.55659	7.37606	-13.5773	1.64218e-06	0.00157492	5.93565
ENSG00000167088	SNRPD1	-0.974099	7.94394	-4.2366	0.00337292	0.0298323	-2.00259
ENSG00000167112	TRUB2	-0.901836	5.63276	-4.53487	0.00231001	0.024118	-1.3443
ENSG00000167114	SLC27A4	-1.13944	4.39786	-4.58471	0.00217122	0.0233712	-1.10853
ENSG00000167173	C15orf39	-1.14348	5.74242	-4.00237	0.00458289	0.0358845	-2.08896
ENSG00000167216	KATNAL2	-1.0086	2.87994	-3.69256	0.00696091	0.0459639	-2.10102
ENSG00000167315	ACAA2	-0.685247	6.32708	-5.09753	0.00117188	0.0166122	-0.712713
ENSG00000167325	RRM1	-0.901087	7.75029	-7.21948	0.000131022	0.00627093	1.48716
ENSG00000167397	VKORC1	-0.922221	4.51047	-4.81442	0.00163949	0.0200347	-0.84667
ENSG00000167513	CDT1	-0.699493	5.69285	-3.6319	0.00756698	0.0479867	-2.57479
ENSG00000167553	TUBA1C	-1.13434	8.47167	-10.9296	7.67448e-06	0.00192601	4.41624
ENSG00000167635	ZNF146	-0.609258	6.51216	-4.81945	0.00162957	0.0200153	-1.07691
ENSG00000167721	TSR1	-0.937915	7.08935	-5.17975	0.00106525	0.0158882	-0.676913
ENSG00000167775	CD320	-0.73046	5.57122	-4.9079	0.00146559	0.0187633	-0.854649
ENSG00000167792	NDUFV1	-0.807403	7.11621	-5.57005	0.000685831	0.0129916	-0.219379
ENSG00000167815	PRDX2	-1.01985	7.37002	-7.40793	0.000110487	0.00587184	1.69231
ENSG00000168003	SLC3A2	-0.826232	5.89187	-4.13964	0.00382548	0.0320701	-1.87044
ENSG00000168078	PBK	-1.49218	7.00699	-7.10427	0.000145662	0.00636779	1.43525
ENSG00000168246	UBTD2	-1.22399	3.86385	-5.34807	0.0008788	0.0144358	-0.164803
ENSG00000168275	COA6	-1.17078	4.93372	-5.7296	0.000576183	0.0119945	0.17969
ENSG00000168393	DTYMK	-0.924388	5.37012	-5.39529	0.000833199	0.0140442	-0.239767
ENSG00000168411	RFWD3	-0.674134	6.79219	-4.79861	0.00167109	0.0201773	-1.13
ENSG00000168439	STIP1	-0.817038	7.94361	-6.7724	0.000199139	0.00727422	1.02527
ENSG00000168496	FEN1	-0.991921	7.40003	-8.22716	5.46964e-05	0.00420228	2.43135
ENSG00000168564	CDKN2AIP	-0.903048	5.43242	-5.35211	0.000874788	0.0144048	-0.300517
ENSG00000168653	NDUFS5	-0.996163	5.24105	-3.70138	0.00687727	0.0457989	-2.43577
ENSG00000168827	GFM1	-0.73211	7.19836	-5.68329	0.000605865	0.0122365	-0.103573
ENSG00000168883	USP39	-0.584295	6.51222	-3.85686	0.00556722	0.0403244	-2.37305
ENSG00000168906	MAT2A	-0.61587	8.96113	-6.05835	0.000406513	0.010484	0.197966
ENSG00000169019	COMMD8	-0.963887	5.58219	-4.26786	0.00323972	0.0293482	-1.69367
ENSG00000169021	UQCRFS1	-0.760773	6.6121	-5.26972	0.000960675	0.0151033	-0.532028
ENSG00000169047	IRS1	-1.10343	3.69279	-3.64745	0.00740642	0.0473208	-2.2276
ENSG00000169139	UBE2V2	-0.85935	7.42277	-5.44157	0.000791027	0.013656	-0.404315
ENSG00000169230	PRELID1	-0.846906	7.54941	-7.78997	7.90115e-05	0.00484609	2.03093
ENSG00000169288	MRPL1	-1.09071	5.07639	-4.14204	0.00381352	0.0320701	-1.78912
ENSG00000169299	PGM2	-0.703308	6.01731	-3.89764	0.00527008	0.0391987	-2.26828
ENSG00000169679	BUB1	-0.693031	7.1558	-4.46338	0.00252635	0.0252	-1.60974
ENSG00000169689	STRA13	-1.02655	5.53638	-6.60229	0.000234816	0.00789633	1.04405
ENSG00000169714	CNBP	-0.629902	8.44963	-4.93768	0.00141453	0.0184679	-1.11237
ENSG00000169718	DUS1L	-0.605091	7.19674	-4.72187	0.00183425	0.0212278	-1.2834
ENSG00000169813	HNRNPF	-0.442503	8.71098	-4.63593	0.00203804	0.022639	-1.52365
ENSG00000170027	YWHAG	-0.695848	9.00061	-6.83216	0.000188075	0.00712262	1.02351
ENSG00000170144	HNRNPA3	-0.671109	7.92221	-4.47756	0.00248175	0.0250616	-1.67386
ENSG00000170265	ZNF282	-1.31599	5.54225	-3.80942	0.00593579	0.0420281	-2.31642
ENSG00000170312	CDK1	-1.30911	7.43854	-9.78682	1.66164e-05	0.00257452	3.65743
ENSG00000170325	PRDM10	-0.844245	5.58083	-5.47312	0.000763635	0.01344	-0.182433
ENSG00000170445	HARS	-0.719048	6.29476	-4.2726	0.00322005	0.0292249	-1.76907
ENSG00000170515	PA2G4	-1.24201	9.06253	-12.5047	2.95735e-06	0.00175741	5.37565
ENSG00000170540	ARL6IP1	-0.525718	8.06618	-3.77123	0.00625164	0.0434919	-2.67323
ENSG00000170542	SERPINB9	-0.719386	6.8268	-6.03371	0.000417086	0.0105406	0.329101
ENSG00000170791	CHCHD7	-1.11021	6.28015	-7.02719	0.000156477	0.00658563	1.40633
ENSG00000171262	FAM98B	-0.646332	6.39126	-4.00844	0.00454616	0.0357364	-2.1479
ENSG00000171314	PGAM1	-0.771662	9.01714	-8.33745	4.99766e-05	0.00410474	2.43807
ENSG00000171320	ESCO2	-1.2349	6.33156	-6.02573	0.000420577	0.0105406	0.37422
ENSG00000171421	MRPL36	-0.957331	5.30251	-3.73838	0.0065379	0.0444376	-2.38767
ENSG00000171475	WIPF2	-0.78712	5.15443	-4.46229	0.00252982	0.0252	-1.39693
ENSG00000171490	RSL1D1	-0.658824	8.32653	-6.56469	0.00024363	0.00809235	0.779286
ENSG00000171612	SLC25A33	-0.516297	5.92704	-3.93322	0.00502486	0.0381575	-2.20321
ENSG00000171848	RRM2	-0.892594	7.22818	-4.42892	0.00263848	0.0257985	-1.65337
ENSG00000171865	RNASEH1	-0.665931	6.37272	-4.38687	0.0027827	0.0266322	-1.62878
ENSG00000172009	THOP1	-0.802961	7.30382	-6.17385	0.000360755	0.00996389	0.445081
ENSG00000172062	SMN1	-0.858328	5.6656	-5.87696	0.000491967	0.0112024	0.262953
ENSG00000172115	CYCS	-1.60767	9.17131	-8.11054	6.02387e-05	0.00434231	2.23814
ENSG00000172172	MRPL13	-1.11228	5.5325	-4.75191	0.00176838	0.0207432	-1.06127
ENSG00000172301	COPRS	-0.709124	5.0072	-4.10044	0.00402688	0.0330538	-1.83957
ENSG00000172336	POP7	-1.02482	5.2888	-6.49595	0.000260718	0.00826274	0.960453
ENSG00000172785	CBWD1	-0.747967	7.10712	-4.61269	0.00209732	0.0229587	-1.40965
ENSG00000173145	NOC3L	-0.983122	5.81231	-5.45417	0.000779962	0.0136212	-0.231885
ENSG00000173166	RAPH1	-3.62139	-0.127258	-4.37618	0.00282073	0.0268196	-1.91668
ENSG00000173207	CKS1B	-0.976132	6.03915	-6.16267	0.000364923	0.00999077	0.550267
ENSG00000173334	TRIB1	-1.98828	3.57545	-7.42706	0.000108613	0.00584095	1.75236
ENSG00000173418	NAA20	-1.06595	5.87019	-5.96706	0.000447259	0.010766	0.343242
ENSG00000173436	MINOS1	-0.933883	6.61424	-4.41168	0.00269658	0.0260582	-1.62499
ENSG00000173457	PPP1R14B	-1.05666	6.73511	-7.67477	8.72949e-05	0.00525787	1.97859
ENSG00000173465	SSSCA1	-1.07964	4.41491	-4.42181	0.00266228	0.0259418	-1.31151
ENSG00000173638	SLC19A1	-1.22894	4.74631	-6.39055	0.000289571	0.00875953	0.887475
ENSG00000173674	EIF1AX	-1.2689	7.51083	-9.8041	1.64139e-05	0.00257452	3.66543
ENSG00000173726	TOMM20	-0.469264	7.93892	-4.30071	0.00310591	0.02844	-1.92152
ENSG00000173744	AGFG1	-0.6705	6.70759	-3.95559	0.00487706	0.0374894	-2.26676
ENSG00000173848	NET1	-0.660726	6.21814	-3.74563	0.00647348	0.0442403	-2.48818
ENSG00000174013	FBXO45	-0.805056	6.31245	-5.37966	0.000847997	0.0141498	-0.363036
ENSG00000174173	TRMT10C	-0.902585	4.88068	-4.22094	0.0034419	0.0300933	-1.66372
ENSG00000174231	PRPF8	-0.628881	8.96057	-4.13788	0.00383429	0.0320701	-2.21223
ENSG00000174238	PITPNA	-0.834214	6.9936	-4.38304	0.00279625	0.0267386	-1.70787
ENSG00000174442	ZWILCH	-0.710373	6.4814	-3.9657	0.0048118	0.037196	-2.22943
ENSG00000174547	MRPL11	-0.971193	5.72748	-4.14085	0.00381942	0.0320701	-1.88014
ENSG00000174780	SRP72	-1.20034	6.24172	-6.28167	0.000323162	0.00943856	0.64373
ENSG00000174851	YIF1A	-1.1648	4.73196	-6.54457	0.0002485	0.00817903	1.03781
ENSG00000174886	NDUFA11	-0.647618	7.11788	-4.78518	0.00169846	0.0202797	-1.19673
ENSG00000175054	ATR	-1.05724	6.66951	-3.67195	0.00716085	0.0465885	-2.65564
ENSG00000175063	UBE2C	-0.820675	6.08386	-4.86582	0.00154122	0.0193574	-0.96497
ENSG00000175166	PSMD2	-0.712437	8.09227	-6.03496	0.000416545	0.0105406	0.221612
ENSG00000175305	CCNE2	-1.25841	5.88304	-5.00341	0.00130863	0.0177677	-0.757515
ENSG00000175334	BANF1	-0.948172	6.91838	-6.52082	0.000254387	0.00820821	0.845111
ENSG00000175376	EIF1AD	-0.917	4.76936	-4.00432	0.00457105	0.0358489	-1.91193
ENSG00000175416	CLTB	-0.593445	6.21403	-4.09203	0.00407157	0.0332197	-2.01852
ENSG00000175550	DRAP1	-0.837846	5.18432	-4.50654	0.00239322	0.0245474	-1.31958
ENSG00000175581	MRPL48	-0.714284	5.60294	-4.15326	0.00375808	0.0319308	-1.85914
ENSG00000175602	CCDC85B	-0.63477	5.3575	-4.31172	0.0030624	0.0282303	-1.60583
ENSG00000175756	AURKAIP1	-0.829716	6.19965	-4.78081	0.00170747	0.0203455	-1.09713
ENSG00000175768	TOMM5	-1.20464	7.03873	-4.50266	0.00240486	0.0246198	-1.54913
ENSG00000175792	RUVBL1	-0.908711	7.03433	-6.81698	0.000190819	0.007123	1.13716
ENSG00000176087	SLC35A4	-0.814078	5.8403	-4.08731	0.00409684	0.0333456	-1.96559
ENSG00000176101	SSNA1	-0.697339	5.5923	-3.91596	0.00514224	0.0386113	-2.18054
ENSG00000176208	ATAD5	-0.639614	5.40272	-4.17502	0.00365313	0.0313337	-1.78138
ENSG00000176619	LMNB2	-0.519634	8.18969	-4.33021	0.00299084	0.0278677	-1.89299
ENSG00000176890	TYMS	-0.534728	7.68125	-4.62459	0.00206673	0.0227525	-1.45866
ENSG00000176946	THAP4	-0.678097	5.45884	-4.19	0.00358268	0.0308858	-1.78968
ENSG00000176974	SHMT1	-1.17397	5.51676	-6.92142	0.000172806	0.00684755	1.35816
ENSG00000177150	FAM210A	-0.806117	5.41443	-4.09309	0.00406589	0.0331933	-1.90656
ENSG00000177192	PUS1	-0.56992	5.50118	-3.92786	0.00506098	0.0382097	-2.15037
ENSG00000177374	HIC1	-0.864946	3.88762	-4.1394	0.00382668	0.0320701	-1.60636
ENSG00000177556	ATOX1	-1.33441	5.13309	-7.8277	7.64932e-05	0.00482685	2.18818
ENSG00000177646	ACAD9	-2.02141	4.75809	-7.86034	7.4387e-05	0.00482341	2.18753
ENSG00000177700	POLR2L	-0.814589	5.496	-4.6137	0.00209471	0.0229487	-1.22486
ENSG00000177733	HNRNPA0	-0.651897	7.53547	-5.2841	0.000945039	0.0150254	-0.605258
ENSG00000177879	AP3S1	-0.91663	6.83221	-4.56029	0.00223806	0.023585	-1.44831
ENSG00000177889	UBE2N	-0.666894	8.24498	-4.67446	0.00194375	0.0219332	-1.44544
ENSG00000177917	ARL6IP6	-1.54646	2.89866	-4.64345	0.00201925	0.0224855	-0.925975
ENSG00000177971	IMP3	-0.634349	5.53265	-4.30746	0.00307914	0.028285	-1.63282
ENSG00000178035	IMPDH2	-0.605898	7.9462	-5.16532	0.00108317	0.0159209	-0.794081
ENSG00000178741	COX5A	-0.80797	7.39342	-6.05717	0.000407012	0.010484	0.301342
ENSG00000178952	TUFM	-0.84247	8.31156	-7.29399	0.000122432	0.00614516	1.51909
ENSG00000179041	RRS1	-0.922611	6.53782	-7.3479	0.000116609	0.00594094	1.69621
ENSG00000179091	CYC1	-0.852735	7.11314	-7.1769	0.000136232	0.00628422	1.48754
ENSG00000179115	FARSA	-0.838982	6.42151	-5.73284	0.000574168	0.011971	0.0351008
ENSG00000179218	CALR	-0.513758	9.53108	-5.55045	0.000700829	0.0130439	-0.421008
ENSG00000179598	PLD6	-0.973159	4.64993	-4.49547	0.00242662	0.0247446	-1.25784
ENSG00000179958	DCTPP1	-1.79548	5.92164	-10.6937	8.94719e-06	0.00200774	4.25615
ENSG00000180035	ZNF48	-1.3758	3.81036	-3.69535	0.00693435	0.0459225	-2.16801
ENSG00000180228	PRKRA	-1.29837	4.8401	-5.758	0.000558782	0.0117536	0.226266
ENSG00000180817	PPA1	-0.943748	8.37382	-6.54946	0.000247308	0.00817903	0.762877
ENSG00000180822	PSMG4	-1.73801	4.58103	-5.94303	0.000458726	0.0108988	0.445892
ENSG00000180992	MRPL14	-1.03637	5.22969	-5.44375	0.000789095	0.0136558	-0.17117
ENSG00000181026	AEN	-0.952731	5.65075	-5.83067	0.000516853	0.0113523	0.223582
ENSG00000181061	HIGD1A	-1.10539	7.41631	-5.0063	0.00130418	0.0177631	-0.944717
ENSG00000181163	NPM1	-1.08173	10.4742	-7.41035	0.000110248	0.00587184	1.54066
ENSG00000181418	DDN	-1.57038	4.89589	-7.04463	0.000153954	0.00654698	1.50854
ENSG00000181472	ZBTB2	-0.535586	5.45971	-3.77427	0.0062258	0.0433566	-2.36223
ENSG00000181610	MRPS23	-0.931511	6.03722	-4.21251	0.00347967	0.0303452	-1.82415
ENSG00000181924	COA4	-0.685128	5.98955	-3.90887	0.00519131	0.0388041	-2.24097
ENSG00000182154	MRPL41	-0.945382	4.88695	-4.68802	0.00191172	0.0216525	-1.05138
ENSG00000182199	SHMT2	-0.587558	8.43532	-5.84661	0.000508128	0.0113302	-0.0161751
ENSG00000182224	CYB5D1	-0.989878	4.98427	-5.54278	0.000706795	0.0130675	-0.0315833
ENSG00000182481	KPNA2	-0.752884	7.0154	-5.1301	0.0011283	0.0162321	-0.74709
ENSG00000182512	GLRX5	-0.764372	5.96771	-5.62572	0.000645149	0.0126251	-0.0459272
ENSG00000182552	RWDD4	-0.865821	5.94608	-4.4781	0.00248006	0.0250616	-1.44779
ENSG00000183010	PYCR1	-1.44136	5.45871	-6.02256	0.000421975	0.0105406	0.44566
ENSG00000183207	RUVBL2	-1.00821	6.73719	-7.52747	9.93387e-05	0.00563279	1.84516
ENSG00000183520	UTP11	-0.796379	5.58846	-3.73795	0.00654169	0.0444376	-2.43584
ENSG00000183527	PSMG1	-1.61777	6.2358	-10.013	1.4174e-05	0.00240108	3.83503
ENSG00000183684	ALYREF	-0.931672	7.44494	-3.79211	0.00607676	0.0427138	-2.57794
ENSG00000184110	EIF3C	-0.746722	9.41556	-5.55592	0.000696607	0.0130439	-0.405172
ENSG00000184220	CMSS1	-1.40705	4.46091	-5.84471	0.000509161	0.0113303	0.351075
ENSG00000184281	TSSC4	-0.7995	4.79709	-4.41066	0.00270007	0.0260582	-1.38264
ENSG00000184524	CEND1	-0.799784	5.25793	-3.88692	0.00534646	0.0394373	-2.14692
ENSG00000184575	XPOT	-0.704016	8.39402	-5.16959	0.00107783	0.0159002	-0.823284
ENSG00000184675	AMER1	-1.08651	3.53557	-3.72703	0.00664	0.0447911	-2.11727
ENSG00000184752	NDUFA12	-0.954902	6.68553	-4.44914	0.00257204	0.0253998	-1.58065
ENSG00000184900	SUMO3	-0.633375	6.03636	-4.83042	0.00160818	0.0198489	-1.01752
ENSG00000184903	IMMP2L	-1.01271	3.64187	-3.89587	0.00528265	0.0392326	-1.91569
ENSG00000184967	NOC4L	-1.00977	4.36274	-5.09925	0.00116954	0.0165965	-0.485045
ENSG00000184983	NDUFA6	-1.13675	5.43539	-4.20104	0.00353177	0.0306811	-1.75405
ENSG00000184990	SIVA1	-1.16022	5.53775	-5.53467	0.000713163	0.0131098	-0.0980464
ENSG00000185104	FAF1	-0.519139	6.63512	-4.19348	0.00356653	0.0308251	-1.92221
ENSG00000185238	PRMT3	-1.00378	5.51845	-5.79	0.000539871	0.011542	0.187941
ENSG00000185414	MRPL30	-0.804574	6.15616	-4.9976	0.00131763	0.0177677	-0.823984
ENSG00000185480	PARPBP	-1.03494	5.47684	-4.65762	0.00198436	0.0222249	-1.15718
ENSG00000185813	PCYT2	-0.644456	5.57983	-3.632	0.00756596	0.0479867	-2.58751
ENSG00000186193	SAPCD2	-0.949801	7.0003	-7.58478	9.44442e-05	0.00549045	1.8825
ENSG00000186298	PPP1CC	-0.624194	8.50961	-5.14671	0.00110676	0.0160331	-0.855308
ENSG00000186575	NF2	-0.72041	5.35482	-3.70057	0.00688495	0.0458113	-2.45459
ENSG00000186628	FSD2	-1.31854	3.60752	-5.04827	0.00124138	0.0172369	-0.489713
ENSG00000186660	ZFP91	-0.513423	7.24429	-4.57908	0.00218643	0.0234357	-1.47821
ENSG00000186871	ERCC6L	-1.25252	4.90316	-7.35417	0.000115952	0.00594094	1.78465
ENSG00000187193	MT1X	-1.18069	3.00189	-4.57628	0.00219403	0.0234357	-1.00904
ENSG00000187514	PTMA	-0.945921	11.4389	-11.5708	5.13218e-06	0.00182334	4.77512
ENSG00000187522	HSPA14	-0.876448	5.82679	-4.02487	0.00444835	0.0352366	-2.05672
ENSG00000187699	C2orf88	-0.826042	5.19794	-4.34577	0.00293205	0.0275122	-1.53054
ENSG00000187815	ZFP69	-1.02554	3.4525	-3.8571	0.00556535	0.0403244	-1.93282
ENSG00000187840	EIF4EBP1	-0.858374	4.99747	-4.82554	0.00161766	0.0199115	-0.891778
ENSG00000188191	PRKAR1B	-1.24005	5.53218	-6.86186	0.000182835	0.00703913	1.30351
ENSG00000188211	NCR3LG1	-1.07659	5.10355	-4.01862	0.0044853	0.0354637	-1.93969
ENSG00000188229	TUBB4B	-1.01225	8.44954	-10.0534	1.37818e-05	0.00236419	3.81383
ENSG00000188312	CENPP	-0.900385	4.74941	-4.36158	0.0028736	0.0271569	-1.45929
ENSG00000188352	FOCAD	-3.6012	3.62174	-11.909	4.18436e-06	0.00175741	4.31395
ENSG00000188486	H2AFX	-0.656119	6.13317	-4.55246	0.00225996	0.0237418	-1.37886
ENSG00000188529	SRSF10	-0.422368	8.31727	-4.24808	0.00332333	0.0296301	-2.02365
ENSG00000188612	SUMO2	-0.586416	8.12557	-4.00112	0.00459054	0.0358845	-2.35326
ENSG00000188976	NOC2L	-1.0385	7.13443	-8.29231	5.18508e-05	0.00417439	2.4985
ENSG00000189046	ALKBH2	-1.41939	5.02285	-7.20928	0.000132249	0.00627093	1.6527
ENSG00000189057	FAM111B	-1.14713	7.22512	-7.4164	0.000109653	0.00587184	1.71305
ENSG00000189159	HN1	-1.2993	7.1486	-4.75483	0.00176212	0.0207114	-1.23182
ENSG00000189306	RRP7A	-0.667862	7.52753	-5.38874	0.000839363	0.014113	-0.476331
ENSG00000189376	C8orf76	-0.903042	4.02982	-3.65305	0.00734946	0.0471367	-2.28763
ENSG00000189403	HMGB1	-0.798215	10.826	-5.55665	0.00069605	0.0130439	-0.466581
ENSG00000196230	TUBB	-0.738341	10.882	-7.43912	0.000107449	0.00580139	1.55298
ENSG00000196363	WDR5	-0.659539	6.19485	-5.01846	0.00128563	0.0175989	-0.790931
ENSG00000196419	XRCC6	-0.732764	9.04073	-6.50027	0.000259605	0.00826274	0.674694
ENSG00000196550	FAM72A	-1.16216	4.83893	-3.91425	0.00515406	0.0386113	-2.04351
ENSG00000196584	XRCC2	-1.13383	5.84901	-7.19946	0.000133444	0.00627093	1.60193
ENSG00000196646	ZNF136	-1.66272	2.41818	-3.9526	0.00489655	0.0375753	-1.73567
ENSG00000196655	TRAPPC4	-0.748519	5.36603	-4.06285	0.00423083	0.0341287	-1.95076
ENSG00000196850	PPTC7	-0.52253	6.18824	-3.88378	0.00536909	0.0394373	-2.30027
ENSG00000196976	LAGE3	-0.735704	4.21665	-3.7619	0.00633151	0.0437778	-2.17565
ENSG00000197122	SRC	-1.49893	2.89996	-4.87469	0.00152494	0.0192241	-0.666119
ENSG00000197170	PSMD12	-0.913851	6.4191	-6.49413	0.000261188	0.00826274	0.866055
ENSG00000197345	MRPL21	-1.30474	5.1729	-6.0048	0.000429886	0.0106245	0.455829
ENSG00000197451	HNRNPAB	-0.953262	8.91122	-9.39449	2.20632e-05	0.00302021	3.30811
ENSG00000197498	RPF2	-1.35707	6.09874	-5.49824	0.000742573	0.0133289	-0.206642
ENSG00000197601	FAR1	-0.618752	7.48293	-4.85195	0.00156708	0.0195014	-1.14929
ENSG00000197713	RPE	-0.926976	5.96526	-4.6541	0.00199296	0.0222876	-1.22712
ENSG00000197771	MCMBP	-1.00881	6.91197	-7.96652	6.7972e-05	0.0046523	2.23095
ENSG00000197785	ATAD3A	-1.2797	6.59081	-4.50608	0.0023946	0.0245474	-1.49034
ENSG00000197961	ZNF121	-1.06847	5.43404	-4.20833	0.00349855	0.0304706	-1.74815
ENSG00000198015	MRPL42	-0.768935	7.07943	-4.19641	0.00355304	0.0308066	-1.973
ENSG00000198042	MAK16	-0.802671	6.30139	-5.39547	0.000833031	0.0140442	-0.346496
ENSG00000198157	HMGN5	-0.80136	5.48235	-3.59472	0.00796637	0.0497054	-2.64021
ENSG00000198176	TFDP1	-0.56552	9.08775	-5.78984	0.000539967	0.011542	-0.114569
ENSG00000198355	PIM3	-0.503191	6.35321	-3.93187	0.00503397	0.0381759	-2.25009
ENSG00000198431	TXNRD1	-0.569855	7.70745	-4.44874	0.00257334	0.0253998	-1.69755
ENSG00000198498	TMA16	-0.654448	5.8851	-4.37417	0.00282796	0.0268379	-1.59106
ENSG00000198538	ZNF28	-2.83649	5.21515	-5.27765	0.000952022	0.0150371	-0.275823
ENSG00000198554	WDHD1	-0.990808	6.17603	-4.83978	0.00159017	0.0196983	-1.00788
ENSG00000198668	CALM1	-0.708972	7.59621	-3.88858	0.00533461	0.0394191	-2.45096
ENSG00000198721	ECI2	-1.03721	4.84194	-5.74649	0.000565766	0.0118505	0.19379
ENSG00000198805	PNP	-0.783064	7.49716	-5.6997	0.000595156	0.0121565	-0.110305
ENSG00000198821	CD247	-1.0854	4.33853	-5.35038	0.000876502	0.0144155	-0.17512
ENSG00000198826	ARHGAP11A	-0.887093	7.1757	-5.26273	0.000968377	0.0151713	-0.597863
ENSG00000198900	TOP1	-0.419283	8.43915	-3.79003	0.00609391	0.0427359	-2.67925
ENSG00000198912	C1orf174	-3.06024	2.543	-5.29772	0.000930481	0.0149406	-0.413252
ENSG00000198931	APRT	-0.50566	6.05094	-3.67517	0.00712922	0.0465167	-2.57911
ENSG00000198937	CCDC167	-1.05203	4.94977	-4.49084	0.00244074	0.0248149	-1.29622
ENSG00000203485	INF2	-1.59533	4.49894	-4.60108	0.00212764	0.0230652	-1.04471
ENSG00000203667	COX20	-1.80847	5.17653	-7.05357	0.000152678	0.00654698	1.51191
ENSG00000203760	CENPW	-1.33876	4.53394	-4.32991	0.00299199	0.0278677	-1.44683
ENSG00000204220	PFDN6	-0.821487	5.70752	-5.41893	0.000811357	0.0138657	-0.266087
ENSG00000204370	SDHD	-0.880194	6.93166	-4.79477	0.00167886	0.0201773	-1.16445
ENSG00000204392	LSM2	-1.17601	4.89053	-5.76165	0.000556591	0.0117312	0.226665
ENSG00000204394	VARS	-1.38081	7.09754	-4.32418	0.00301398	0.027938	-1.77991
ENSG00000204560	DHX16	-0.854541	5.26619	-4.57717	0.00219162	0.0234357	-1.25032
ENSG00000204590	GNL1	-0.577465	6.16967	-3.98214	0.00470766	0.0365397	-2.16577
ENSG00000204899	MZT1	-0.585466	7.15929	-4.04455	0.00433414	0.0346936	-2.19521
ENSG00000205339	IPO7	-0.448363	8.59786	-4.35023	0.00291542	0.0273973	-1.90283
ENSG00000205413	SAMD9	-0.618391	4.66797	-3.6908	0.0069778	0.0459761	-2.36982
ENSG00000205581	HMGN1	-0.694453	10.0705	-4.81922	0.00163003	0.0200153	-1.35506
ENSG00000205937	RNPS1	-0.727621	7.76814	-4.61747	0.00208497	0.0229161	-1.48445
ENSG00000205981	DNAJC19	-0.806352	5.5447	-3.85209	0.00560313	0.0404291	-2.25992
ENSG00000211460	TSN	-0.418413	7.44939	-3.8944	0.00529305	0.0392326	-2.44734
ENSG00000213228	RPL12P38	-0.559063	5.3275	-3.73464	0.00657133	0.0444752	-2.38912
ENSG00000213551	DNAJC9	-0.589066	6.87201	-4.40966	0.0027035	0.0260582	-1.65506
ENSG00000213585	VDAC1	-0.670707	8.20352	-6.72384	0.000208663	0.00739347	0.953961
ENSG00000213619	NDUFS3	-0.801027	6.33194	-4.03359	0.00439733	0.0349523	-2.10913
ENSG00000214026	MRPL23	-0.973672	5.96674	-3.91768	0.00513042	0.0385835	-2.2291
ENSG00000214110	LDHAP4	-1.00657	4.31896	-3.78048	0.00617347	0.0431252	-2.1698
ENSG00000214706	IFRD2	-0.929776	5.99322	-5.59292	0.000668784	0.0128558	-0.0901779
ENSG00000215021	PHB2	-0.649749	8.67551	-6.25192	0.000333079	0.00956333	0.424385
ENSG00000221823	PPP3R1	-0.483851	6.83237	-3.84495	0.00565731	0.0406564	-2.43097
ENSG00000224837	GCSHP5	-1.98333	3.09903	-3.88392	0.00536807	0.0394373	-1.84398
ENSG00000225210	DUXAP9	-4.08253	-0.244486	-3.97971	0.00472293	0.0366372	-2.75428
ENSG00000225663	MCRIP1	-0.847742	4.06696	-3.87776	0.0054127	0.0395861	-2.00377
ENSG00000225921	NOL7	-0.670587	6.73661	-5.36109	0.00086596	0.014329	-0.436658
ENSG00000226259	GTF2H2B	-2.35264	3.40143	-6.47467	0.000266275	0.00831124	0.929827
ENSG00000227057	WDR46	-0.722801	6.50656	-4.60285	0.00212298	0.0230652	-1.36046
ENSG00000227097	RPS28P7	-1.03033	8.27379	-4.64923	0.00200493	0.0223655	-1.46493
ENSG00000231245	C1DP1	-6.57733	0.457448	-3.88109	0.00538857	0.0395375	-2.97562
ENSG00000233927	RPS28	-0.930263	9.17677	-7.17176	0.000136877	0.00628422	1.36029
ENSG00000234664	HMGN2P5	-8.73751	-0.161215	-8.50042	4.38159e-05	0.00401212	-1.8717
ENSG00000235162	C12orf75	-0.57871	6.31473	-3.86351	0.00551752	0.0401145	-2.34101
ENSG00000235750	KIAA0040	-0.588686	7.09348	-4.15155	0.0037665	0.0319822	-2.03038
ENSG00000235847	LDHAP7	-1.14052	4.376	-5.93986	0.000460263	0.0108988	0.445986
ENSG00000239264	TXNDC5	-0.88821	6.85317	-5.95201	0.000454402	0.0108417	0.239501
ENSG00000239306	RBM14	-0.784333	6.43854	-4.22646	0.00341742	0.0299821	-1.84889
ENSG00000239672	NME1	-1.42538	7.61314	-6.26032	0.000330247	0.00954265	0.516597
ENSG00000239789	MRPS17	-0.983799	5.23445	-4.19396	0.00356431	0.0308251	-1.74449
ENSG00000239900	ADSL	-0.85857	6.8971	-7.0609	0.000151642	0.00654698	1.38882
ENSG00000240972	MIF	-1.0493	7.75539	-8.42365	4.66049e-05	0.00402051	2.5734
ENSG00000241468	ATP5J2	-0.683388	7.57761	-4.49327	0.00243331	0.0247941	-1.62293
ENSG00000242372	EIF6	-0.887457	6.48669	-5.0407	0.00125246	0.0173021	-0.802181
ENSG00000242485	MRPL20	-0.878906	6.38587	-5.03333	0.00126334	0.0174169	-0.798274
ENSG00000243678	NME2	-0.621289	8.66138	-3.84368	0.00566706	0.0406564	-2.61512
ENSG00000244462	RBM12	-0.403599	7.70183	-3.60107	0.00789664	0.0494525	-2.8862
ENSG00000247077	PGAM5	-0.867488	6.94041	-6.71068	0.000211332	0.00739347	1.03581
ENSG00000247626	MARS2	-0.961139	5.31965	-5.35433	0.000872602	0.0144038	-0.285962
ENSG00000248487	ABHD14A	-1.3344	2.34786	-3.79991	0.00601275	0.0424345	-1.91571
ENSG00000254093	PINX1	-0.868139	5.3315	-5.15835	0.00109193	0.0159459	-0.52427
ENSG00000254986	DPP3	-0.667127	5.89843	-3.99191	0.00464699	0.0362347	-2.11522
ENSG00000258429	PDF	-0.841487	3.79301	-3.6447	0.00743461	0.0474582	-2.26096
ENSG00000259781	RP11-673C5.1	-0.766008	7.50655	-4.22418	0.00342748	0.0300204	-1.97917
ENSG00000261236	BOP1	-0.531705	6.78282	-4.16116	0.00371963	0.0317034	-1.98452
ENSG00000262814	MRPL12	-0.914152	6.54208	-7.18399	0.000135348	0.00628163	1.53858
ENSG00000265303	CTD-2510F5.6	-4.86118	-3.43579	-4.11904	0.00392993	0.032554	-2.9497
ENSG00000265354	TIMM23	-1.034	6.19824	-6.31594	0.000312143	0.0092789	0.698388
ENSG00000268350	FAM156A	-1.02165	5.51944	-5.14624	0.00110737	0.0160331	-0.571414
ENSG00000269343	ZNF587B	-1.08576	3.66784	-4.78639	0.00169595	0.0202722	-0.790496
ENSG00000270647	TAF15	-0.467323	8.32241	-4.30709	0.00308063	0.028285	-1.94046
ENSG00000271303	SRXN1	-1.71028	3.86789	-7.87965	7.31714e-05	0.0047674	2.15146
ENSG00000275464	CH507-9B2.5	-1.49992	5.47793	-5.16114	0.00108842	0.015922	-0.493169
ENSG00000275895	U2AF1L5	-0.862067	7.05334	-5.84663	0.000508118	0.0113302	0.101533
ENSG00000276023	DUSP14	-0.751486	4.17574	-3.68268	0.00705603	0.0463292	-2.28281
ENSG00000277972	CISD3	-0.921407	4.55386	-4.0598	0.00424783	0.0342454	-1.81822
ENSG00000278615	C11orf98	-0.805177	5.70672	-3.95954	0.00485141	0.0373983	-2.12754
ENSG00000283228	CTD-2021K4.1	-1.0643	4.44858	-4.3187	0.00303516	0.0280577	-1.45161

## Sheet: B.U2932_20h_miR28ib_vs_control
Table S5B.RNAseq gene expression analysis in U2932 cells treated with miR-28+ibrutinib versus control analysed at 20h after ibrutinib treatment(adj p val<0.05)
geneid	symbol	logFC(miR28ib/control)	AveExpr	Stat	P.Value	adj.P.Val	B
ENSG00000166562	SEC11C	0.988871	4642.66	38.5476	1.97899e-11	5.05573e-07	17.0622
ENSG00000112294	ALDH5A1	1.38874	131.602	32.4149	9.53857e-11	1.21841e-06	15.3636
ENSG00000128272	ATF4	1.08794	240.402	27.8425	3.7788e-10	3.2179e-06	14.0668
ENSG00000169136	ATF5	0.900214	281.608	25.5277	8.27608e-10	4.22858e-06	13.3381
ENSG00000070669	ASNS	1.34226	98.3194	23.8278	1.54024e-09	6.55811e-06	12.5613
ENSG00000164104	HMGB2	0.710129	557.174	22.1744	2.94144e-09	1.0735e-05	12.0605
ENSG00000005844	ITGAL	-1.95139	55.7502	-21.6086	3.71005e-09	1.18476e-05	11.4448
ENSG00000072274	TFRC	-1.59922	226.545	-20.8081	5.20534e-09	1.2593e-05	11.504
ENSG00000154930	ACSS1	1.75461	8.67701	20.742	5.35597e-09	1.2593e-05	11.0042
ENSG00000137265	IRF4	-1.53889	74.5701	-20.7136	5.4223e-09	1.2593e-05	11.4283
ENSG00000125089	SH3TC1	1.24598	47.3968	20.152	6.93617e-09	1.46156e-05	11.1476
ENSG00000147604	RPL7	0.509441	2614.9	19.9956	7.43738e-09	1.46156e-05	11.0058
ENSG00000117016	RIMS3	1.80652	11.7491	19.6351	8.75219e-09	1.59709e-05	10.9143
ENSG00000135069	PSAT1	1.12918	48.4526	19.4253	9.63507e-09	1.64098e-05	10.8597
ENSG00000007312	CD79B	1.2961	521.72	19.2381	1.0506e-08	1.67749e-05	10.7926
ENSG00000076604	TRAF4	-2.06558	81.5602	-18.8303	1.2722e-08	1.73522e-05	10.3315
ENSG00000167658	EEF2	0.478527	7695.66	18.6457	1.38917e-08	1.73522e-05	10.2259
ENSG00000096384	HSP90AB1	-1.29312	437.684	-18.5883	1.42788e-08	1.73522e-05	10.3616
ENSG00000112149	CD83	-2.0164	45.4734	-18.5664	1.44298e-08	1.73522e-05	10.3935
ENSG00000184575	XPOT	0.831403	63.7819	18.5072	1.4847e-08	1.73522e-05	10.4612
ENSG00000140379	BCL2A1	-2.37121	165.572	-18.4539	1.52338e-08	1.73522e-05	10.3259
ENSG00000067167	TRAM1	0.726823	116.608	18.4019	1.56222e-08	1.73522e-05	10.396
ENSG00000087086	FTL	0.553647	834.52	18.2693	1.66632e-08	1.77373e-05	10.2491
ENSG00000092621	PHGDH	1.30756	202.134	18.104	1.80691e-08	1.84644e-05	10.2663
ENSG00000273686	B2M	0.631526	2697.62	17.9226	1.97657e-08	1.91773e-05	10.0336
ENSG00000089157	RPLP0	0.426862	3269.41	17.8103	2.09031e-08	1.91773e-05	9.8136
ENSG00000288353	ARHGAP17	-1.94112	39.8361	-17.7993	2.10187e-08	1.91773e-05	9.7964
ENSG00000171863	RPS7	0.518738	3028.7	17.5732	2.35515e-08	2.07472e-05	9.86664
ENSG00000285241	PCK2	1.76078	25.6687	17.1548	2.91803e-08	2.44132e-05	9.44295
ENSG00000156482	RPL30	0.727047	5111.94	17.1257	2.96242e-08	2.44132e-05	9.67763
ENSG00000132382	MYBBP1A	-1.91839	30.5757	-17.0216	3.1273e-08	2.49666e-05	9.41547
ENSG00000165732	DDX21	-1.4743	22.0428	-16.9116	3.31265e-08	2.56449e-05	9.6459
ENSG00000153132	CLGN	1.25446	10.6564	16.7808	3.54906e-08	2.6667e-05	9.40883
ENSG00000167721	TSR1	-1.47996	49.3243	-16.6581	3.78777e-08	2.76475e-05	9.45414
ENSG00000154611	PSMA8	0.897368	60.4817	16.3549	4.45791e-08	3.1635e-05	9.36699
ENSG00000136167	LCP1	-0.937243	393.31	-16.1044	5.11095e-08	3.4905e-05	8.96139
ENSG00000230006	ANKRD36BP2	1.4038	96.556	16.0759	5.19196e-08	3.4905e-05	9.18791
ENSG00000283391	EEF1B2	0.598592	771.714	15.9349	5.61299e-08	3.6768e-05	9.02428
ENSG00000198856	OSTC	0.920582	140.867	15.6965	6.41342e-08	4.09609e-05	9.00831
ENSG00000120742	SERP1	0.677227	164.647	15.5715	6.88279e-08	4.2144e-05	8.82742
ENSG00000164236	ANKRD33B	-1.43574	4.62874	-15.5078	7.13683e-08	4.2144e-05	8.76689
ENSG00000160818	GPATCH4	-1.51349	34.137	-15.4929	7.19754e-08	4.2144e-05	8.81308
ENSG00000150991	UBC	0.143854	660.741	15.4781	7.25853e-08	4.2144e-05	8.64603
ENSG00000163082	SGPP2	-1.63065	8.89639	-15.4275	7.4717e-08	4.24177e-05	8.5866
ENSG00000053372	MRTO4	-1.63756	32.2225	-15.3081	8.00201e-08	4.44407e-05	8.56271
ENSG00000158050	DUSP2	-2.94214	17.0994	-15.2464	8.29235e-08	4.50733e-05	7.77314
ENSG00000141682	PMAIP1	0.339119	586.829	15.1829	8.60321e-08	4.53884e-05	8.41157
ENSG00000101361	NOP56	-1.29995	239.112	-15.129	8.87723e-08	4.53884e-05	8.67759
ENSG00000137154	RPS6	0.242736	2170.64	15.0856	9.10519e-08	4.53884e-05	8.30152
ENSG00000113013	HSPA9	-1.14441	501.672	-15.0791	9.13957e-08	4.53884e-05	8.61487
ENSG00000170476	MZB1	1.56486	105.235	15.0607	9.23865e-08	4.53884e-05	8.64522
ENSG00000070081	NUCB2	1.23217	75.4462	15.0041	9.55034e-08	4.60344e-05	8.55752
ENSG00000155304	HSPA13	1.18713	15.8067	14.8595	1.04009e-07	4.73507e-05	8.52716
ENSG00000163320	CGGBP1	0.223333	221.483	14.8508	1.04548e-07	4.73507e-05	8.2476
ENSG00000163536	SERPINI1	1.89949	22.3806	14.8465	1.04811e-07	4.73507e-05	8.17393
ENSG00000185624	P4HB	0.365699	641.649	14.8331	1.05648e-07	4.73507e-05	8.39302
ENSG00000213347	MXD3	1.58553	31.6139	14.7666	1.09911e-07	4.8412e-05	8.34737
ENSG00000185420	SMYD3	1.35996	108.374	14.6836	1.15505e-07	5.00135e-05	8.38903
ENSG00000048052	HDAC9	-1.56154	19.3335	-14.5727	1.23473e-07	5.20016e-05	8.34207
ENSG00000276849	TRBC2	2.04888	19.88	14.5534	1.24915e-07	5.20016e-05	7.77425
ENSG00000163811	WDR43	-1.55787	55.4908	-14.5362	1.26225e-07	5.20016e-05	8.32096
ENSG00000285426	RNF187	1.26877	46.1391	14.51	1.28238e-07	5.20016e-05	8.32075
ENSG00000100714	MTHFD1	-1.30761	119.785	-14.4545	1.32631e-07	5.29424e-05	8.2819
ENSG00000236353	PBX2	1.42833	0.676542	14.3179	1.44173e-07	5.66643e-05	1.2705
ENSG00000197563	PIGN	0.606183	202.88	14.2817	1.47417e-07	5.70617e-05	7.97731
ENSG00000171793	CTPS1	-1.42477	67.8603	-14.1765	1.57301e-07	5.98588e-05	8.09562
ENSG00000196372	ASB13	1.1467	17.7273	14.139	1.60996e-07	5.98588e-05	8.05881
ENSG00000163479	SSR2	0.845352	108.515	14.0958	1.65379e-07	5.98588e-05	8.06186
ENSG00000138363	ATIC	-1.42586	183.073	-14.0869	1.66299e-07	5.98588e-05	8.06189
ENSG00000120800	UTP20	-1.24784	3.80084	-14.0863	1.66359e-07	5.98588e-05	7.93849
ENSG00000131467	PSME3	-1.34999	71.4005	-14.0331	1.7197e-07	6.10183e-05	8.02885
ENSG00000145220	LYAR	-1.55796	35.1488	-13.9537	1.80744e-07	6.15674e-05	7.94416
ENSG00000140612	SEC11A	0.834105	81.2246	13.9518	1.80959e-07	6.15674e-05	7.97768
ENSG00000166197	NOLC1	-1.31071	37.6711	-13.9326	1.83157e-07	6.15674e-05	7.96679
ENSG00000074695	LMAN1	0.089523	1012.61	13.7993	1.99242e-07	6.61044e-05	7.20711
ENSG00000170540	ARL6IP1	0.261101	105.567	13.6797	2.15017e-07	7.04236e-05	7.71289
ENSG00000197586	ENTPD6	0.962308	34.6983	13.6325	2.21616e-07	7.16661e-05	7.77142
ENSG00000139193	CD27	0.832634	67.9548	13.5774	2.29613e-07	7.33241e-05	7.73859
ENSG00000083845	RPS5	0.465195	1300.6	13.489	2.4311e-07	7.66758e-05	7.36569
ENSG00000167604	NFKBID	-2.1342	60.3228	-13.4675	2.46519e-07	7.68026e-05	7.36033
ENSG00000174748	RPL15	0.363203	1475.91	13.3672	2.63148e-07	7.982e-05	7.2733
ENSG00000115053	NCL	-1.3796	336.298	-13.3214	2.71164e-07	7.982e-05	7.44682
ENSG00000100316	RPL3	0.259682	1042.15	13.3173	2.71883e-07	7.982e-05	7.22987
ENSG00000223367	RPS18	0.319174	2801.53	13.3118	2.72866e-07	7.982e-05	7.18751
ENSG00000285248	IPO4	-2.24342	15.8414	-13.3099	2.73208e-07	7.982e-05	7.17566
ENSG00000155561	NUP205	-1.06786	44.2199	-13.3002	2.74951e-07	7.982e-05	7.54784
ENSG00000187239	FNBP1	-1.07429	73.0805	-13.2668	2.81059e-07	8.06766e-05	7.49138
ENSG00000071794	HLTF	0.71165	28.9473	13.2302	2.8791e-07	8.17248e-05	7.49354
ENSG00000090339	ICAM1	-1.94439	10.0749	-13.2119	2.91402e-07	8.1807e-05	7.31294
ENSG00000133112	TPT1	0.670444	2075.72	13.1604	3.01511e-07	8.3725e-05	7.024
ENSG00000028137	TNFRSF1B	-1.72718	3.99605	-13.0836	3.17291e-07	8.71594e-05	6.41677
ENSG00000144711	IQSEC1	-1.1628	12.4393	-13.0469	3.2515e-07	8.77271e-05	7.39919
ENSG00000196205	EEF1A1P5	0.297063	807.779	13.042	3.26225e-07	8.77271e-05	6.96643
ENSG00000140988	RPS2	0.351508	4523.75	13.0242	3.30118e-07	8.77471e-05	6.93011
ENSG00000156508	EEF1A1	0.330873	5227.95	13.0048	3.34442e-07	8.77471e-05	6.46925
ENSG00000185650	ZFP36L1	-1.25203	14.3081	-12.9804	3.39951e-07	8.77471e-05	7.28613
ENSG00000095794	CREM	-1.24713	100.212	-12.9759	3.4098e-07	8.77471e-05	7.35205
ENSG00000114450	GNB4	0.548711	31.9021	12.9602	3.44592e-07	8.77471e-05	7.24229
ENSG00000092841	MYL6	0.842267	746.241	12.9503	3.46908e-07	8.77471e-05	7.22228
ENSG00000162032	SPSB3	1.43135	8.30624	12.923	3.53323e-07	8.81651e-05	6.99907
ENSG00000181350	LRRC75A	0.732268	32.8963	12.9141	3.55463e-07	8.81651e-05	7.26534
ENSG00000082641	NFE2L1	0.748419	68.2642	12.8847	3.6258e-07	8.83592e-05	7.24984
ENSG00000169710	FASN	-1.43862	45.9422	-12.8823	3.63163e-07	8.83592e-05	7.27365
ENSG00000157514	TSC22D3	1.6648	3.39607	12.8678	3.66734e-07	8.83865e-05	6.33928
ENSG00000168028	RPSA	0.378591	1396.37	12.8509	3.7096e-07	8.85694e-05	6.8039
ENSG00000147403	RPL10	0.179349	5292.99	12.7966	3.84869e-07	9.07712e-05	6.84546
ENSG00000160208	RRP1B	-1.2312	10.5519	-12.7596	3.94693e-07	9.07712e-05	7.20717
ENSG00000116761	CTH	0.97491	12.5998	12.7483	3.97751e-07	9.07712e-05	7.04628
ENSG00000132361	CLUH	-1.65148	102.85	-12.7252	4.04059e-07	9.07712e-05	7.1827
ENSG00000135316	SYNCRIP	-1.22206	87.0385	-12.72	4.05513e-07	9.07712e-05	7.05513
ENSG00000102401	ARMCX3	1.32425	19.8639	12.7162	4.06562e-07	9.07712e-05	7.1783
ENSG00000137876	RSL24D1	0.842783	702.028	12.7095	4.08415e-07	9.07712e-05	7.04593
ENSG00000183291	SELENOF	0.384518	394.629	12.7089	4.08607e-07	9.07712e-05	7.05342
ENSG00000132965	ALOX5AP	1.53921	28.0714	12.6741	4.1844e-07	9.21542e-05	7.08492
ENSG00000170027	YWHAG	-1.12124	40.4671	-12.6219	4.33731e-07	9.47054e-05	7.04873
ENSG00000139112	GABARAPL1	1.6567	17.9702	12.5672	4.50389e-07	9.66908e-05	6.93916
ENSG00000110400	NECTIN1	-1.24152	13.4971	-12.5647	4.51176e-07	9.66908e-05	7.07535
ENSG00000101255	TRIB3	1.18865	11.9661	12.5551	4.54178e-07	9.66908e-05	7.05495
ENSG00000164134	NAA15	-1.13687	37.7101	-12.5205	4.65201e-07	9.79276e-05	7.01571
ENSG00000151012	SLC7A11	1.00446	2.21763	12.5129	4.67654e-07	9.79276e-05	7.00004
ENSG00000284936	TMEM14C	0.956157	58.4969	12.4679	4.82485e-07	0.000100212	7.0092
ENSG00000163902	RPN1	0.682862	88.4721	12.4291	4.95704e-07	0.000102127	6.85421
ENSG00000119866	BCL11A	-1.48668	33.1407	-12.4064	5.03634e-07	0.000102931	6.95497
ENSG00000128590	DNAJB9	0.833574	22.5134	12.3647	5.18571e-07	0.000104843	6.92159
ENSG00000186716	BCR	0.849588	26.9494	12.34	5.27636e-07	0.000104843	6.91948
ENSG00000135372	NAT10	-1.427	31.507	-12.3357	5.2923e-07	0.000104843	6.91721
ENSG00000282019	GPI	-1.11401	107.933	-12.322	5.3432e-07	0.000104843	6.795
ENSG00000163346	PBXIP1	0.990267	7.57341	12.3088	5.39312e-07	0.000104843	6.84638
ENSG00000131051	RBM39	0.179192	406.031	12.2999	5.42731e-07	0.000104843	6.70803
ENSG00000065809	FAM107B	0.906559	65.4645	12.2834	5.49048e-07	0.000104843	6.78544
ENSG00000288299	LDHA	-2.05414	3167.24	-12.2812	5.49928e-07	0.000104843	6.49366
ENSG00000150990	DHX37	-1.21327	6.73085	-12.2487	5.62693e-07	0.00010527	6.72412
ENSG00000198189	HSD17B11	1.45484	14.055	12.2438	5.64649e-07	0.00010527	6.7066
ENSG00000170515	PA2G4	-1.45069	433.44	-12.2356	5.67911e-07	0.00010527	6.74191
ENSG00000165733	BMS1	-1.10055	6.87706	-12.233	5.68983e-07	0.00010527	6.84554
ENSG00000110104	CCDC86	-2.11442	12.6737	-12.2236	5.72769e-07	0.00010527	6.51785
ENSG00000119801	YPEL5	0.788067	40.2358	12.2062	5.79888e-07	0.000105817	6.81338
ENSG00000142765	SYTL1	1.29345	23.7125	12.1541	6.01726e-07	0.00010659	6.7326
ENSG00000182054	IDH2	0.704259	42.1848	12.1539	6.01824e-07	0.00010659	6.76884
ENSG00000182481	KPNA2	-1.15802	197.492	-12.1278	6.13135e-07	0.00010659	6.69877
ENSG00000176463	SLCO3A1	1.09824	14.107	12.1139	6.19245e-07	0.00010659	6.72622
ENSG00000149925	ALDOA	-1.07099	1332.99	-12.113	6.19634e-07	0.00010659	6.47054
ENSG00000164587	RPS14	0.739823	1414.2	12.105	6.23202e-07	0.00010659	6.42037
ENSG00000283847	HBP1	0.978606	19.1687	12.1037	6.23771e-07	0.00010659	6.73992
ENSG00000145907	G3BP1	-0.924759	409.203	-12.099	6.25846e-07	0.00010659	6.59899
ENSG00000158417	EIF5B	-1.43628	27.0623	-12.0692	6.39366e-07	0.000107059	6.69793
ENSG00000117362	APH1A	0.222481	147.764	12.0575	6.44728e-07	0.000107059	6.53749
ENSG00000104408	EIF3E	0.609925	1060.78	12.0448	6.50658e-07	0.000107059	6.43959
ENSG00000198833	UBE2J1	0.283421	63.3643	12.0444	6.50822e-07	0.000107059	6.49085
ENSG00000113742	CPEB4	-1.34999	23.9587	-12.0424	6.51749e-07	0.000107059	6.68162
ENSG00000100814	CCNB1IP1	1.09048	42.5287	12.0382	6.53747e-07	0.000107059	6.70886
ENSG00000115956	PLEK	-1.17613	37.682	-12.0239	6.60495e-07	0.000107476	6.65746
ENSG00000135506	OS9	0.582257	95.1225	11.9426	7.00351e-07	0.000112293	6.55019
ENSG00000118503	TNFAIP3	-1.722	8.49715	-11.9323	7.05576e-07	0.000112293	6.48119
ENSG00000122566	HNRNPA2B1	-0.788031	766.934	-11.9311	7.06186e-07	0.000112293	6.19362
ENSG00000135241	PNPLA8	0.648038	23.8106	11.9282	7.07683e-07	0.000112293	6.62438
ENSG00000182718	ANXA2	0.727887	241.767	11.9142	7.14881e-07	0.000112735	6.47179
ENSG00000146232	NFKBIE	-1.42693	19.8394	-11.9011	7.21696e-07	0.000112765	6.45667
ENSG00000180964	TCEAL8	1.10349	27.644	11.8969	7.23901e-07	0.000112765	6.58889
ENSG00000013375	PGM3	0.330868	155.547	11.8675	7.39552e-07	0.000114505	6.54892
ENSG00000126432	PRDX5	1.18544	116.045	11.8155	7.68115e-07	0.000118211	6.51923
ENSG00000114626	ABTB1	1.49281	8.4839	11.7416	8.10778e-07	0.00012403	6.35318
ENSG00000160014	CALM3	0.347453	122.038	11.7005	8.35695e-07	0.000126889	6.32441
ENSG00000065911	MTHFD2	0.836304	110.665	11.6945	8.39402e-07	0.000126889	6.30959
ENSG00000260916	CCPG1	0.992917	14.3386	11.665	8.57864e-07	0.000128264	6.43649
ENSG00000172086	KRCC1	1.03943	19.7005	11.6427	8.72074e-07	0.000128264	6.4245
ENSG00000086619	ERO1B	1.3094	4.11866	11.6304	8.80047e-07	0.000128264	6.29011
ENSG00000065882	TBC1D1	0.244892	253.316	11.6303	8.80147e-07	0.000128264	6.21655
ENSG00000115946	PNO1	-1.40979	16.0769	-11.6286	8.81231e-07	0.000128264	6.31597
ENSG00000277179	NLRP7	2.92574	17.5343	11.6256	8.83178e-07	0.000128264	5.89079
ENSG00000176532	PRR15	1.65619	9.61129	11.6224	8.85311e-07	0.000128264	6.17569
ENSG00000132465	JCHAIN	0.372102	705.652	11.6173	8.88664e-07	0.000128264	6.14132
ENSG00000160117	ANKLE1	-1.69859	8.24696	-11.599	9.00786e-07	0.000129283	6.24086
ENSG00000120705	ETF1	-1.23151	80.0174	-11.5668	9.22622e-07	0.000131595	6.26505
ENSG00000175197	DDIT3	1.71112	21.1206	11.5601	9.27199e-07	0.000131595	6.28805
ENSG00000184787	UBE2G2	-0.916733	38.776	-11.5489	9.34991e-07	0.000131827	6.32974
ENSG00000037474	NSUN2	-1.20252	23.1862	-11.5429	9.39154e-07	0.000131827	6.35151
ENSG00000070814	TCOF1	-1.02791	17.8152	-11.5349	9.44767e-07	0.00013189	6.34394
ENSG00000143933	CALM2	0.30551	452.515	11.5105	9.6219e-07	0.000133305	6.04679
ENSG00000111276	CDKN1B	0.677412	36.7924	11.5061	9.65332e-07	0.000133305	6.29934
ENSG00000124614	RPS10	0.582834	878.473	11.4986	9.70753e-07	0.000133332	6.01353
ENSG00000188554	NBR1	-0.703118	26.3027	11.4872	9.79063e-07	0.000133755	6.27162
ENSG00000168906	MAT2A	-1.13867	114.475	-11.4699	9.91862e-07	0.000134069	6.10659
ENSG00000187735	TCEA1	0.749081	1049.13	11.45	1.00674e-06	0.000135237	6.0636
ENSG00000162377	COA7	-1.13296	7.52062	-11.4443	1.01109e-06	0.000135237	6.24823
ENSG00000110321	EIF4G2	-0.603593	3338.65	-11.437	1.0166e-06	0.000135266	5.94161
ENSG00000108592	FTSJ3	-1.31918	41.982	-11.4226	1.02773e-06	0.000136039	6.25854
ENSG00000172183	ISG20	1.26234	161.385	11.4068	1.04002e-06	0.000136955	6.23704
ENSG00000013441	CLK1	0.418222	82.2395	11.3868	1.05583e-06	0.000138037	6.17386
ENSG00000165238	WNK2	0.673892	66.5826	11.3751	1.06513e-06	0.000138037	6.21707
ENSG00000105281	SLC1A5	0.599786	291.204	11.3742	1.06586e-06	0.000138037	6.0156
ENSG00000179041	RRS1	-1.67489	14.3647	-11.3275	1.10424e-06	0.000141759	6.11876
ENSG00000164163	ABCE1	-1.18727	108.031	-11.3159	1.11396e-06	0.000142291	6.05842
ENSG00000117632	STMN1	0.528386	612.342	11.3081	1.12061e-06	0.000142414	5.82917
ENSG00000228978	TNF	-2.93363	8.13289	-11.3017	1.12607e-06	0.000142414	4.64654
ENSG00000285226	PAK1IP1	-1.32405	14.5348	-11.2418	1.17857e-06	0.00014832	6.10022
ENSG00000239779	WBP1	0.804522	41.3014	11.2308	1.18848e-06	0.000148834	6.11282
ENSG00000112137	PHACTR1	-1.76472	9.79173	-11.195	1.22144e-06	0.000152216	5.98633
ENSG00000106344	RBM28	-1.7706	23.4363	-11.1669	1.24804e-06	0.000154775	6.07041
ENSG00000115825	PRKD3	-0.973196	98.4537	-11.155	1.25947e-06	0.000155438	5.85201
ENSG00000071082	RPL31	0.721473	1265.15	11.1367	1.27738e-06	0.000156115	5.83188
ENSG00000165490	DDIAS	-1.22206	13.2281	-11.1313	1.28267e-06	0.000156115	6.0217
ENSG00000152240	HAUS1	0.440981	348.592	11.1265	1.2874e-06	0.000156115	5.92798
ENSG00000149150	SLC43A1	0.98096	17.5301	11.1228	1.29111e-06	0.000156115	6.03755
ENSG00000166794	PPIB	0.691233	410.821	11.1063	1.3076e-06	0.000156115	5.80089
ENSG00000131462	TUBG1	-1.41322	34.1374	-11.1053	1.30868e-06	0.000156115	6.02234
ENSG00000082516	GEMIN5	-1.23911	6.44041	-11.0985	1.31551e-06	0.000156115	5.99167
ENSG00000196549	MME	0.789339	24.3231	11.0971	1.31691e-06	0.000156115	5.98004
ENSG00000215301	DDX3X	-1.00238	124.155	-11.0916	1.32257e-06	0.000156115	5.81528
ENSG00000165684	SNAPC4	-1.26215	5.07294	-11.0881	1.32606e-06	0.000156115	5.9677
ENSG00000077150	NFKB2	-1.45332	12.4978	-11.0759	1.33865e-06	0.000156418	5.96675
ENSG00000133318	RTN3	0.421087	57.1789	11.0738	1.34089e-06	0.000156418	5.87002
ENSG00000111732	AICDA	1.35401	7.60426	11.0581	1.35727e-06	0.00015761	4.55367
ENSG00000178105	DDX10	-1.18793	27.0726	-11.0457	1.37033e-06	0.000158222	5.97811
ENSG00000168827	GFM1	-1.28983	34.8862	-11.0414	1.37493e-06	0.000158222	5.9737
ENSG00000138326	RPS24	0.528849	1583.67	11.0294	1.3877e-06	0.000158976	5.61035
ENSG00000143575	HAX1	0.770132	65.2327	11.0027	1.41677e-06	0.000161582	5.90986
ENSG00000091127	PUS7	-2.72143	28.1158	-10.9898	1.43115e-06	0.000162496	5.84315
ENSG00000145592	RPL37	0.766957	899.482	10.9571	1.46806e-06	0.000164887	5.64737
ENSG00000113811	SELENOK	0.803537	75.5972	10.9555	1.46984e-06	0.000164887	5.88717
ENSG00000111642	CHD4	-1.23509	193.459	-10.9448	1.48224e-06	0.000164887	5.7733
ENSG00000154864	PIEZO2	0.883368	17.9201	10.9344	1.49425e-06	0.000164887	5.83621
ENSG00000093072	ADA2	0.700744	8.35395	10.9341	1.49464e-06	0.000164887	5.89058
ENSG00000124571	XPO5	-1.67487	113.423	-10.9297	1.4998e-06	0.000164887	5.88725
ENSG00000164933	SLC25A32	-1.16562	17.8627	-10.921	1.51003e-06	0.000164887	5.88029
ENSG00000136271	DDX56	-1.1006	45.9104	-10.9208	1.5103e-06	0.000164887	5.87733
ENSG00000114867	EIF4G1	-1.01893	259.498	-10.8926	1.54402e-06	0.000167064	5.5711
ENSG00000106263	EIF3B	-1.28956	118.468	-10.8855	1.55263e-06	0.000167064	5.68286
ENSG00000090238	YPEL3	1.55778	27.2443	10.8835	1.55503e-06	0.000167064	5.76727
ENSG00000203705	TATDN3	0.98892	46.1502	10.8824	1.55639e-06	0.000167064	5.85363
ENSG00000119285	HEATR1	-1.53914	16.5029	-10.8589	1.58546e-06	0.000169472	5.79527
ENSG00000114107	CEP70	0.791546	15.6899	10.8452	1.60262e-06	0.000169583	5.82456
ENSG00000155660	PDIA4	0.680288	52.308	10.8425	1.60602e-06	0.000169583	5.67746
ENSG00000134324	LPIN1	-1.06286	36.6868	-10.8375	1.6123e-06	0.000169583	5.80028
ENSG00000166123	GPT2	0.914679	11.0168	10.8369	1.61305e-06	0.000169583	5.81563
ENSG00000283060	ID3	1.31329	37.608	10.8245	1.6289e-06	0.00017021	5.80649
ENSG00000105373	NOP53	0.51358	436.121	10.8219	1.63234e-06	0.00017021	5.64952
ENSG00000092820	EZR	0.204639	137.811	10.8135	1.64309e-06	0.000170634	5.43058
ENSG00000100906	NFKBIA	-3.21508	55.9271	-10.7874	1.67733e-06	0.000173485	5.32618
ENSG00000116209	TMEM59	0.688537	176.849	10.7753	1.69351e-06	0.000174452	5.67966
ENSG00000213585	VDAC1	-0.998049	137.176	-10.7414	1.73966e-06	0.000178487	5.55557
ENSG00000176020	AMIGO3	0.816751	0.304948	10.7297	1.75588e-06	0.000178592	0.737959
ENSG00000113328	CCNG1	0.681638	85.9634	10.7266	1.76017e-06	0.000178592	5.6383
ENSG00000033050	ABCF2	-0.554273	14.8945	-10.7256	1.76166e-06	0.000178592	5.72188
ENSG00000188064	WNT7B	-1.31147	2.85304	-10.7078	1.78677e-06	0.000180057	5.39347
ENSG00000128165	ADM2	1.21917	1.1903	10.7015	1.79576e-06	0.000180057	4.79924
ENSG00000134001	EIF2S1	-1.16803	145.201	-10.7004	1.79726e-06	0.000180057	5.63597
ENSG00000143384	MCL1	-1.07583	378.659	-10.6858	1.81831e-06	0.000181455	5.09497
ENSG00000103653	CSK	-1.20091	130.247	-10.668	1.84425e-06	0.000183327	5.55743
ENSG00000134291	TMEM106C	0.317805	251.512	10.6551	1.86342e-06	0.000184515	5.50804
ENSG00000174444	RPL4	0.127603	3505.22	10.6495	1.87173e-06	0.000184622	4.98374
ENSG00000121966	CXCR4	0.510462	47.929	10.6392	1.88728e-06	0.00018473	5.57373
ENSG00000108561	C1QBP	-1.14023	240.527	-10.6392	1.88728e-06	0.00018473	5.57038
ENSG00000137500	CCDC90B	0.997329	44.5061	10.6201	1.91634e-06	0.000186399	5.63943
ENSG00000136235	GPNMB	0.918415	26.416	10.6184	1.91894e-06	0.000186399	5.63283
ENSG00000068654	POLR1A	-1.92433	20.1558	-10.6029	1.94295e-06	0.000187732	5.63359
ENSG00000157483	MYO1E	-1.03005	152.212	-10.6001	1.94737e-06	0.000187732	5.50049
ENSG00000117054	ACADM	0.166914	423.467	10.5911	1.96152e-06	0.000187732	5.17633
ENSG00000142875	PRKACB	1.14274	17.7482	10.5907	1.96205e-06	0.000187732	5.57475
ENSG00000134987	WDR36	-1.00423	13.295	-10.5694	1.99608e-06	0.000188703	5.57338
ENSG00000148341	SH3GLB2	0.595582	46.2891	10.5576	2.01508e-06	0.000188703	5.53411
ENSG00000198034	RPS4X	0.133301	510.561	10.5557	2.01812e-06	0.000188703	5.1752
ENSG00000153140	CETN3	1.05715	53.8611	10.5546	2.01992e-06	0.000188703	5.59489
ENSG00000123080	CDKN2C	0.624866	63.1658	10.5544	2.02034e-06	0.000188703	5.4599
ENSG00000159216	RUNX1	-0.479336	15.7289	-10.5533	2.02201e-06	0.000188703	5.59342
ENSG00000134825	TMEM258	0.940101	176.071	10.5512	2.02547e-06	0.000188703	5.55655
ENSG00000105829	BET1	1.02629	42.3291	10.5471	2.03216e-06	0.000188703	5.55707
ENSG00000167173	C15orf39	-1.12432	9.71129	-10.5422	2.04022e-06	0.000188703	5.58713
ENSG00000131368	MRPS25	-1.10149	40.8064	-10.5387	2.04607e-06	0.000188703	5.56238
ENSG00000161960	EIF4A1	-0.883716	2722.92	-10.5334	2.05475e-06	0.000188823	5.19188
ENSG00000147535	PLPP5	0.896374	44.6408	10.5283	2.06322e-06	0.000188921	5.57257
ENSG00000274437	DERL3	1.16134	226.856	10.5162	2.08357e-06	0.000189396	5.52071
ENSG00000089009	RPL6	0.142202	3529.32	10.5123	2.09007e-06	0.000189396	4.95164
ENSG00000113369	ARRDC3	1.1592	16.0071	10.512	2.09065e-06	0.000189396	5.55586
ENSG00000161405	IKZF3	-1.17084	20.8252	-10.4983	2.114e-06	0.000190835	5.35721
ENSG00000280831	RPS25	0.464078	6561.95	10.4868	2.13368e-06	0.000191457	4.99678
ENSG00000178921	PFAS	-1.38205	28.8156	-10.484	2.13865e-06	0.000191457	5.54015
ENSG00000179583	CIITA	-1.12003	11.7171	-10.4787	2.14782e-06	0.000191457	5.5158
ENSG00000198771	RCSD1	0.802289	4.65654	10.4769	2.15086e-06	0.000191457	5.46086
ENSG00000196262	PPIA	0.176564	1335.69	10.4578	2.18445e-06	0.000193296	4.94272
ENSG00000084207	GSTP1	0.443895	1000.35	10.4433	2.21046e-06	0.000194284	5.1865
ENSG00000164338	UTP15	-1.28973	8.9187	-10.4395	2.21732e-06	0.000194284	5.43256
ENSG00000159176	CSRP1	0.641358	86.5439	10.4376	2.22065e-06	0.000194284	5.4127
ENSG00000087269	NOP14	-1.12016	20.1659	-10.4192	2.2542e-06	0.000196546	5.44808
ENSG00000130810	PPAN	-1.87605	42.7082	-10.4102	2.27082e-06	0.000197322	5.46378
ENSG00000198042	MAK16	-0.977514	13.138	-10.3899	2.30873e-06	0.000199936	5.46231
ENSG00000072571	HMMR	0.811583	71.6575	10.3743	2.33837e-06	0.000201818	5.22978
ENSG00000173020	GRK2	0.877799	113.597	10.3701	2.34638e-06	0.000201828	5.34037
ENSG00000115758	ODC1	-1.42018	164.901	-10.3588	2.36831e-06	0.000203031	5.15343
ENSG00000064961	HMG20B	0.49553	85.0024	10.3289	2.42695e-06	0.000206304	5.34182
ENSG00000129083	COPB1	0.34926	83.9566	10.3237	2.43732e-06	0.000206304	5.17265
ENSG00000160712	IL6R	1.06768	2.49006	10.323	2.43879e-06	0.000206304	5.26669
ENSG00000140463	BBS4	0.639513	81.0807	10.3039	2.47743e-06	0.000208207	5.38441
ENSG00000067533	RRP15	-1.44917	9.71024	-10.3038	2.47759e-06	0.000208207	5.38885
ENSG00000196839	ADA	1.0291	19.9482	10.2991	2.48723e-06	0.000208332	5.38933
ENSG00000179873	NLRP11	0.241717	60.551	10.2884	2.50918e-06	0.000209484	5.11751
ENSG00000038002	AGA	0.981695	20.5612	10.243	2.60512e-06	0.000216321	5.3336
ENSG00000112293	GPLD1	1.10797	7.85705	10.2331	2.62645e-06	0.000216321	5.33842
ENSG00000196998	WDR45	1.2721	127.034	10.2307	2.63176e-06	0.000216321	5.33671
ENSG00000020633	RUNX3	-1.14561	13.8092	-10.2299	2.63341e-06	0.000216321	5.32785
ENSG00000226916	WDR46	-1.3137	49.9473	-10.2256	2.64275e-06	0.000216392	5.33269
ENSG00000197312	DDI2	-0.844321	6.41828	-10.2052	2.68785e-06	0.000219382	5.29275
ENSG00000164985	PSIP1	0.434283	204.711	10.2014	2.69647e-06	0.000219384	5.06061
ENSG00000080986	NDC80	0.454987	49.6836	10.1792	2.7465e-06	0.000222746	5.20592
ENSG00000145354	CISD2	0.490838	92.2438	10.1615	2.7873e-06	0.000224288	5.14286
ENSG00000108639	SYNGR2	-1.07259	59.9565	-10.161	2.78839e-06	0.000224288	5.19094
ENSG00000131196	NFATC1	-1.04347	9.61649	-10.1595	2.79185e-06	0.000224288	5.27519
ENSG00000164111	ANXA5	0.238167	292.472	10.155	2.80233e-06	0.000224423	4.95914
ENSG00000137133	HINT2	1.23749	83.0153	10.1454	2.82493e-06	0.000225526	5.26123
ENSG00000284925	GCSAM	0.92795	20.9035	10.1026	2.92783e-06	0.000230602	5.20946
ENSG00000157303	SUSD3	1.02457	30.0655	10.102	2.92922e-06	0.000230602	5.22959
ENSG00000197958	RPL12	0.632083	1309.04	10.1016	2.93033e-06	0.000230602	4.8346
ENSG00000151414	NEK7	0.615048	15.3506	10.0998	2.93462e-06	0.000230602	5.15867
ENSG00000145425	RPS3A	0.873915	2834.59	10.0965	2.94266e-06	0.000230602	4.53557
ENSG00000186468	RPS23	0.778272	880.698	10.0712	3.00577e-06	0.000234827	4.85237
ENSG00000160193	WDR4	-1.25734	18.7196	-10.0567	3.04268e-06	0.000236266	5.18156
ENSG00000175463	TBC1D10C	0.897459	16.6426	10.0492	3.0619e-06	0.00023643	5.18796
ENSG00000065328	MCM10	-1.38559	15.2778	-10.0486	3.0633e-06	0.00023643	5.18707
ENSG00000117523	PRRC2C	-0.957834	97.2216	-10.0371	3.09324e-06	0.000238021	4.97507
ENSG00000162144	CYB561A3	-1.00069	86.1376	-10.0199	3.13821e-06	0.000240757	5.03675
ENSG00000142937	RPS8	0.154804	2079.55	10.0101	3.16436e-06	0.000242035	4.63272
ENSG00000158201	ABHD3	0.190181	90.7519	10.0035	3.18196e-06	0.000242655	5.04405
ENSG00000009335	UBE3C	-1.00442	17.8088	-9.99656	3.20068e-06	0.000243356	5.12256
ENSG00000086598	TMED2	0.403958	81.6208	9.97864	3.2495e-06	0.000245754	4.88479
ENSG00000100029	PES1	-1.26684	46.188	-9.97794	3.25145e-06	0.000245754	5.09282
ENSG00000189306	RRP7A	-1.07453	27.9193	-9.95097	3.32652e-06	0.000250686	5.05403
ENSG00000188243	COMMD6	1.18937	98.2391	9.93226	3.37974e-06	0.000253319	5.08984
ENSG00000171016	PYGO1	-1.07384	8.64187	-9.92968	3.38715e-06	0.000253319	5.06171
ENSG00000184381	PLA2G6	1.09553	24.9747	9.92573	3.39853e-06	0.000253319	5.08072
ENSG00000161970	RPL26	0.681023	5100.06	9.92483	3.40113e-06	0.000253319	4.49543
ENSG00000109320	NFKB1	-1.18454	21.1119	-9.90799	3.45016e-06	0.00025575	5.01803
ENSG00000095203	EPB41L4B	-1.07907	4.45996	-9.90676	3.45378e-06	0.00025575	5.05444
ENSG00000102760	RGCC	1.25121	91.9776	9.89626	3.48477e-06	0.000257299	5.03544
ENSG00000144713	RPL32	0.45421	1239.08	9.88088	3.53074e-06	0.000259942	4.58627
ENSG00000160072	ATAD3B	-1.42501	25.3943	-9.87208	3.55735e-06	0.000260622	5.04049
ENSG00000102900	NUP93	-1.19163	90.1508	-9.87108	3.56038e-06	0.000260622	5.00033
ENSG00000282633	IGHA1	2.20287	13.1753	9.85594	3.60672e-06	0.000263133	4.96104
ENSG00000177666	PNPLA2	0.556837	37.2713	9.85002	3.62502e-06	0.000263133	4.99023
ENSG00000136010	ALDH1L2	1.32574	1.98537	9.84742	3.63307e-06	0.000263133	4.98608
ENSG00000079263	SP140	-1.09446	10.0394	-9.84652	3.63589e-06	0.000263133	4.99415
ENSG00000089248	ERP29	0.645714	137.876	9.82882	3.69137e-06	0.000266394	4.84159
ENSG00000151917	BEND6	1.72679	1.91878	9.82362	3.70783e-06	0.000266828	3.96204
ENSG00000278567	CCL3	-1.85474	1.57012	-9.81965	3.72047e-06	0.000266986	-0.271909
ENSG00000121851	POLR3GL	0.590447	55.3991	9.8048	3.76817e-06	0.000269651	4.90599
ENSG00000149418	ST14	0.223309	33.9956	9.78809	3.82263e-06	0.000272784	4.77123
ENSG00000152558	TMEM123	0.0361236	136.072	9.78374	3.83695e-06	0.000273043	4.59073
ENSG00000288121	MDN1	-1.06585	14.5689	-9.77075	3.88007e-06	0.000274235	4.85697
ENSG00000125977	EIF2S2	0.300506	52.8158	9.7697	3.8836e-06	0.000274235	4.7201
ENSG00000168374	ARF4	0.225325	121.775	9.76901	3.8859e-06	0.000274235	4.79251
ENSG00000198755	RPL10A	0.416621	661.525	9.75998	3.91624e-06	0.000275615	4.52562
ENSG00000134242	PTPN22	0.488638	19.0683	9.75668	3.92738e-06	0.00027564	4.87837
ENSG00000108175	ZMIZ1	-0.844381	2.5288	-9.7497	3.9511e-06	0.000276545	4.89668
ENSG00000172216	CEBPB	1.35195	5.88015	9.73881	3.98837e-06	0.00027839	4.88631
ENSG00000116120	FARSB	-1.09001	21.4218	-9.73443	4.00349e-06	0.000278466	4.83603
ENSG00000169567	HINT1	0.496912	529.695	9.73219	4.01125e-06	0.000278466	4.63456
ENSG00000187555	USP7	-0.904693	391.708	-9.72559	4.03419e-06	0.000279299	4.64772
ENSG00000130066	SAT1	1.03314	63.797	9.70751	4.09773e-06	0.000282932	4.83437
ENSG00000125885	MCM8	-0.919496	14.4328	-9.69835	4.13038e-06	0.000284417	4.81234
ENSG00000151576	QTRT2	-0.967755	19.9668	-9.69245	4.15153e-06	0.000284548	4.88729
ENSG00000130204	TOMM40	-0.986629	99.588	-9.67607	4.21092e-06	0.000286717	4.84618
ENSG00000137936	BCAR3	-0.696218	7.50318	-9.67602	4.21112e-06	0.000286717	4.57277
ENSG00000103342	GSPT1	-0.949702	87.0805	-9.67362	4.2199e-06	0.000286717	4.68817
ENSG00000228978	TNF	-2.75965	6.79077	-9.66445	4.25361e-06	0.000288242	3.17703
ENSG00000167642	SPINT2	1.15463	136.15	9.64789	4.31531e-06	0.000291649	4.76229
ENSG00000263006	ROCK1P1	2.47492	2.97466	9.63866	4.35009e-06	0.00029274	3.3832
ENSG00000167183	PRR15L	1.902	7.41575	9.63554	4.36193e-06	0.00029274	4.74821
ENSG00000182199	SHMT2	0.543564	131.309	9.63452	4.36583e-06	0.00029274	4.57342
ENSG00000134419	RPS15A	0.368496	2520.41	9.61954	4.42319e-06	0.000295809	4.28469
ENSG00000137393	RNF144B	0.972003	6.90939	9.61636	4.43548e-06	0.000295857	4.78841
ENSG00000105223	PLD3	0.728009	97.2484	9.59892	4.50352e-06	0.000298835	4.78808
ENSG00000086065	CHMP5	0.688364	45.9099	9.59313	4.52635e-06	0.000299572	4.70325
ENSG00000070214	SLC44A1	0.675003	5.9305	9.57651	4.59264e-06	0.000303173	4.7427
ENSG00000007255	TRAPPC6A	1.39726	34.6572	9.57322	4.60591e-06	0.000303266	4.78641
ENSG00000131871	SELENOS	0.763564	40.2581	9.55896	4.66382e-06	0.000305045	4.721
ENSG00000121440	PDZRN3	-1.3405	14.1115	-9.55631	4.67464e-06	0.000305045	4.77217
ENSG00000135116	HRK	1.34852	3.16751	9.55291	4.68862e-06	0.000305045	4.65644
ENSG00000100554	ATP6V1D	0.589305	77.2216	9.55187	4.69289e-06	0.000305045	4.71213
ENSG00000001497	LAS1L	-1.11334	20.1874	-9.54973	4.70169e-06	0.000305045	4.72796
ENSG00000067064	IDI1	0.187516	131.738	9.54903	4.70458e-06	0.000305045	4.41473
ENSG00000142541	RPL13A	0.855483	3449.35	9.52646	4.79878e-06	0.000309379	3.86176
ENSG00000179387	ELMOD2	0.458101	13.4069	9.52477	4.80592e-06	0.000309379	4.69637
ENSG00000179021	C3orf38	0.154312	135.816	9.52434	4.80774e-06	0.000309379	4.38471
ENSG00000048162	NOP16	-1.38316	38.2322	-9.51974	4.82725e-06	0.000309853	4.70975
ENSG00000100994	PYGB	0.747969	15.4445	9.51332	4.85459e-06	0.000310828	4.65648
ENSG00000187605	TET3	-0.76176	1.37194	-9.5043	4.8933e-06	0.000312367	4.68058
ENSG00000108578	BLMH	-0.833198	49.529	-9.4982	4.91965e-06	0.000312642	4.69285
ENSG00000128965	CHAC1	1.81831	3.12327	9.48747	4.96643e-06	0.000314832	3.88475
ENSG00000112578	BYSL	-1.68218	18.6218	-9.47314	5.02964e-06	0.000317643	4.68121
ENSG00000056558	TRAF1	-1.13942	6.35828	-9.4718	5.03563e-06	0.000317643	4.68299
ENSG00000105576	TNPO2	-1.01878	41.566	-9.46156	5.0814e-06	0.000318903	4.63949
ENSG00000142676	RPL11	0.257557	1473.65	9.46081	5.08478e-06	0.000318903	4.13874
ENSG00000096092	TMEM14A	0.911762	27.9891	9.45654	5.10402e-06	0.000318903	4.67527
ENSG00000101265	RASSF2	-0.977658	7.82307	-9.4562	5.10555e-06	0.000318903	4.64582
ENSG00000186710	CFAP73	1.85832	9.82267	9.43659	5.19494e-06	0.000323696	4.14584
ENSG00000104904	OAZ1	0.100024	703.292	9.43358	5.20883e-06	0.000323771	4.16351
ENSG00000125630	POLR1B	-1.5523	13.877	-9.42521	5.24763e-06	0.000325247	4.65833
ENSG00000135763	URB2	-1.46318	4.92328	-9.42084	5.26803e-06	0.000325247	4.65107
ENSG00000166946	CCNDBP1	0.416954	37.8247	9.42025	5.27076e-06	0.000325247	4.57431
ENSG00000148840	PPRC1	-1.399	5.67454	-9.40972	5.32032e-06	0.000327514	4.60392
ENSG00000116455	WDR77	-1.40908	28.2526	-9.39964	5.36818e-06	0.000328537	4.6075
ENSG00000144893	MED12L	-0.931046	22.7626	-9.39825	5.37481e-06	0.000328537	4.54544
ENSG00000188846	RPL14	0.143072	10878.7	9.3981	5.37552e-06	0.000328537	4.07037
ENSG00000182899	RPL35A	0.457275	2503.05	9.38929	5.41782e-06	0.000330332	4.03597
ENSG00000116649	SRM	-1.37166	58.6362	-9.38327	5.44693e-06	0.000331316	4.61493
ENSG00000142207	URB1	-0.956837	1.55508	-9.3788	5.46864e-06	0.000331743	4.54427
ENSG00000088970	KIZ	0.631962	65.8451	9.37649	5.47993e-06	0.000331743	4.61565
ENSG00000091592	NLRP1	0.902917	1.7681	9.37178	5.50298e-06	0.000332236	4.48966
ENSG00000128268	MGAT3	-1.02178	10.523	-9.36952	5.51407e-06	0.000332236	4.57239
ENSG00000147889	CDKN2A	0.58916	160.266	9.36439	5.53933e-06	0.000332972	4.42392
ENSG00000112759	SLC29A1	-1.42227	30.387	-9.35601	5.5809e-06	0.000334684	4.58244
ENSG00000124789	NUP153	-0.963307	19.3218	-9.34513	5.63536e-06	0.000337158	4.40351
ENSG00000134330	IAH1	1.17537	67.5261	9.33772	5.67285e-06	0.000338608	4.58233
ENSG00000153107	ANAPC1	-1.01521	19.6434	-9.32368	5.74451e-06	0.000342086	4.52332
ENSG00000160310	PRMT2	0.914588	15.7146	9.32059	5.76043e-06	0.000342217	4.56455
ENSG00000244038	DDOST	0.366112	110.735	9.31575	5.78547e-06	0.000342217	4.3669
ENSG00000111300	NAA25	-1.20279	13.6677	-9.31547	5.78688e-06	0.000342217	4.52141
ENSG00000143653	SCCPDH	0.634093	19.3822	9.31216	5.80407e-06	0.00034244	4.4669
ENSG00000116044	NFE2L2	-0.995308	29.8161	-9.3068	5.83206e-06	0.000342885	4.50142
ENSG00000213648	SULT1A4	-1.59573	1.21349	-9.30557	5.83845e-06	0.000342885	-0.325815
ENSG00000167996	FTH1	0.350225	217.475	9.30293	5.85233e-06	0.000342911	4.29216
ENSG00000100106	TRIOBP	0.61888	8.18152	9.2898	5.92164e-06	0.000346032	4.53861
ENSG00000131966	ACTR10	0.847135	80.5222	9.28773	5.93267e-06	0.000346032	4.47029
ENSG00000122406	RPL5	0.0963525	7180.33	9.26501	6.05508e-06	0.000350769	3.85963
ENSG00000206281	TAPBP	-0.634463	20.1217	-9.25697	6.09902e-06	0.000352175	4.45885
ENSG00000160200	CBS	0.466567	88.9042	9.25554	6.10693e-06	0.000352175	4.27885
ENSG00000126067	PSMB2	-0.970109	68.7762	-9.23949	6.1959e-06	0.000356501	4.31661
ENSG00000142534	RPS11	0.327693	2601.04	9.2313	6.24183e-06	0.000358337	3.85065
ENSG00000124813	RUNX2	-0.017193	2.42072	-9.21361	6.34234e-06	0.000362827	3.69568
ENSG00000197170	PSMD12	-0.87214	34.4384	-9.21255	6.34845e-06	0.000362827	4.35399
ENSG00000115207	GTF3C2	-1.30748	44.147	-9.20874	6.37034e-06	0.000363266	4.41183
ENSG00000100304	TTLL12	-1.12894	16.0046	-9.20151	6.41215e-06	0.000364363	4.41831
ENSG00000100503	NIN	-0.965582	18.6242	-9.20048	6.4181e-06	0.000364363	4.3207
ENSG00000112303	VNN2	1.07716	11.6585	9.19729	6.43669e-06	0.000364608	4.45809
ENSG00000128513	POT1	0.769772	60.6035	9.17567	6.56401e-06	0.000370997	4.341
ENSG00000174437	ATP2A2	-0.735601	111.49	-9.1679	6.61044e-06	0.000372797	4.15247
ENSG00000099810	MTAP	-0.660629	54.8397	-9.16304	6.63965e-06	0.000372867	4.36766
ENSG00000150768	DLAT	-0.92493	90.8498	-9.16278	6.64123e-06	0.000372867	4.06879
ENSG00000104856	RELB	-1.32007	17.2591	-9.15946	6.6613e-06	0.000372867	4.4259
ENSG00000162511	LAPTM5	-1.16529	186.232	-9.15801	6.67006e-06	0.000372867	3.98496
ENSG00000006744	ELAC2	-1.31167	81.9472	-9.15135	6.71057e-06	0.000373817	4.3175
ENSG00000282105	RPL41P2	0.645293	2562.77	9.14634	6.74121e-06	0.000373817	3.87816
ENSG00000277147	LINC00869	0.637399	137.615	9.14562	6.74559e-06	0.000373817	4.31971
ENSG00000152795	HNRNPDL	-0.930984	123.916	-9.1034	7.01012e-06	0.000387636	4.05896
ENSG00000282657	IGHM	-0.115157	2105.15	9.09184	7.08456e-06	0.000390906	3.33629
ENSG00000134802	SLC43A3	-1.03151	63.173	-9.08795	7.1098e-06	0.000391452	4.24011
ENSG00000125827	TMX4	0.7896	9.52122	9.08257	7.14486e-06	0.000391699	4.28828
ENSG00000048545	GUCA1A	1.76404	32.6193	9.08252	7.14518e-06	0.000391699	4.27384
ENSG00000106415	GLCCI1	-1.04875	15.7114	-9.08021	7.16027e-06	0.000391699	4.32812
ENSG00000163884	KLF15	0.799502	7.61232	9.07048	7.22432e-06	0.000393518	4.34139
ENSG00000129128	SPCS3	0.229814	81.2936	-9.05467	7.32976e-06	0.000398412	3.97522
ENSG00000171766	GATM	-1.11113	179.914	-9.04264	7.4111e-06	0.000401721	3.96036
ENSG00000084623	EIF3I	-0.975305	79.2285	-9.02108	7.55939e-06	0.000408287	4.15689
ENSG00000110700	RPS13	0.372559	1252.47	8.99748	7.72543e-06	0.000416375	3.76138
ENSG00000158828	PINK1	0.884675	6.70399	8.9871	7.79969e-06	0.000419492	4.27137
ENSG00000111653	ING4	0.77715	20.5214	8.981	7.84375e-06	0.000420759	4.26432
ENSG00000128050	PAICS	-0.849011	129.147	-8.97928	7.85618e-06	0.000420759	3.80797
ENSG00000161547	SRSF2	-0.735063	228.996	-8.9655	7.95686e-06	0.000424057	3.89803
ENSG00000124374	PAIP2B	0.600891	3.88547	8.96404	7.96757e-06	0.000424057	4.2153
ENSG00000080824	HSP90AA1	-0.165156	881.153	8.95519	8.03309e-06	0.000426133	3.25687
ENSG00000107937	GTPBP4	-1.70942	53.3726	-8.95427	8.03993e-06	0.000426133	4.14582
ENSG00000107798	LIPA	0.840736	12.8286	8.94395	8.1171e-06	0.000427755	4.19791
ENSG00000240344	PPIL3	0.860603	118.97	8.94161	8.13469e-06	0.000427755	4.16821
ENSG00000116717	GADD45A	1.44904	18.813	8.93933	8.15189e-06	0.000427755	4.2206
ENSG00000110852	CLEC2B	1.56524	11.121	8.93924	8.15257e-06	0.000427755	4.21478
ENSG00000141179	PCTP	1.1378	5.83159	8.93902	8.15426e-06	0.000427755	4.21674
ENSG00000048828	FAM120A	-0.732887	20.3683	-8.9299	8.22348e-06	0.000430502	4.04548
ENSG00000198382	UVRAG	-0.793207	20.2008	-8.92537	8.25812e-06	0.000431432	4.18208
ENSG00000127124	HIVEP3	-0.503026	0.513325	-8.91575	8.33216e-06	0.000433657	3.42877
ENSG00000125968	ID1	-2.0683	9.98842	-8.9117	8.36353e-06	0.000433657	3.82249
ENSG00000145833	DDX46	-0.739676	65.9349	-8.90789	8.39323e-06	0.000433657	3.99804
ENSG00000228357	HSD17B8	1.00266	20.722	8.90442	8.42033e-06	0.000433657	4.19276
ENSG00000117395	EBNA1BP2	-0.982039	53.2746	-8.90221	8.43766e-06	0.000433657	4.11983
ENSG00000106066	CPVL	0.796178	37.1316	8.89849	8.46685e-06	0.000433657	4.15297
ENSG00000115232	ITGA4	-0.952982	4.82995	-8.89759	8.47395e-06	0.000433657	4.16634
ENSG00000262788	UTP4	-1.10805	385.866	-8.89606	8.48603e-06	0.000433657	4.12931
ENSG00000167491	GATAD2A	-1.00539	17.1643	-8.89376	8.50423e-06	0.000433657	4.14378
ENSG00000176973	FAM89B	1.02208	11.6813	8.89138	8.5231e-06	0.000433657	4.18493
ENSG00000083454	P2RX5	-0.971846	59.0459	-8.88951	8.53789e-06	0.000433657	4.07613
ENSG00000168175	MAPK1IP1L	-1.13019	41.766	-8.88742	8.55457e-06	0.000433657	4.03362
ENSG00000148057	IDNK	1.47311	7.85409	8.88472	8.57609e-06	0.000433657	3.98756
ENSG00000055483	USP36	-1.05202	21.8861	-8.88382	8.58329e-06	0.000433657	4.12489
ENSG00000156675	RAB11FIP1	-0.891402	9.67154	-8.88198	8.598e-06	0.000433657	4.06097
ENSG00000089820	ARHGAP4	0.557131	45.6387	8.88122	8.60403e-06	0.000433657	4.07035
ENSG00000197894	ADH5	0.334928	82.8916	8.88095	8.60625e-06	0.000433657	3.93433
ENSG00000142864	SERBP1	-0.726571	276.631	-8.87067	8.68912e-06	0.00043618	3.67667
ENSG00000037897	METTL1	-2.03216	15.7452	-8.8705	8.69048e-06	0.00043618	3.44716
ENSG00000121211	MND1	0.923472	35.6752	8.86253	8.75533e-06	0.000437772	4.12814
ENSG00000149483	TMEM138	-1.06851	33.7879	-8.86239	8.75647e-06	0.000437772	4.15848
ENSG00000111678	C12orf57	0.999572	82.9127	8.85274	8.83568e-06	0.000440582	4.09819
ENSG00000237651	C2orf74	1.26407	28.2708	8.85135	8.84717e-06	0.000440582	4.14789
ENSG00000161813	LARP4	-1.08394	23.4507	-8.84594	8.89202e-06	0.000441954	3.98767
ENSG00000044574	HSPA5	0.0872437	110.821	8.84242	8.92132e-06	0.00044255	3.58428
ENSG00000110330	BIRC2	0.480241	37.7091	8.8362	8.97337e-06	0.00044279	3.98506
ENSG00000087842	PIR	0.775449	24.0491	8.83615	8.97378e-06	0.00044279	4.12013
ENSG00000273761	DDX24	-0.922488	88.0935	-8.83216	9.00728e-06	0.00044279	3.86424
ENSG00000121152	NCAPH	-1.06407	33.1237	-8.83058	9.0206e-06	0.00044279	4.07143
ENSG00000117862	TXNDC12	0.670507	43.9692	8.82955	9.02936e-06	0.00044279	4.04629
ENSG00000133818	RRAS2	-1.06001	59.5031	-8.82945	9.03017e-06	0.00044279	3.96538
ENSG00000161036	LRWD1	0.433982	65.286	8.82397	9.07659e-06	0.000444214	4.02207
ENSG00000138095	LRPPRC	-0.69824	68.7547	-8.81277	9.17241e-06	0.000447719	3.81031
ENSG00000116830	TTF2	-0.963236	43.9837	-8.8115	9.18327e-06	0.000447719	3.98698
ENSG00000167881	SRP68	-0.956199	112.927	-8.80888	9.20586e-06	0.000447966	3.93762
ENSG00000008988	RPS20	0.750352	2376.39	8.80429	9.2456e-06	0.000449044	3.48061
ENSG00000114573	ATP6V1A	-1.07765	32.9748	-8.78969	9.37321e-06	0.000454378	3.8809
ENSG00000196850	PPTC7	-0.931407	9.32935	-8.78599	9.40584e-06	0.000455096	4.00227
ENSG00000128309	MPST	1.19948	8.84623	8.77993	9.45955e-06	0.000455798	4.08238
ENSG00000052749	RRP12	-1.35892	7.22093	-8.77975	9.46116e-06	0.000455798	4.05898
ENSG00000136247	ZDHHC4	1.15684	30.4816	8.77832	9.47387e-06	0.000455798	4.06735
ENSG00000150625	GPM6A	1.09746	45.2391	8.77142	9.53552e-06	0.000457902	3.90387
ENSG00000105364	MRPL4	-0.981511	32.3957	-8.76546	9.58916e-06	0.000459364	4.01963
ENSG00000109475	RPL34	0.69006	1231.39	8.76405	9.60192e-06	0.000459364	3.61229
ENSG00000284548	METTL9	0.720238	170.088	8.76175	9.62271e-06	0.000459498	3.83138
ENSG00000002834	LASP1	0.343925	23.298	8.73928	9.8288e-06	0.000468358	3.81838
ENSG00000138468	SENP7	0.408128	5.81302	8.73754	9.84493e-06	0.000468358	4.03498
ENSG00000126457	PRMT1	-1.14123	163.381	-8.7337	9.88064e-06	0.000469106	3.78057
ENSG00000170482	SLC23A1	1.0696	20.7289	8.73191	9.89738e-06	0.000469106	4.0369
ENSG00000196092	PAX5	-0.644956	215.812	-8.72426	9.9692e-06	0.000471635	3.75305
ENSG00000160703	NLRX1	1.11449	5.22041	8.71985	1.00108e-05	0.000472729	4.02391
ENSG00000105127	AKAP8	-1.15245	14.1351	-8.69935	1.02069e-05	0.00048087	3.98779
ENSG00000205981	DNAJC19	0.717052	198.092	8.69634	1.02361e-05	0.00048087	3.91604
ENSG00000105447	GRWD1	-1.01081	28.4438	-8.69597	1.02397e-05	0.00048087	3.92192
ENSG00000104885	DOT1L	-1.17055	17.3921	-8.68265	1.03698e-05	0.000486081	3.893
ENSG00000101972	STAG2	0.601339	99.2172	8.68073	1.03887e-05	0.000486081	3.65133
ENSG00000068885	IFT80	0.323924	55.9144	8.67732	1.04224e-05	0.000486766	3.80483
ENSG00000137880	GCHFR	1.04913	67.2227	8.66725	1.05225e-05	0.000490545	3.93678
ENSG00000121210	TMEM131L	-1.05347	35.6758	-8.65752	1.06203e-05	0.000492283	3.73056
ENSG00000105355	PLIN3	0.904407	24.3111	8.65709	1.06246e-05	0.000492283	3.89798
ENSG00000065183	WDR3	-1.04794	11.4644	-8.65587	1.06369e-05	0.000492283	3.88681
ENSG00000185811	IKZF1	-0.550117	229.781	-8.6535	1.0661e-05	0.000492505	3.69091
ENSG00000163874	ZC3H12A	-1.34345	5.79814	-8.64903	1.07063e-05	0.000493709	3.88737
ENSG00000138074	SLC5A6	-1.28482	10.9308	-8.64269	1.07712e-05	0.000495806	3.95474
ENSG00000138035	PNPT1	0.535614	44.0343	-8.63835	1.08158e-05	0.000496964	3.8971
ENSG00000284468	SLC25A24	0.581832	8.09611	8.63329	1.0868e-05	0.000497717	3.89128
ENSG00000173812	EIF1	0.300019	228.433	8.62793	1.09237e-05	0.000497717	3.57739
ENSG00000135912	TTLL4	-1.12272	22.5277	-8.62616	1.09422e-05	0.000497717	3.93071
ENSG00000135521	LTV1	-1.21157	9.70522	-8.62566	1.09474e-05	0.000497717	3.93964
ENSG00000144802	NFKBIZ	-0.97828	18.0209	-8.62509	1.09533e-05	0.000497717	3.88804
ENSG00000178913	TAF7	0.250227	73.9299	8.62399	1.09648e-05	0.000497717	3.57702
ENSG00000139269	INHBE	1.57984	1.69085	8.62149	1.09911e-05	0.000497717	2.94074
ENSG00000103269	RHBDL1	1.68298	2.89584	8.6214	1.0992e-05	0.000497717	3.47616
ENSG00000134186	PRPF38B	-1.03099	28.5437	-8.61991	1.10076e-05	0.000497717	3.75712
ENSG00000160991	ORAI2	0.495384	17.8686	8.60583	1.11566e-05	0.000503566	3.73044
ENSG00000197457	STMN3	1.1481	3.40557	8.60159	1.12019e-05	0.000504716	3.86685
ENSG00000170606	HSPA4	-1.11801	113.89	-8.59409	1.12825e-05	0.0005066	3.58622
ENSG00000105612	DNASE2	0.729755	12.1976	8.59307	1.12936e-05	0.0005066	3.90539
ENSG00000153130	SCOC	0.546943	30.8479	8.5921	1.1304e-05	0.0005066	3.75829
ENSG00000122877	EGR2	-0.99262	0.593877	-8.59035	1.1323e-05	0.0005066	-0.462186
ENSG00000133789	SWAP70	-0.860556	48.1337	-8.58278	1.14053e-05	0.000509391	3.55956
ENSG00000197299	BLM	0.576605	56.1378	8.57314	1.15111e-05	0.000513218	3.62887
ENSG00000126602	TRAP1	-0.871522	109.572	-8.56663	1.15832e-05	0.0005142	3.69177
ENSG00000092201	SUPT16H	-0.861369	65.1712	-8.56631	1.15867e-05	0.0005142	3.48059
ENSG00000167797	CDK2AP2	0.76	40.3989	8.5657	1.15935e-05	0.0005142	3.78628
ENSG00000101017	CD40	-1.12623	30.4639	-8.55686	1.16922e-05	0.000516942	3.82904
ENSG00000132768	DPH2	-0.783004	17.5307	-8.55593	1.17027e-05	0.000516942	3.87412
ENSG00000151135	TMEM263	0.487925	17.8751	8.55474	1.1716e-05	0.000516942	3.75039
ENSG00000130826	DKC1	-1.23901	117.152	-8.54187	1.18618e-05	0.000522472	3.64418
ENSG00000106052	TAX1BP1	0.495033	41.0303	8.53028	1.19948e-05	0.000526818	3.59004
ENSG00000023734	STRAP	-0.762562	102.453	-8.52968	1.20017e-05	0.000526818	3.60484
ENSG00000109674	NEIL3	0.566692	13.4975	8.52786	1.20228e-05	0.000526837	3.77103
ENSG00000107968	MAP3K8	-1.52615	12.5622	-8.51276	1.21989e-05	0.00053364	3.81426
ENSG00000162413	KLHL21	0.654465	8.16947	8.50919	1.22409e-05	0.00053456	3.75277
ENSG00000119408	NEK6	-0.759071	24.2462	-8.50449	1.22965e-05	0.000535648	3.74753
ENSG00000197451	HNRNPAB	-1.03278	141.889	-8.50355	1.23077e-05	0.000535648	3.45032
ENSG00000108671	PSMD11	-0.643079	78.9904	-8.50134	1.2334e-05	0.000535877	3.64514
ENSG00000084463	WBP11	-0.919672	28.5291	-8.49571	1.24012e-05	0.000537882	3.68311
ENSG00000174243	DDX23	-0.832029	102.115	-8.49328	1.24302e-05	0.000538229	3.62955
ENSG00000081189	MEF2C	-0.0102332	138.944	-8.48911	1.24804e-05	0.000539177	3.58709
ENSG00000131876	SNRPA1	-1.38179	369.507	-8.48507	1.25293e-05	0.000539177	3.55648
ENSG00000181852	RNF41	0.808714	13.4059	8.48337	1.25499e-05	0.000539177	3.75373
ENSG00000215183	MSMP	2.18018	1.41286	8.48187	1.2568e-05	0.000539177	0.134538
ENSG00000247077	PGAM5	-1.09435	23.7355	-8.48049	1.25849e-05	0.000539177	3.68569
ENSG00000116171	SCP2	0.541329	66.9894	8.47955	1.25963e-05	0.000539177	3.63557
ENSG00000182557	SPNS3	1.62068	2.30518	8.47659	1.26324e-05	0.000539177	1.91139
ENSG00000116857	TMEM9	0.701179	17.8226	8.47605	1.2639e-05	0.000539177	3.77602
ENSG00000171490	RSL1D1	-0.896411	151.693	-8.4758	1.26421e-05	0.000539177	3.48665
ENSG00000178104	PDE4DIP	0.136717	41.327	8.46653	1.27559e-05	0.000543126	3.51182
ENSG00000179958	DCTPP1	-1.26519	99.0788	-8.45141	1.29441e-05	0.000550221	3.63238
ENSG00000164818	DNAAF5	-0.475299	21.7847	-8.44379	1.30401e-05	0.000553381	3.76773
ENSG00000134884	ARGLU1	0.0768287	268.586	8.4406	1.30806e-05	0.000554178	3.37349
ENSG00000102882	MAPK3	0.742155	26.7858	8.43435	1.31601e-05	0.000556625	3.76076
ENSG00000123349	PFDN5	0.61459	373.955	8.42969	1.32198e-05	0.000558226	3.46291
ENSG00000150977	RILPL2	-0.961733	5.63174	-8.42698	1.32547e-05	0.000558777	3.69257
ENSG00000134049	IER3IP1	0.325385	26.5363	8.42327	1.33025e-05	0.000559009	3.47778
ENSG00000196584	XRCC2	-0.913608	8.93067	-8.42216	1.33169e-05	0.000559009	3.66794
ENSG00000103550	KNOP1	-0.739824	23.3063	-8.42146	1.3326e-05	0.000559009	3.7066
ENSG00000180008	SOCS4	-1.06063	16.2794	-8.41978	1.33478e-05	0.000559009	3.60676
ENSG00000131378	RFTN1	-0.818052	118.934	-8.41135	1.34577e-05	0.000561734	3.36935
ENSG00000007923	DNAJC11	-0.921869	31.8168	-8.41062	1.34673e-05	0.000561734	3.66638
ENSG00000261371	PECAM1	0.973557	2.14232	8.40974	1.34788e-05	0.000561734	3.47076
ENSG00000084774	CAD	-1.29367	44.3693	-8.40369	1.35584e-05	0.00056413	3.57341
ENSG00000197971	MBP	0.734231	12.1102	8.39388	1.36886e-05	0.000567698	3.61601
ENSG00000135269	TES	0.847283	31.9931	8.39149	1.37205e-05	0.000568098	3.58851
ENSG00000100300	TSPO	1.18222	18.6217	8.3874	1.37754e-05	0.000569448	3.71172
ENSG00000265681	RPL17	0.405596	1944.5	8.38509	1.38065e-05	0.000569812	3.00255
ENSG00000184117	NIPSNAP1	0.650366	12.6773	8.37806	1.39014e-05	0.000571883	3.65618
ENSG00000280830	ADI1	0.908485	42.9783	8.37617	1.39272e-05	0.000572021	3.52121
ENSG00000285326	NOP9	-0.780839	9.54031	-8.36961	1.40166e-05	0.000574769	3.60119
ENSG00000176165	FOXG1	-0.425287	12.261	-8.3656	1.40716e-05	0.000575856	3.62429
ENSG00000214022	REPIN1	-1.11784	49.3229	-8.3644	1.40882e-05	0.000575856	3.49609
ENSG00000223367	RPS18	0.61964	5457.07	8.35776	1.41799e-05	0.000578681	3.55039
ENSG00000281742	MCCC2	-0.94121	19.1084	-8.34433	1.43675e-05	0.000584735	3.57105
ENSG00000182841	RRP7BP	-1.20863	13.2579	-8.34387	1.4374e-05	0.000584735	3.67002
ENSG00000136783	NIPSNAP3A	0.840455	16.4509	8.3389	1.44441e-05	0.00058559	3.61367
ENSG00000123933	MXD4	0.390209	29.9543	8.33766	1.44616e-05	0.00058559	3.5151
ENSG00000089127	OAS1	0.835579	19.4396	8.33703	1.44705e-05	0.00058559	3.65203
ENSG00000189091	SF3B3	-0.704069	204.921	-8.33538	1.44941e-05	0.00058559	3.33469
ENSG00000123908	AGO2	-1.15158	18.2284	-8.33428	1.45097e-05	0.00058559	3.56424
ENSG00000079257	LXN	1.13324	10.2683	8.32476	1.46457e-05	0.000590149	3.65182
ENSG00000082996	RNF13	0.398931	50.5724	8.31328	1.48116e-05	0.000595894	3.47927
ENSG00000069345	DNAJA2	-0.845071	34.8204	-8.30415	1.49451e-05	0.000600319	3.45389
ENSG00000149809	TM7SF2	0.763866	19.5872	8.28136	1.52841e-05	0.000612003	3.61497
ENSG00000095585	BLNK	-0.84507	37.2152	-8.27993	1.53057e-05	0.000612003	3.48446
ENSG00000196517	SLC6A9	1.17276	2.09354	8.27978	1.53079e-05	0.000612003	3.28365
ENSG00000128185	DGCR6L	0.988629	20.1899	8.27518	1.53774e-05	0.000613824	3.5801
ENSG00000165688	PMPCA	-1.25309	42.1812	-8.27017	1.54535e-05	0.000615171	3.50926
ENSG00000164039	BDH2	0.940624	10.7023	8.2691	1.54699e-05	0.000615171	3.5997
ENSG00000198056	PRIM1	0.587088	59.8204	8.26822	1.54834e-05	0.000615171	3.49864
ENSG00000102316	MAGED2	1.15476	18.8703	8.26223	1.55751e-05	0.000617852	3.59665
ENSG00000106546	AHR	-0.847215	9.51439	-8.26048	1.5602e-05	0.000617961	3.5661
ENSG00000065978	YBX1	-1.00481	440.483	-8.25652	1.56632e-05	0.000619422	2.96037
ENSG00000213782	DDX47	-1.25739	32.2901	-8.25017	1.57618e-05	0.000621613	3.50914
ENSG00000152556	PFKM	-1.06826	65.6087	-8.24922	1.57766e-05	0.000621613	3.52252
ENSG00000105701	FKBP8	0.545921	145.226	8.24826	1.57916e-05	0.000621613	3.34455
ENSG00000004478	FKBP4	-1.49712	228.171	-8.24024	1.59171e-05	0.000623583	3.40328
ENSG00000165219	GAPVD1	-0.800557	10.0434	-8.23956	1.59279e-05	0.000623583	3.48536
ENSG00000100219	XBP1	0.724126	112.437	8.23939	1.59306e-05	0.000623583	3.1613
ENSG00000144554	FANCD2	-0.892927	42.445	-8.23884	1.59392e-05	0.000623583	3.42563
ENSG00000171867	PRNP	0.687733	10.6635	8.23102	1.60631e-05	0.000627468	3.49877
ENSG00000156171	DRAM2	0.52718	89.1706	8.22661	1.61333e-05	0.000627866	3.46985
ENSG00000166888	STAT6	-0.763952	265.953	-8.226	1.61431e-05	0.000627866	3.24814
ENSG00000167202	TBC1D2B	0.774081	29.9334	8.22567	1.61484e-05	0.000627866	3.42639
ENSG00000051341	POLQ	-0.824129	11.3289	-8.22422	1.61716e-05	0.000627866	3.44907
ENSG00000155792	DEPTOR	1.04996	12.5822	8.21342	1.63455e-05	0.000633656	3.50833
ENSG00000104635	SLC39A14	-0.59089	8.7291	-8.21057	1.63918e-05	0.000634486	3.47642
ENSG00000168216	LMBRD1	0.615085	14.0643	8.20827	1.64293e-05	0.000634974	3.47168
ENSG00000138757	G3BP2	-0.69766	115.668	-8.19897	1.65817e-05	0.000639898	3.19126
ENSG00000205542	TMSB4X	0.361897	1401.4	8.19684	1.66167e-05	0.000640283	2.87488
ENSG00000071537	SEL1L	0.387589	16.6257	8.19378	1.66673e-05	0.000641265	3.28992
ENSG00000106524	ANKMY2	0.110322	10.4957	8.1896	1.67366e-05	0.000642964	3.50801
ENSG00000137713	PPP2R1B	-0.702379	80.8255	-8.18803	1.67628e-05	0.000643002	3.25348
ENSG00000143947	RPS27A	0.441852	1968.42	8.18364	1.68361e-05	0.000644173	2.75132
ENSG00000124596	OARD1	0.722761	33.4624	8.18318	1.68437e-05	0.000644173	3.4577
ENSG00000144224	UBXN4	0.304455	55.0345	8.17093	1.70504e-05	0.000650538	3.23977
ENSG00000257524	ST6GALNAC6	0.92771	12.739	8.1703	1.70611e-05	0.000650538	3.48077
ENSG00000023171	GRAMD1B	-0.781627	5.17775	-8.16739	1.71105e-05	0.000651448	3.49527
ENSG00000123989	CHPF	0.676096	6.86107	8.16441	1.71615e-05	0.000651664	3.48157
ENSG00000180370	PAK2	-0.901358	70.1492	-8.15418	1.73372e-05	0.000657142	3.14086
ENSG00000132432	SEC61G	0.581557	322.293	8.15011	1.74078e-05	0.000658841	3.24174
ENSG00000206053	JPT2	-0.797459	98.5307	-8.13758	1.76269e-05	0.000666145	3.25834
ENSG00000230629	RPS23P8	0.833381	4647.57	8.11976	1.79437e-05	0.000677114	2.84213
ENSG00000130733	YIPF2	0.93523	14.7945	8.10852	1.81467e-05	0.000683765	3.41614
ENSG00000115687	PASK	-1.26583	55.8526	-8.10575	1.81972e-05	0.000684658	3.35983
ENSG00000282511	CLUHP10	0.703363	0.251318	8.09578	1.83798e-05	0.000690261	-0.222735
ENSG00000143183	TMCO1	0.50278	71.2871	8.09468	1.84001e-05	0.000690261	3.19615
ENSG00000174720	LARP7	0.630124	171.878	8.09239	1.84424e-05	0.000690832	3.17223
ENSG00000153898	MCOLN2	-0.880046	53.895	-8.08619	1.85576e-05	0.000694131	3.23
ENSG00000129351	ILF3	-1.01504	219.145	-8.08125	1.86498e-05	0.000694671	2.92491
ENSG00000174371	EXO1	-1.01966	31.8157	-8.07941	1.86842e-05	0.000694671	3.34059
ENSG00000123358	NR4A1	-1.59304	11.1505	-8.07922	1.86878e-05	0.000694671	3.37713
ENSG00000101109	STK4	-0.779447	25.2723	-8.07815	1.8708e-05	0.000694671	3.0991
ENSG00000241343	RPL36A	0.67443	359.455	8.07314	1.88024e-05	0.000697161	3.16824
ENSG00000067955	CBFB	-0.82743	69.846	-8.06899	1.88809e-05	0.000698552	3.14615
ENSG00000138092	CENPO	-1.10748	11.9449	-8.06827	1.88946e-05	0.000698552	3.37951
ENSG00000163376	KBTBD8	-0.96823	17.719	-8.06243	1.9006e-05	0.000701185	3.25295
ENSG00000135829	DHX9	-0.6956	155.737	-8.06166	1.90207e-05	0.000701185	2.95875
ENSG00000178075	GRAMD1C	0.946033	4.79133	8.05988	1.90547e-05	0.000701428	3.37039
ENSG00000288217	PEX5	0.770671	19.154	8.04191	1.94027e-05	0.000713211	3.23569
ENSG00000285222	GCNT2	-0.91527	8.46514	-8.03374	1.95632e-05	0.000717085	3.35135
ENSG00000172725	CORO1B	0.698511	132.283	8.0324	1.95896e-05	0.000717085	3.22307
ENSG00000247626	MARS2	-1.0198	5.4453	-8.03227	1.95923e-05	0.000717085	3.37148
ENSG00000138018	SELENOI	-0.77239	8.24465	-8.02993	1.96386e-05	0.000717749	3.18516
ENSG00000136868	SLC31A1	-0.829276	6.96199	-8.02419	1.97526e-05	0.00071985	3.30786
ENSG00000183255	PTTG1IP	0.580728	26.4355	8.02207	1.9795e-05	0.00071985	3.21197
ENSG00000105835	NAMPT	-1.54361	177.548	-8.02189	1.97985e-05	0.00071985	3.00699
ENSG00000123562	MORF4L2	0.371654	253.847	8.02138	1.98088e-05	0.00071985	2.92444
ENSG00000197785	ATAD3A	-1.01015	37.0059	-8.01801	1.98763e-05	0.000721277	3.27005
ENSG00000131389	SLC6A6	-1.29889	28.6517	-8.01024	2.00329e-05	0.000724863	3.27976
ENSG00000139372	TDG	-0.999015	26.244	-8.01018	2.00343e-05	0.000724863	3.16957
ENSG00000173517	PEAK1	-1.08887	11.543	-8.00685	2.01018e-05	0.000724863	3.17729
ENSG00000160862	AZGP1	2.02378	5.80288	8.00639	2.01111e-05	0.000724863	3.03224
ENSG00000184110	EIF3C	-0.795561	301.579	-8.00226	2.01954e-05	0.000726076	2.85839
ENSG00000132819	RBM38	0.366455	51.6826	8.00167	2.02075e-05	0.000726076	3.03055
ENSG00000167004	PDIA3	0.0332572	183.871	7.99559	2.03321e-05	0.000729359	2.82533
ENSG00000170348	TMED10	0.156212	84.9966	7.99444	2.03559e-05	0.000729359	2.98161
ENSG00000111716	LDHB	0.268139	1583.17	7.99178	2.04107e-05	0.000730298	2.53638
ENSG00000164463	CREBRF	0.403725	2.9842	7.98119	2.0631e-05	0.000736894	3.30723
ENSG00000117906	RCN2	0.488457	49.4616	7.98015	2.06528e-05	0.000736894	3.09309
ENSG00000163527	STT3B	0.0808327	116.268	7.97033	2.08595e-05	0.000743231	2.88699
ENSG00000198961	PJA2	0.423929	18.9967	7.96676	2.09352e-05	0.000744892	3.06084
ENSG00000126953	TIMM8A	-1.22307	8.08501	-7.96457	2.09818e-05	0.000745512	3.27601
ENSG00000158402	CDC25C	0.481436	12.1385	7.9632	2.10111e-05	0.000745513	3.27643
ENSG00000143319	ISG20L2	-1.12423	20.3808	-7.9596	2.1088e-05	0.000747207	3.21947
ENSG00000163923	RPL39L	0.809838	43.1519	7.95403	2.12078e-05	0.000750411	3.23485
ENSG00000136875	PRPF4	-0.960982	17.6083	-7.94757	2.13476e-05	0.000754312	3.1473
ENSG00000141522	ARHGDIA	-1.40021	471.274	-7.94499	2.14036e-05	0.000755246	3.01621
ENSG00000100368	CSF2RB	-0.919009	6.14787	-7.94104	2.14898e-05	0.000757243	3.2172
ENSG00000197961	ZNF121	-0.937716	19.7809	-7.9389	2.15367e-05	0.00075785	3.01606
ENSG00000283777	CANX	0.0491587	366.494	7.93309	2.16645e-05	0.000760971	2.67021
ENSG00000198053	SIRPA	-1.05384	4.13273	-7.93133	2.17035e-05	0.000760971	3.27226
ENSG00000106992	AK1	1.3086	8.68329	7.93082	2.17148e-05	0.000760971	3.13781
ENSG00000154229	PRKCA	-0.988246	12.813	-7.92831	2.17703e-05	0.000761482	2.99129
ENSG00000215845	TSTD1	1.24879	53.8614	7.92747	2.1789e-05	0.000761482	3.25944
ENSG00000276618	RAD17	0.652178	29.2884	7.92312	2.18857e-05	0.000763434	3.11335
ENSG00000112306	RPS12	0.597827	601.463	7.92228	2.19046e-05	0.000763434	2.74316
ENSG00000134824	FADS2	0.512203	86.1069	7.91717	2.20191e-05	0.000766379	2.90394
ENSG00000137210	TMEM14B	0.585644	126.214	7.90782	2.22301e-05	0.000772247	3.01884
ENSG00000110651	CD81	0.322262	129.365	7.90703	2.22481e-05	0.000772247	2.9239
ENSG00000169019	COMMD8	0.630148	26.7301	7.90468	2.23015e-05	0.000772509	3.11296
ENSG00000080608	PUM3	-1.28079	34.8262	-7.90404	2.23162e-05	0.000772509	3.17488
ENSG00000283771	TMEM256	1.07516	75.0366	7.8991	2.24291e-05	0.000774775	3.21683
ENSG00000136490	LIMD2	0.367579	61.3951	7.89852	2.24423e-05	0.000774775	3.01845
ENSG00000134109	EDEM1	0.0606001	24.0812	7.89034	2.26309e-05	0.000780233	2.94531
ENSG00000153147	SMARCA5	-0.875547	90.5434	-7.87725	2.29362e-05	0.000789691	2.79931
ENSG00000162236	STX5	0.48418	21.9849	7.87209	2.30578e-05	0.000792153	3.08755
ENSG00000146909	NOM1	-0.63337	12.2161	-7.87158	2.30697e-05	0.000792153	3.15823
ENSG00000047644	WWC3	-1.33916	5.52586	-7.86841	2.31448e-05	0.000793664	3.16191
ENSG00000135441	BLOC1S1	0.696689	97.5253	7.86422	2.32443e-05	0.000795199	3.11693
ENSG00000163191	S100A11	1.11119	22.2393	7.86192	2.32994e-05	0.000795199	3.2002
ENSG00000203778	FAM229B	1.69104	10.2706	7.86129	2.33145e-05	0.000795199	3.04955
ENSG00000163565	IFI16	0.323881	60.08	7.86027	2.33388e-05	0.000795199	2.85335
ENSG00000173715	C11orf80	0.681912	40.235	7.85855	2.33801e-05	0.000795199	3.14198
ENSG00000114353	GNAI2	0.343166	60.3585	7.85807	2.33916e-05	0.000795199	2.85817
ENSG00000197386	HTT	-1.49831	108.187	-7.85741	2.34074e-05	0.000795199	2.94474
ENSG00000157637	SLC38A10	0.530331	26.8911	7.85215	2.35342e-05	0.000798443	3.00539
ENSG00000137941	TTLL7	0.517736	28.1922	7.84772	2.36414e-05	0.000800278	3.15308
ENSG00000130520	LSM4	0.705988	64.57	7.84733	2.36509e-05	0.000800278	3.00468
ENSG00000150753	CCT5	-0.341735	221.164	-7.84459	2.37175e-05	0.00080147	2.85353
ENSG00000165271	NOL6	-1.34719	7.4062	-7.84027	2.3823e-05	0.000803971	3.15387
ENSG00000280810	NSFP1	-1.43044	1.04322	-7.83587	2.39312e-05	0.000806556	-0.630969
ENSG00000172164	SNTB1	0.735704	8.68653	7.82314	2.42467e-05	0.000815041	3.04025
ENSG00000100246	DNAL4	1.01327	4.94358	7.82014	2.43217e-05	0.000816488	3.13264
ENSG00000111641	NOP2	-1.3039	41.4113	-7.81766	2.4384e-05	0.000817503	3.04019
ENSG00000278574	ZNHIT3	0.55189	73.9099	7.81445	2.44648e-05	0.000819137	3.00635
ENSG00000173473	SMARCC1	-0.925469	36.0692	-7.81182	2.45311e-05	0.000820283	2.79068
ENSG00000138587	MNS1	0.729363	12.76	7.80387	2.4733e-05	0.000825303	3.13377
ENSG00000011376	LARS2	-0.418138	8.19037	-7.80337	2.47458e-05	0.000825303	3.11155
ENSG00000132510	KDM6B	-1.73935	11.9817	-7.79751	2.48959e-05	0.000829224	3.1263
ENSG00000125484	GTF3C4	-0.722409	3.5259	-7.79588	2.49377e-05	0.000829537	3.04245
ENSG00000106399	RPA3	0.71456	188.578	7.79412	2.49832e-05	0.000829968	2.91603
ENSG00000013563	DNASE1L1	1.58538	33.1508	7.79108	2.50616e-05	0.000831493	3.13366
ENSG00000110344	UBE4A	-0.800008	26.301	-7.78873	2.51227e-05	0.00083161	2.73375
ENSG00000178585	CTNNBIP1	1.41533	13.6205	7.78843	2.51303e-05	0.00083161	3.12898
ENSG00000168872	DDX19A	-0.920027	19.8403	-7.78421	2.52402e-05	0.000834166	2.9912
ENSG00000162129	CLPB	-0.794588	6.00419	-7.7802	2.53449e-05	0.000836547	3.11458
ENSG00000185262	UBALD2	-0.987722	208.688	-7.77012	2.56108e-05	0.000844232	2.92755
ENSG00000165119	HNRNPK	-0.816875	383.256	-7.76849	2.56538e-05	0.00084456	2.42328
ENSG00000137818	RPLP1	0.342527	6676.32	7.76617	2.57156e-05	0.000845504	2.42013
ENSG00000013561	RNF14	0.549099	20.9462	7.76194	2.58285e-05	0.000848126	2.97318
ENSG00000278718	GSDMD	0.824525	31.599	7.7589	2.591e-05	0.000849022	3.04723
ENSG00000150347	ARID5B	-0.760693	1.57266	-7.75844	2.59223e-05	0.000849022	3.09989
ENSG00000265972	TXNIP	0.518098	10.9988	7.75578	2.59941e-05	0.000850282	3.02547
ENSG00000079246	XRCC5	-0.931408	300.102	-7.74324	2.63343e-05	0.00086031	2.51574
ENSG00000230562	FAM133DP	1.13903	0.480934	7.74172	2.63759e-05	0.000860568	-0.24511
ENSG00000058262	SEC61A1	0.0835549	123.203	7.73874	2.64575e-05	0.000861954	2.56499
ENSG00000142546	NOSIP	0.502467	66.1921	7.73771	2.64858e-05	0.000861954	2.90872
ENSG00000074842	MYDGF	0.533895	62.2547	7.73497	2.65612e-05	0.000862375	2.93649
ENSG00000242247	ARFGAP3	0.351814	33.0079	7.73465	2.65702e-05	0.000862375	2.84199
ENSG00000050405	LIMA1	-0.791275	12.5172	-7.73356	2.66001e-05	0.000862375	3.02167
ENSG00000075884	ARHGAP15	0.82685	63.3471	7.72968	2.67076e-05	0.000864764	2.97179
ENSG00000117143	UAP1	-0.0193084	59.8907	7.72638	2.67993e-05	0.000866634	2.71329
ENSG00000229644	NAMPTP1	-1.17108	7.27692	-7.72006	2.6976e-05	0.000869783	3.05563
ENSG00000275600	PIGW	-1.13948	5.95929	-7.71894	2.70074e-05	0.000869783	3.05966
ENSG00000197498	RPF2	-1.08677	13.3501	-7.71884	2.70104e-05	0.000869783	3.05395
ENSG00000136942	RPL35	0.312902	1689.88	7.71804	2.70328e-05	0.000869783	2.41758
ENSG00000155957	TMBIM4	0.46455	72.2899	7.71314	2.71708e-05	0.000871835	2.94079
ENSG00000168894	RNF181	0.721292	69.7806	7.71215	2.7199e-05	0.000871835	2.96876
ENSG00000180957	PITPNB	-0.801382	28.231	-7.70861	2.72994e-05	0.000873959	2.84073
ENSG00000181788	SIAH2	-0.810251	61.002	-7.70509	2.73998e-05	0.000876074	2.76241
ENSG00000168734	PKIG	1.01944	28.3018	7.69855	2.75871e-05	0.000880959	2.9386
ENSG00000129173	E2F8	-1.24597	5.51459	-7.6961	2.76575e-05	0.000882105	3.03726
ENSG00000143771	CNIH4	0.934549	15.6113	7.69031	2.7825e-05	0.000885864	3.01056
ENSG00000167258	CDK12	-0.881468	18.5564	-7.68963	2.78447e-05	0.000885864	2.87447
ENSG00000125454	SLC25A19	-0.934234	53.6189	-7.6871	2.79184e-05	0.000887103	2.90471
ENSG00000135317	SNX14	0.448833	110.538	7.67929	2.81471e-05	0.000892233	2.84107
ENSG00000125652	ALKBH7	0.801507	50.6578	7.67836	2.81742e-05	0.000892233	2.93814
ENSG00000119655	NPC2	0.984354	36.2263	7.67801	2.81846e-05	0.000892233	2.98725
ENSG00000134508	CABLES1	-0.933574	25.634	-7.67402	2.83024e-05	0.000894855	2.83239
ENSG00000196449	YRDC	-1.07888	8.75669	-7.66652	2.8525e-05	0.000900777	3.00509
ENSG00000141664	ZCCHC2	-0.693294	108.893	-7.65398	2.89019e-05	0.000911552	2.54729
ENSG00000143333	RGS16	-1.57416	13.2353	-7.64984	2.90275e-05	0.000914383	2.9384
ENSG00000087263	OGFOD1	-0.673755	33.1454	-7.64859	2.90654e-05	0.000914452	2.79026
ENSG00000143578	CREB3L4	1.36057	8.11245	7.62874	2.96765e-05	0.000931384	2.9684
ENSG00000068697	LAPTM4A	0.701207	37.9138	7.62196	2.98886e-05	0.000935963	2.8155
ENSG00000273707	CDKN1C	1.50628	1.72595	7.62058	2.99318e-05	0.000935963	2.20398
ENSG00000111344	RASAL1	0.792739	18.6607	7.62057	2.99324e-05	0.000935963	2.80496
ENSG00000089057	SLC23A2	-1.21099	4.94215	-7.60731	3.03524e-05	0.000947924	2.87962
ENSG00000102445	RUBCNL	0.329993	75.0974	7.60616	3.03891e-05	0.000947924	2.55378
ENSG00000108883	EFTUD2	-1.04411	348.503	-7.59768	3.06613e-05	0.000954729	2.67701
ENSG00000213024	NUP62	-0.796443	119.495	-7.59705	3.0682e-05	0.000954729	2.45761
ENSG00000163818	LZTFL1	0.547184	18.135	7.58444	3.10923e-05	0.00096632	2.79924
ENSG00000139644	TMBIM6	0.000853829	251.592	7.58008	3.12354e-05	0.000969587	2.3321
ENSG00000068912	ERLEC1	0.458709	17.6667	7.57642	3.13563e-05	0.000971363	2.73909
ENSG00000196704	AMZ2	0.553584	81.9118	7.57605	3.13686e-05	0.000971363	2.69908
ENSG00000100097	LGALS1	2.06138	46.275	7.57383	3.14421e-05	0.000972458	2.88088
ENSG00000149636	DSN1	0.568375	24.7378	7.57216	3.14973e-05	0.00097299	2.7411
ENSG00000149136	SSRP1	-0.765333	141.822	-7.56927	3.15937e-05	0.000974788	2.43999
ENSG00000160949	TONSL	-0.84339	3.68008	-7.56778	3.16433e-05	0.00097514	2.8906
ENSG00000198830	HMGN2	0.307646	467.797	7.56536	3.17246e-05	0.000976467	2.26835
ENSG00000253729	PRKDC	-0.767125	98.1298	-7.56378	3.17773e-05	0.000976706	2.27482
ENSG00000117614	SYF2	0.681406	30.4458	7.56285	3.18088e-05	0.000976706	2.78091
ENSG00000155846	PPARGC1B	-0.601044	1.46407	-7.55796	3.19733e-05	0.000979651	2.89471
ENSG00000169764	UGP2	0.315139	138.321	7.55772	3.19814e-05	0.000979651	2.57305
ENSG00000103148	NPRL3	-0.84574	6.6614	-7.5535	3.21247e-05	0.000982861	2.89291
ENSG00000114554	PLXNA1	-1.36625	6.27548	-7.54926	3.22688e-05	0.000986091	2.8511
ENSG00000180354	MTURN	0.546538	7.11966	7.54399	3.24493e-05	0.000989768	2.7615
ENSG00000276880	IFI27L1	1.05139	46.1969	7.54317	3.24777e-05	0.000989768	2.86321
ENSG00000087074	PPP1R15A	-0.967644	7.99901	-7.54236	3.25054e-05	0.000989768	2.85854
ENSG00000143162	CREG1	0.253172	97.4056	7.53883	3.2627e-05	0.000991499	2.39097
ENSG00000178878	APOLD1	1.08923	2.79336	7.53846	3.26399e-05	0.000991499	2.84315
ENSG00000066455	GOLGA5	0.532944	12.2793	7.52917	3.29627e-05	0.00100012	2.75175
ENSG00000178607	ERN1	0.524272	5.04691	7.52131	3.32387e-05	0.00100729	2.82593
ENSG00000075856	SART3	-1.03005	30.3663	-7.52004	3.32834e-05	0.00100745	2.6688
ENSG00000100395	L3MBTL2	-0.951686	10.4617	-7.51496	3.34634e-05	0.00101135	2.76985
ENSG00000111275	ALDH2	0.784603	28.4636	7.51158	3.35834e-05	0.00101135	2.69185
ENSG00000110713	NUP98	-0.68788	77.3726	-7.51122	3.35963e-05	0.00101135	2.51711
ENSG00000227222	DHX16	-1.01065	11.3355	-7.51084	3.36101e-05	0.00101135	2.80113
ENSG00000136937	NCBP1	-0.59009	70.5399	-7.50971	3.36505e-05	0.00101135	2.56837
ENSG00000164615	CAMLG	0.579289	17.5948	7.50866	3.3688e-05	0.00101135	2.75935
ENSG00000166452	AKIP1	0.691087	21.6563	7.50863	3.36891e-05	0.00101135	2.83625
ENSG00000140848	CPNE2	1.99991	6.08616	7.50691	3.37506e-05	0.001012	2.83184
ENSG00000120738	EGR1	-2.61774	3.39997	-7.50404	3.38538e-05	0.00101277	0.367766
ENSG00000147526	TACC1	-0.460652	36.954	-7.50251	3.39087e-05	0.00101277	2.60147
ENSG00000139697	SBNO1	-0.741068	12.75	-7.50239	3.39129e-05	0.00101277	2.5427
ENSG00000288455	SEMA7A	-1.43403	3.46809	-7.50179	3.39348e-05	0.00101277	2.78543
ENSG00000179409	GEMIN4	-1.03233	13.7757	-7.49534	3.41681e-05	0.00101814	2.71392
ENSG00000169223	LMAN2	0.449388	95.4216	7.49435	3.42042e-05	0.00101814	2.57602
ENSG00000166262	FAM227B	1.20854	8.18355	7.49352	3.42343e-05	0.00101814	2.78237
ENSG00000088298	EDEM2	0.770555	6.68842	7.48911	3.43955e-05	0.00102175	2.81294
ENSG00000174840	PDE12	-0.770038	5.84868	-7.48035	3.47176e-05	0.00103012	2.71543
ENSG00000125485	DDX31	-1.0982	5.17338	-7.47082	3.50722e-05	0.00103823	2.80804
ENSG00000113569	NUP155	-0.70844	10.8169	-7.46878	3.51483e-05	0.00103928	2.61761
ENSG00000243612	HLA-DOB	-0.598491	0.30848	-7.46763	3.51915e-05	0.00103935	-0.847153
ENSG00000138036	DYNC2LI1	1.24453	11.3498	7.46455	3.53075e-05	0.0010401	2.79905
ENSG00000124783	SSR1	0.289281	74.143	7.4644	3.53132e-05	0.0010401	2.31506
ENSG00000167861	HID1	1.32002	12.1594	7.46371	3.5339e-05	0.0010401	2.79998
ENSG00000255561	FDXACB1	-0.956935	3.90551	-7.46051	3.54601e-05	0.00104246	2.79368
ENSG00000284282	POLR3E	-0.771727	34.3925	-7.45821	3.55472e-05	0.00104382	2.67049
ENSG00000274651	PRPF31	-1.01537	43.5716	-7.45077	3.58306e-05	0.00105093	2.64074
ENSG00000182871	COL18A1	1.15074	0.950168	7.44754	3.59544e-05	0.00105186	1.77913
ENSG00000161847	RAVER1	-0.978116	23.7782	-7.44633	3.60008e-05	0.00105186	2.66668
ENSG00000113621	TXNDC15	0.512038	42.6903	7.4447	3.60637e-05	0.00105186	2.64009
ENSG00000198431	TXNRD1	0.18165	123.246	7.44406	3.60884e-05	0.00105186	2.23511
ENSG00000070371	CLTCL1	1.21101	4.07479	7.44392	3.60939e-05	0.00105186	2.77851
ENSG00000155629	PIK3AP1	-0.614611	17.8316	-7.44336	3.61154e-05	0.00105186	2.53105
ENSG00000126249	PDCD2L	-1.50554	29.3547	-7.44245	3.61504e-05	0.00105186	2.73461
ENSG00000152422	XRCC4	0.631715	13.4503	7.43361	3.64939e-05	0.00105958	2.69905
ENSG00000167740	CYB5D2	1.2406	6.20617	7.4335	3.64985e-05	0.00105958	2.76502
ENSG00000089195	TRMT6	-0.917577	13.9005	-7.43009	3.66317e-05	0.00106224	2.6655
ENSG00000111859	NEDD9	-0.697855	7.1749	-7.42839	3.66984e-05	0.00106296	2.75478
ENSG00000179388	EGR3	-1.33271	0.970405	-7.41679	3.71576e-05	0.00107366	-0.694394
ENSG00000157470	FAM81A	-1.06275	40.4089	-7.41673	3.71599e-05	0.00107366	2.53101
ENSG00000026751	SLAMF7	-1.15289	9.19882	-7.41588	3.71938e-05	0.00107366	2.72344
ENSG00000274780	PHRF1	-0.907902	6.09178	-7.41286	3.73142e-05	0.00107583	2.64162
ENSG00000145337	PYURF	0.565123	38.3299	7.41189	3.73532e-05	0.00107583	2.52584
ENSG00000138756	BMP2K	-1.01388	13.5009	-7.41055	3.74069e-05	0.00107616	2.5554
ENSG00000156467	UQCRB	0.327513	370.427	7.40837	3.74943e-05	0.00107746	2.30206
ENSG00000153187	HNRNPU	-1.03945	709.713	-7.40417	3.76639e-05	0.00108112	1.96928
ENSG00000198420	TCAF1	0.571677	2.39148	7.40062	3.78075e-05	0.00108403	2.70269
ENSG00000150093	ITGB1	0.162393	50.0806	7.39225	3.81489e-05	0.00109259	2.39001
ENSG00000134222	PSRC1	1.38661	7.68985	7.38734	3.83508e-05	0.00109548	2.70693
ENSG00000131473	ACLY	-0.952436	58.8702	-7.38729	3.8353e-05	0.00109548	2.33438
ENSG00000147400	CETN2	0.836892	17.8307	7.38356	3.85069e-05	0.00109548	2.61474
ENSG00000284254	HNRNPH1	-0.536343	1321.17	-7.38141	3.85963e-05	0.00109548	2.00552
ENSG00000144746	ARL6IP5	0.615491	20.1606	7.381	3.86132e-05	0.00109548	2.53364
ENSG00000117697	NSL1	0.459097	27.5502	7.38089	3.86177e-05	0.00109548	2.53929
ENSG00000147457	CHMP7	0.358128	31.869	7.38048	3.8635e-05	0.00109548	2.46436
ENSG00000213178	RPL22P1	0.412212	1570.93	7.38046	3.86358e-05	0.00109548	2.11063
ENSG00000165175	MID1IP1	0.782031	15.024	7.37865	3.87109e-05	0.00109639	2.52612
ENSG00000108588	CCDC47	-0.686473	40.0118	-7.37564	3.88367e-05	0.00109874	2.39398
ENSG00000220842	RPL21P16	0.659949	2380.36	7.37303	3.8946e-05	0.00110061	1.90493
ENSG00000164253	WDR41	0.334449	69.7572	7.36907	3.91125e-05	0.00110397	2.44369
ENSG00000164989	CCDC171	0.292345	3.54555	7.36539	3.92676e-05	0.00110603	2.69766
ENSG00000276708	IGHV5-78	1.18079	171.9	7.35264	3.98112e-05	0.00111927	2.68509
ENSG00000033050	ABCF2	-1.06323	5.30289	-7.35217	3.98313e-05	0.00111927	2.68477
ENSG00000150403	TMCO3	0.631052	23.4976	7.35129	3.98692e-05	0.00111927	2.60267
ENSG00000107815	TWNK	-1.01506	7.68318	-7.34995	3.99269e-05	0.00111966	2.63458
ENSG00000053371	AKR7A2	0.788167	36.6629	7.34815	4.00048e-05	0.00112062	2.55183
ENSG00000060982	BCAT1	0.00607156	32.1255	7.34686	4.00601e-05	0.00112094	2.21989
ENSG00000116251	RPL22	0.291621	158.429	7.33973	4.03698e-05	0.00112616	2.20903
ENSG00000136231	IGF2BP3	-0.713894	45.6321	-7.33922	4.03921e-05	0.00112616	2.38076
ENSG00000115944	COX7A2L	0.534894	92.2422	7.33915	4.03953e-05	0.00112616	2.36702
ENSG00000133119	RFC3	-0.679563	20.0056	-7.33851	4.04231e-05	0.00112616	2.51546
ENSG00000133226	SRRM1	-1.15781	63.1561	-7.33555	4.05528e-05	0.00112774	2.35691
ENSG00000109917	ZPR1	-0.745597	75.4208	-7.33477	4.05867e-05	0.00112774	2.37318
ENSG00000142459	EVI5L	0.484762	6.72112	7.33409	4.06167e-05	0.00112774	2.66265
ENSG00000141384	TAF4B	-0.936094	32.1172	-7.33319	4.06562e-05	0.00112774	2.26928
ENSG00000113716	HMGXB3	-0.943267	13.1803	-7.32573	4.09857e-05	0.00113284	2.51501
ENSG00000156709	AIFM1	-0.955755	36.2755	-7.32532	4.10039e-05	0.00113284	2.49515
ENSG00000092036	HAUS4	0.734974	41.6101	7.32501	4.10177e-05	0.00113284	2.56988
ENSG00000188976	NOC2L	-0.800244	26.9355	-7.32011	4.12354e-05	0.00113762	2.42235
ENSG00000128311	TST	1.28073	8.58417	7.31754	4.13502e-05	0.00113863	2.64867
ENSG00000154277	UCHL1	0.19694	577.312	7.3173	4.13609e-05	0.00113863	1.95683
ENSG00000284096	PRKAR2B	0.416575	33.5701	7.31527	4.14522e-05	0.00113991	2.25147
ENSG00000128815	WDFY4	-0.834399	13.3194	-7.31164	4.16154e-05	0.00114317	2.44265
ENSG00000197081	IGF2R	-0.697251	9.56231	-7.30699	4.18256e-05	0.00114771	2.53306
ENSG00000263528	IKBKE	-0.677463	16.0698	-7.30483	4.19239e-05	0.00114917	2.51002
ENSG00000147251	DOCK11	0.456876	3.62636	7.30273	4.20191e-05	0.00114981	2.57187
ENSG00000154237	LRRK1	-0.918055	45.256	-7.30234	4.20371e-05	0.00114981	2.17401
ENSG00000284099	SQSTM1	0.599614	60.6566	7.29972	4.21566e-05	0.00115185	2.23837
ENSG00000269404	SPIB	-0.797121	109.047	-7.29596	4.23289e-05	0.00115406	2.18441
ENSG00000142102	PGGHG	1.00668	3.61441	7.295	4.23732e-05	0.00115406	2.60698
ENSG00000164938	TP53INP1	0.748944	2.86895	7.28994	4.26065e-05	0.00115918	2.56095
ENSG00000218510	LINC00339	0.679901	156.921	7.28385	4.28892e-05	0.00116563	2.56448
ENSG00000171314	PGAM1	-1.02765	121.243	-7.2785	4.31393e-05	0.00117116	2.11642
ENSG00000223932	GPANK1	1.16139	6.74193	7.27693	4.32128e-05	0.00117116	2.59784
ENSG00000215193	PEX26	-0.817243	6.18844	-7.27595	4.3259e-05	0.00117116	2.45075
ENSG00000175054	ATR	-0.624479	25.1922	-7.27558	4.32762e-05	0.00117116	2.27796
ENSG00000114850	SSR3	0.390239	160.612	7.2726	4.3417e-05	0.00117373	2.09122
ENSG00000118363	SPCS2	0.467562	571.92	7.26744	4.36611e-05	0.0011783	2.19388
ENSG00000113615	SEC24A	-0.910687	9.82033	-7.26708	4.36781e-05	0.0011783	2.37018
ENSG00000119321	FKBP15	-1.06509	9.78921	-7.26556	4.37507e-05	0.00117901	2.44506
ENSG00000117461	PIK3R3	-0.795572	11.5862	-7.26382	4.38336e-05	0.00117926	2.40911
ENSG00000120694	HSPH1	-1.03101	119.26	-7.26342	4.38524e-05	0.00117926	2.22505
ENSG00000213741	RPS29	0.745558	1808.8	7.25844	4.4091e-05	0.00118319	2.19416
ENSG00000138381	ASNSD1	0.371372	45.9463	7.25444	4.42839e-05	0.00118711	2.29438
ENSG00000116489	CAPZA1	-0.0357266	448.887	7.25334	4.43366e-05	0.00118728	1.927
ENSG00000104413	ESRP1	1.81992	3.04053	7.24773	4.46084e-05	0.00119331	2.36581
ENSG00000069329	VPS35	0.375556	85.5264	7.24589	4.46984e-05	0.00119364	2.11184
ENSG00000217555	CKLF	1.001	74.047	7.24556	4.47142e-05	0.00119364	2.51497
ENSG00000063854	HAGH	1.1677	9.4522	7.23861	4.50548e-05	0.00120148	2.56405
ENSG00000177383	MAGEF1	0.643869	25.0396	7.23191	4.53854e-05	0.00120693	2.35921
ENSG00000128245	YWHAH	-0.72349	51.1174	-7.23101	4.54299e-05	0.00120693	2.30416
ENSG00000135775	COG2	-0.60338	16.6875	-7.23033	4.54639e-05	0.00120693	2.42549
ENSG00000100528	CNIH1	0.262116	88.8502	7.23005	4.54778e-05	0.00120693	2.18557
ENSG00000175130	MARCKSL1	-0.8873	51.169	-7.22917	4.55214e-05	0.00120693	2.25396
ENSG00000166598	HSP90B1	0.229525	356.755	7.2277	4.55945e-05	0.00120693	1.79588
ENSG00000062485	CS	-0.6975	88.667	-7.22741	4.56092e-05	0.00120693	2.18367
ENSG00000148180	GSN	0.761791	8.28158	7.22646	4.56566e-05	0.00120693	2.50483
ENSG00000005100	DHX33	-0.9021	4.61818	-7.2259	4.56844e-05	0.00120693	2.47969
ENSG00000063046	EIF4B	0.137206	360.092	7.22061	4.59494e-05	0.00121142	1.78437
ENSG00000170296	GABARAP	0.83588	159.371	7.21931	4.60146e-05	0.00121189	2.24552
ENSG00000138668	HNRNPD	-0.742877	235.392	-7.21651	4.61555e-05	0.00121255	2.0246
ENSG00000008300	CELSR3	0.57146	0.6086	7.21561	4.6201e-05	0.00121255	2.42905
ENSG00000160214	RRP1	-1.02076	26.1249	-7.21521	4.62214e-05	0.00121255	2.40724
ENSG00000117174	ZNHIT6	-0.785374	9.77286	-7.21505	4.62294e-05	0.00121255	2.42097
ENSG00000168288	MMADHC	0.367327	42.3218	7.20318	4.68342e-05	0.00122715	2.2586
ENSG00000128271	ADORA2A	0.402189	30.6719	7.20042	4.69758e-05	0.0012296	2.25387
ENSG00000160789	LMNA	0.997061	13.2721	7.19776	4.7113e-05	0.00123193	2.52289
ENSG00000285199	CIDEB	1.33217	80.9948	7.19197	4.7413e-05	0.00123851	2.46027
ENSG00000168137	SETD5	-1.15892	93.5772	-7.18599	4.77249e-05	0.00124538	2.23808
ENSG00000171467	ZNF318	-0.808595	4.29187	-7.18176	4.79468e-05	0.00124819	2.37567
ENSG00000011007	ELOA	-1.01216	13.7047	-7.18032	4.80227e-05	0.00124819	2.30461
ENSG00000139428	MMAB	0.59244	39.5869	7.18004	4.80376e-05	0.00124819	2.3115
ENSG00000104154	SLC30A4	0.558432	1.31215	7.1798	4.80501e-05	0.00124819	2.49593
ENSG00000148843	PDCD11	-1.8793	25.438	-7.1793	4.80769e-05	0.00124819	2.38056
ENSG00000106804	C5	0.787856	4.11462	7.17708	4.81941e-05	0.00124996	2.49135
ENSG00000137822	TUBGCP4	-0.631137	20.301	-7.16617	4.87752e-05	0.00126375	2.2753
ENSG00000121057	AKAP1	-0.73417	16.5276	-7.1623	4.89831e-05	0.00126651	2.40639
ENSG00000124541	RRP36	-0.920138	32.1196	-7.16123	4.9041e-05	0.00126651	2.36906
ENSG00000143569	UBAP2L	-0.947561	62.0782	-7.16081	4.90638e-05	0.00126651	2.12454
ENSG00000162542	TMCO4	0.731044	4.18373	7.15752	4.92416e-05	0.0012694	2.48037
ENSG00000181896	ZNF101	0.648524	22.1563	7.15523	4.93658e-05	0.00127132	2.31157
ENSG00000143228	NUF2	0.348743	97.9678	7.15328	4.94718e-05	0.00127277	2.21041
ENSG00000125107	CNOT1	-1.12364	287.685	-7.15094	4.95994e-05	0.00127352	1.86983
ENSG00000119812	FAM98A	-0.508174	91.0275	-7.15092	4.96007e-05	0.00127352	2.21145
ENSG00000085872	CHERP	-0.951105	21.2952	-7.14937	4.9685e-05	0.0012744	2.26496
ENSG00000147854	UHRF2	0.0399396	95.7749	7.14529	4.99091e-05	0.00127887	2.06929
ENSG00000124795	DEK	0.058712	163.62	7.14104	5.01432e-05	0.00128245	1.80397
ENSG00000182224	CYB5D1	-0.885552	6.47131	-7.14093	5.01495e-05	0.00128245	2.43022
ENSG00000048392	RRM2B	0.197052	232.381	7.13104	5.06995e-05	0.00129522	2.03704
ENSG00000156738	MS4A1	-0.768393	467.581	-7.12845	5.08443e-05	0.00129704	1.58328
ENSG00000162174	ASRGL1	0.304614	50.1979	7.12795	5.08723e-05	0.00129704	2.20437
ENSG00000106348	IMPDH1	-0.786225	12.9447	-7.12407	5.10906e-05	0.00130131	2.38773
ENSG00000137124	ALDH1B1	-0.723351	3.01989	-7.1225	5.11793e-05	0.00130227	2.43073
ENSG00000276879	IFI27L2	1.28986	36.464	7.12039	5.12988e-05	0.0013033	2.42714
ENSG00000122033	MTIF3	0.855387	51.047	7.11964	5.13415e-05	0.0013033	2.36156
ENSG00000213999	MEF2B	0.276997	104.318	7.11857	5.14018e-05	0.0013033	1.9738
ENSG00000129103	SUMF2	0.278991	56.6167	7.11819	5.14238e-05	0.0013033	2.11539
ENSG00000159199	ATP5MC1	-0.887201	221.24	-7.11662	5.15128e-05	0.00130426	2.26559
ENSG00000240024	LINC00888	0.8173	11.0252	7.11193	5.17805e-05	0.00130974	2.40023
ENSG00000196670	ZFP62	0.759783	28.6103	7.11081	5.18448e-05	0.00131007	2.23428
ENSG00000070950	RAD18	-0.830677	11.0121	-7.10903	5.19468e-05	0.00131135	2.32853
ENSG00000101187	SLCO4A1	-1.58696	10.9821	-7.0968	5.26545e-05	0.0013279	2.40563
ENSG00000120686	UFM1	0.268537	29.8202	7.09073	5.301e-05	0.00133555	2.07168
ENSG00000175166	PSMD2	-0.872408	370.506	-7.08641	5.32642e-05	0.00134063	1.80912
ENSG00000108344	PSMD3	-1.07568	73.3667	-7.0838	5.34185e-05	0.00134319	2.03515
ENSG00000187109	NAP1L1	0.0475938	526.834	7.07928	5.36871e-05	0.00134765	1.58432
ENSG00000185033	SEMA4B	0.510588	12.33	7.07904	5.37013e-05	0.00134765	2.34566
ENSG00000124784	RIOK1	-1.04064	35.2341	-7.07787	5.37712e-05	0.00134808	2.31
ENSG00000101190	TCFL5	0.451625	14.2379	7.07688	5.38302e-05	0.00134824	2.19952
ENSG00000114446	IFT57	0.561969	61.5742	7.0757	5.39005e-05	0.00134867	2.18349
ENSG00000148926	ADM	-1.1438	26.4851	-7.06652	5.44528e-05	0.00136116	2.25306
ENSG00000088930	XRN2	-0.738544	19.0484	-7.06236	5.47046e-05	0.00136612	2.09301
ENSG00000288213	MCRIP1	1.33899	23.3056	7.05956	5.48752e-05	0.00136904	2.31265
ENSG00000019582	CD74	-0.767421	637.737	-7.05625	5.50775e-05	0.00137275	1.6092
ENSG00000198911	SREBF2	0.172703	71.4615	7.05416	5.52057e-05	0.0013746	1.856
ENSG00000104231	ZFAND1	0.735364	26.7085	7.05325	5.52615e-05	0.00137465	2.2387
ENSG00000143924	EML4	-0.709043	11.3546	-7.05118	5.5389e-05	0.00137648	2.11006
ENSG00000168439	STIP1	-0.924799	139.955	-7.04742	5.56213e-05	0.00137937	1.91624
ENSG00000130177	CDC16	0.320084	39.8092	7.04709	5.56416e-05	0.00137937	2.04781
ENSG00000089006	SNX5	-0.638569	144.456	-7.04482	5.57825e-05	0.00138089	1.92526
ENSG00000136111	TBC1D4	-1.22665	4.70124	-7.04117	5.60091e-05	0.00138516	2.30493
ENSG00000104325	DECR1	0.420303	114.728	7.03214	5.65757e-05	0.00139781	2.11836
ENSG00000130303	BST2	0.957468	31.5472	7.02687	5.69087e-05	0.00140468	2.32634
ENSG00000112787	FBRSL1	-1.11657	136.173	-7.01267	5.7818e-05	0.00142575	2.24961
ENSG00000288199	LSP1	-0.322218	888.727	7.00949	5.80238e-05	0.00142944	1.75646
ENSG00000163468	CCT3	-0.696507	222.316	-7.00632	5.82295e-05	0.00143313	1.71287
ENSG00000175544	CABP4	1.28926	4.55194	7.00336	5.84224e-05	0.00143649	2.23025
ENSG00000206301	HLA-DQA2	-1.33082	31.2648	-6.99971	5.86612e-05	0.00144098	2.15563
ENSG00000164978	NUDT2	0.659687	23.0384	6.99482	5.89829e-05	0.00144749	2.232
ENSG00000109083	IFT20	0.931384	27.2378	6.99335	5.90802e-05	0.00144848	2.21007
ENSG00000164576	SAP30L	0.576199	35.1865	6.98888	5.93765e-05	0.00145435	2.17986
ENSG00000168916	ZNF608	-0.923017	10.095	-6.98768	5.94562e-05	0.00145491	2.21095
ENSG00000163683	SMIM14	1.0972	42.8403	6.9829	5.97755e-05	0.00146132	2.02876
ENSG00000274847	MAFIP	0.687606	0.244243	6.97908	6.00318e-05	0.00146607	-0.374195
ENSG00000130193	THEM6	0.89843	13.9639	6.97771	6.01238e-05	0.00146607	2.16685
ENSG00000116221	MRPL37	-0.825123	44.6136	-6.97745	6.01418e-05	0.00146607	2.02769
ENSG00000180628	PCGF5	0.34932	15.2454	6.97104	6.0575e-05	0.00147522	1.96682
ENSG00000140650	PMM2	-0.448364	17.2719	-6.96895	6.07171e-05	0.00147728	2.1741
ENSG00000070087	PFN2	0.591287	22.6312	6.96423	6.10401e-05	0.00148372	2.13706
ENSG00000125912	NCLN	-1.02304	32.7786	-6.95964	6.13553e-05	0.00148905	2.08297
ENSG00000113649	TCERG1	-1.01233	89.9677	-6.95934	6.13759e-05	0.00148905	1.91548
ENSG00000078668	VDAC3	0.308036	270.404	6.95771	6.14881e-05	0.00149036	1.91785
ENSG00000135870	RC3H1	-0.313906	10.5119	-6.95632	6.1584e-05	0.00149127	2.10493
ENSG00000165934	CPSF2	-0.753988	49.8175	-6.95286	6.18243e-05	0.00149567	1.89325
ENSG00000156958	GALK2	0.777746	18.0852	6.94991	6.20295e-05	0.00149921	2.18077
ENSG00000272391	POM121C	-0.705933	19.6636	-6.94625	6.22854e-05	0.00150397	2.03447
ENSG00000163644	PPM1K	0.311426	15.7376	6.94325	6.24954e-05	0.00150762	1.92056
ENSG00000242038	EGFL8	0.22714	0.068205	6.94196	6.25861e-05	0.00150838	-0.682928
ENSG00000119707	RBM25	-0.790232	39.0358	-6.93949	6.27603e-05	0.00151033	1.80936
ENSG00000145414	NAF1	-1.15888	12.1623	-6.93914	6.27851e-05	0.00151033	2.21882
ENSG00000156304	SCAF4	-0.894441	5.44244	-6.93581	6.30209e-05	0.00151458	2.17844
ENSG00000166441	RPL27A	0.283289	3632.45	6.93056	6.33946e-05	0.00152212	1.41726
ENSG00000269343	ZNF587B	-0.952867	9.11006	-6.92919	6.34922e-05	0.00152222	2.13934
ENSG00000155229	MMS19	-1.12249	20.1385	-6.92884	6.35177e-05	0.00152222	2.144
ENSG00000137720	C11orf1	0.725039	39.9206	6.92391	6.38716e-05	0.0015288	2.16205
ENSG00000064692	SNCAIP	1.07101	3.75448	6.92168	6.40319e-05	0.0015288	2.21725
ENSG00000101843	PSMD10	0.487598	40.4882	6.9215	6.4045e-05	0.0015288	1.98429
ENSG00000035499	DEPDC1B	0.354172	18.4478	6.92055	6.41134e-05	0.0015288	1.9937
ENSG00000112695	COX7A2	0.528849	696.806	6.92029	6.41325e-05	0.0015288	1.84803
ENSG00000105193	RPS16	0.337899	1574.07	6.92003	6.41515e-05	0.0015288	1.49641
ENSG00000025800	KPNA6	-0.49569	5.62036	-6.91823	6.42816e-05	0.00153048	2.04302
ENSG00000168924	LETM1	-0.760666	23.1584	-6.91179	6.47499e-05	0.00154001	1.94925
ENSG00000149932	TMEM219	1.4301	20.4195	6.91082	6.48208e-05	0.00154001	2.20719
ENSG00000110660	SLC35F2	-1.00121	11.749	-6.91025	6.48628e-05	0.00154001	2.07509
ENSG00000108256	NUFIP2	-0.884402	23.778	-6.90603	6.51722e-05	0.00154592	1.77481
ENSG00000178397	FAM220A	0.686409	36.3906	6.90494	6.5253e-05	0.0015464	2.15173
ENSG00000172578	KLHL6	-0.908452	36.2637	-6.89655	6.58741e-05	0.00155915	1.65786
ENSG00000093000	NUP50	-0.525174	44.1124	-6.89586	6.59253e-05	0.00155915	1.77799
ENSG00000167543	TP53I13	0.552054	24.8861	6.89446	6.60297e-05	0.00155915	2.12727
ENSG00000180263	FGD6	-0.820227	4.44332	-6.89357	6.60964e-05	0.00155915	2.08712
ENSG00000144354	CDCA7	-0.57543	50.3877	-6.88833	6.64892e-05	0.00156547	1.75139
ENSG00000168016	TRANK1	0.314553	4.62945	6.88793	6.65193e-05	0.00156547	2.00205
ENSG00000124201	ZNFX1	-0.735938	3.47767	-6.88755	6.6548e-05	0.00156547	2.08481
ENSG00000105939	ZC3HAV1	-0.72486	9.02602	-6.88628	6.66437e-05	0.00156628	1.92847
ENSG00000163513	TGFBR2	-0.743453	7.14137	-6.88426	6.67957e-05	0.00156841	2.01687
ENSG00000112242	E2F3	-0.774985	5.08055	-6.87568	6.74481e-05	0.00158227	2.07767
ENSG00000165629	ATP5F1C	0.190596	626.887	6.87146	6.77712e-05	0.0015884	1.62743
ENSG00000159399	HK2	-0.440192	6.53143	-6.8701	6.78756e-05	0.00158938	2.03362
ENSG00000136108	CKAP2	0.132474	63.7836	6.86885	6.79719e-05	0.00159018	1.60954
ENSG00000188921	HACD4	0.354414	1.6613	6.86573	6.82124e-05	0.00159275	2.12452
ENSG00000102805	CLN5	0.666184	6.22062	6.86501	6.82687e-05	0.00159275	2.08019
ENSG00000106799	TGFBR1	0.452819	5.67412	6.86292	6.84305e-05	0.00159507	2.02868
ENSG00000156931	VPS8	0.0970354	123.416	6.86159	6.85339e-05	0.00159602	1.81215
ENSG00000092847	AGO1	-0.634846	1.61022	-6.85767	6.88392e-05	0.00160024	2.08826
ENSG00000168246	UBTD2	-0.790201	7.80115	-6.85765	6.88405e-05	0.00160024	2.03579
ENSG00000054219	LY75	-0.707181	4.84084	-6.85532	6.90228e-05	0.00160252	2.05775
ENSG00000243156	MICAL3	-0.754037	18.8788	-6.8548	6.90638e-05	0.00160252	1.85313
ENSG00000106367	AP1S1	0.538916	214.78	6.85229	6.92606e-05	0.00160514	1.97553
ENSG00000163013	FBXO41	-0.760722	3.78605	-6.85119	6.93473e-05	0.00160514	2.07191
ENSG00000138085	ATRAID	1.0809	251.836	6.85096	6.93653e-05	0.00160514	2.00658
ENSG00000135387	CAPRIN1	-0.784819	173.93	-6.84948	6.94821e-05	0.00160582	1.54173
ENSG00000233999	IGKV3OR2-268	1.73738	39.518	6.84899	6.95206e-05	0.00160582	2.08206
ENSG00000163512	AZI2	0.863164	89.5314	6.84598	6.97587e-05	0.00160987	1.98134
ENSG00000103356	EARS2	-1.18806	25.8007	-6.84406	6.9911e-05	0.00161051	2.10513
ENSG00000141101	NOB1	-0.842508	32.7219	-6.84269	7.00201e-05	0.00161051	1.93364
ENSG00000240505	TNFRSF13B	-0.819453	52.241	-6.84212	7.00651e-05	0.00161051	1.88395
ENSG00000100027	YPEL1	1.86289	3.54677	6.84167	7.01017e-05	0.00161051	2.13653
ENSG00000164164	OTUD4	-0.79115	10.108	-6.83839	7.03633e-05	0.00161507	1.88759
ENSG00000198157	HMGN5	0.224456	45.7482	6.83733	7.04481e-05	0.00161556	1.8639
ENSG00000107443	CCNJ	-0.820154	1.28269	-6.83595	7.05583e-05	0.00161664	1.99694
ENSG00000174738	NR1D2	0.624474	2.89385	6.83401	7.07146e-05	0.00161877	2.06973
ENSG00000158161	EYA3	-0.799509	12.4544	-6.83321	7.07792e-05	0.0016188	1.84447
ENSG00000155463	OXA1L	-0.804551	46.9684	-6.83198	7.08779e-05	0.00161961	1.82491
ENSG00000147536	GINS4	-0.440973	20.6241	-6.83056	7.09922e-05	0.00161979	2.03937
ENSG00000152133	GPATCH11	-0.948744	8.63583	-6.82966	7.1065e-05	0.00161979	1.99939
ENSG00000055118	KCNH2	0.545303	4.0758	6.82952	7.10764e-05	0.00161979	2.05435
ENSG00000135679	MDM2	-0.915819	139.089	-6.82847	7.11614e-05	0.00162029	1.84466
ENSG00000214110	LDHAP4	-1.29391	8.46481	-6.82427	7.15025e-05	0.0016266	2.08689
ENSG00000165055	METTL2B	-0.930012	18.4753	-6.8225	7.1647e-05	0.00162844	1.97034
ENSG00000152785	BMP3	0.691985	2.4399	6.82023	7.18324e-05	0.0016312	2.05125
ENSG00000083457	ITGAE	0.669083	49.4712	6.81848	7.1976e-05	0.00163301	1.95734
ENSG00000110777	POU2AF1	0.428397	159.842	6.81696	7.21008e-05	0.00163439	1.49983
ENSG00000177602	HASPIN	-0.976359	5.15653	-6.80935	7.27284e-05	0.00164716	2.08256
ENSG00000071462	BUD23	-0.798315	88.1092	-6.80844	7.28042e-05	0.00164741	1.90519
ENSG00000110871	COQ5	0.55886	26.813	6.80012	7.34986e-05	0.00166165	1.9278
ENSG00000090013	BLVRB	0.881467	17.1327	6.79355	7.40518e-05	0.0016724	2.07343
ENSG00000066084	DIP2B	-1.1175	3.31373	-6.79293	7.41047e-05	0.0016724	2.0051
ENSG00000139168	ZCRB1	0.560302	60.7869	6.79157	7.42196e-05	0.00167351	1.82718
ENSG00000278550	SLC43A2	-0.756412	3.78781	-6.78862	7.44704e-05	0.00167769	1.91839
ENSG00000141429	GALNT1	0.341424	19.257	6.78715	7.45951e-05	0.00167779	1.76757
ENSG00000123213	NLN	-0.737653	5.45374	-6.78702	7.46063e-05	0.00167779	2.06073
ENSG00000276438	PPP2R3B	-0.0554431	8.91573	6.78483	7.47938e-05	0.00167926	2.03284
ENSG00000171858	RPS21	0.609089	1627.66	6.78412	7.48542e-05	0.00167926	1.50162
ENSG00000133103	COG6	0.252657	61.3792	6.78395	7.4869e-05	0.00167926	1.90137
ENSG00000125245	GPR18	-1.23456	5.5389	-6.78302	7.49488e-05	0.00167958	2.03572
ENSG00000162616	DNAJB4	0.634975	12.3752	6.77964	7.52387e-05	0.00168313	1.99601
ENSG00000116698	SMG7	-1.3207	47.1084	-6.77962	7.52403e-05	0.00168313	1.79543
ENSG00000127184	COX7C	0.305516	1040.4	6.77887	7.53052e-05	0.00168313	1.56554
ENSG00000285301	BOP1	-0.867254	30.9657	-6.77627	7.55296e-05	0.00168667	1.8743
ENSG00000103152	MPG	0.958384	20.4073	6.77321	7.57945e-05	0.00169111	1.98738
ENSG00000186088	GSAP	0.779127	5.0652	6.77179	7.59174e-05	0.0016914	2.05066
ENSG00000187051	RPS19BP1	0.804073	80.5633	6.77153	7.59401e-05	0.0016914	1.72529
ENSG00000205707	ETFRF1	1.67053	32.0949	6.76934	7.61308e-05	0.00169372	2.0092
ENSG00000168936	TMEM129	0.458995	13.9377	6.76881	7.61768e-05	0.00169372	1.89767
ENSG00000130755	GMFG	1.40688	22.9016	6.76469	7.6537e-05	0.00170025	2.04194
ENSG00000184840	TMED9	0.522945	278.736	6.76175	7.67957e-05	0.00170452	1.65674
ENSG00000281763	DHX36	-0.846809	51.8737	-6.75482	7.74083e-05	0.00171662	1.80478
ENSG00000092853	CLSPN	-1.1813	15.1557	-6.74431	7.83472e-05	0.00173589	1.82028
ENSG00000134697	GNL2	-0.846801	64.8419	-6.74358	7.8413e-05	0.00173589	1.72005
ENSG00000164611	PTTG1	0.473847	230.927	6.74123	7.8625e-05	0.00173908	1.58538
ENSG00000015479	MATR3	0.0788092	386.433	6.73988	7.87472e-05	0.00174027	1.27896
ENSG00000229117	RPL41	0.863768	25391.9	6.73792	7.89239e-05	0.00174267	1.15058
ENSG00000184432	COPB2	0.206009	192.509	6.72562	8.00482e-05	0.00176597	1.37387
ENSG00000101751	POLI	0.690161	51.4327	6.71993	8.05736e-05	0.00177564	1.63116
ENSG00000196954	CASP4	0.356794	151.034	6.71937	8.06256e-05	0.00177564	1.74801
ENSG00000024862	CCDC28A	0.864831	8.89587	6.71377	8.11475e-05	0.00178546	1.97695
ENSG00000140526	ABHD2	0.553434	14.2508	6.71309	8.12113e-05	0.00178546	1.62575
ENSG00000167720	SRR	0.773327	24.6854	6.7089	8.16038e-05	0.00179255	1.97416
ENSG00000012822	CALCOCO1	0.771564	16.2546	6.7074	8.17453e-05	0.00179411	1.86488
ENSG00000121350	PYROXD1	0.552726	11.5189	6.70256	8.2202e-05	0.00180259	1.85404
ENSG00000177868	SVBP	1.129	13.3676	6.70113	8.2338e-05	0.00180402	1.98351
ENSG00000198270	TMEM116	0.982746	14.146	6.69565	8.28605e-05	0.00181391	1.89899
ENSG00000111640	GAPDH	-0.735522	1971.81	-6.69108	8.32983e-05	0.00182194	0.813139
ENSG00000089335	ZNF302	0.486876	20.1118	6.68963	8.34381e-05	0.00182223	1.69753
ENSG00000276726	DNAJA3	-0.744201	96.6916	-6.68946	8.34542e-05	0.00182223	1.65226
ENSG00000132603	NIP7	-0.961791	30.2462	-6.68833	8.35636e-05	0.00182306	1.8806
ENSG00000167107	ACSF2	0.815108	14.2797	6.68313	8.40666e-05	0.00183247	1.96293
ENSG00000169435	RASSF6	0.573989	24.3747	6.67825	8.45423e-05	0.00184126	1.44414
ENSG00000107581	EIF3A	-0.75552	30.1468	-6.66702	8.5647e-05	0.00186175	1.41792
ENSG00000129562	DAD1	0.370837	232.347	6.66647	8.57017e-05	0.00186175	1.598
ENSG00000077232	DNAJC10	0.252239	49.6908	6.66629	8.57196e-05	0.00186175	1.45008
ENSG00000125744	RTN2	1.21473	35.9639	6.66514	8.58333e-05	0.00186175	1.93304
ENSG00000284889	PSME2	-1.01864	219.25	-6.665	8.58472e-05	0.00186175	1.58082
ENSG00000244462	RBM12	-0.71312	28.816	-6.66275	8.60714e-05	0.00186503	1.54606
ENSG00000107951	MTPAP	-0.602125	10.8047	-6.65985	8.63612e-05	0.00186972	1.83486
ENSG00000124406	ATP8A1	0.256424	9.7599	6.65888	8.64584e-05	0.00187024	1.74823
ENSG00000198793	MTOR	-0.71126	9.71143	-6.65597	8.67501e-05	0.00187496	1.6607
ENSG00000176623	RMDN1	0.449969	96.5279	6.65462	8.68859e-05	0.00187631	1.67891
ENSG00000180616	SSTR2	-1.35361	2.32187	-6.64385	8.79777e-05	0.00189765	1.91196
ENSG00000139793	MBNL2	0.548682	6.50938	6.64341	8.80228e-05	0.00189765	1.75472
ENSG00000261609	GAN	-0.432372	0.810698	-6.64103	8.82656e-05	0.00190128	1.89113
ENSG00000075151	EIF4G3	-0.63964	17.1887	-6.63482	8.89042e-05	0.00191342	1.6587
ENSG00000149503	INCENP	-0.950182	21.6312	-6.63158	8.92398e-05	0.00191903	1.71089
ENSG00000127334	DYRK2	-0.599642	5.71592	-6.62743	8.96707e-05	0.00192534	1.76259
ENSG00000102054	RBBP7	0.3987	1160.08	6.62731	8.96838e-05	0.00192534	1.26255
ENSG00000124782	RREB1	-0.852041	4.99952	-6.62323	9.01097e-05	0.00193274	1.84363
ENSG00000104047	DTWD1	0.485874	13.4862	6.62256	9.01799e-05	0.00193274	1.76467
ENSG00000244187	TMEM141	0.738973	33.5298	6.61396	9.10867e-05	0.00195054	1.78122
ENSG00000167526	RPL13	0.221541	1548.46	6.61226	9.12674e-05	0.00195277	0.982793
ENSG00000167986	DDB1	-0.679403	390.86	-6.60985	9.15233e-05	0.00195567	1.29013
ENSG00000160877	NACC1	-0.616103	9.75848	-6.60933	9.1579e-05	0.00195567	1.77795
ENSG00000274180	NATD1	0.626452	1.08092	6.60883	9.16324e-05	0.00195567	1.87886
ENSG00000147955	SIGMAR1	-0.692875	31.9392	-6.60741	9.17832e-05	0.00195725	1.62917
ENSG00000154760	SLFN13	-0.027483	28.813	6.60427	9.21194e-05	0.00196148	1.50303
ENSG00000163872	YEATS2	-0.930939	37.6331	-6.60287	9.227e-05	0.00196148	1.38582
ENSG00000156831	NSMCE2	0.526511	39.0919	6.60272	9.22869e-05	0.00196148	1.67169
ENSG00000133872	SARAF	0.523553	62.6699	6.60242	9.23185e-05	0.00196148	1.4783
ENSG00000262788	UTP4	-0.914025	42.7596	-6.6019	9.23743e-05	0.00196148	1.82133
ENSG00000125741	OPA3	-0.963909	4.05188	-6.60127	9.24424e-05	0.00196148	1.73606
ENSG00000085982	USP40	0.841004	8.08901	6.59219	9.34263e-05	0.00197787	1.82566
ENSG00000069020	MAST4	0.638802	2.81834	6.592	9.3447e-05	0.00197787	1.78092
ENSG00000169976	SF3B5	0.448491	96.1663	6.58865	9.38133e-05	0.00198398	1.55655
ENSG00000143179	UCK2	-0.943779	21.9938	-6.58493	9.42208e-05	0.00199095	1.65689
ENSG00000169359	SLC33A1	0.465532	18.7428	6.58321	9.44104e-05	0.00199331	1.56237
ENSG00000151287	TEX30	0.356244	40.6515	6.57918	9.48561e-05	0.00200106	1.64248
ENSG00000157193	LRP8	-1.27642	13.034	-6.57616	9.51905e-05	0.00200646	1.65206
ENSG00000283104	SARS2	-1.34836	23.782	-6.57491	9.53296e-05	0.00200774	1.84174
ENSG00000101407	TTI1	-0.751069	12.9168	-6.57117	9.57475e-05	0.00201488	1.65919
ENSG00000149781	FERMT3	0.803688	20.8452	6.56863	9.60318e-05	0.00201782	1.71516
ENSG00000111269	CREBL2	0.736177	3.36525	6.56851	9.60455e-05	0.00201782	1.77874
ENSG00000109534	GAR1	-0.913326	30.7462	-6.56569	9.63629e-05	0.00202099	1.70136
ENSG00000114391	RPL24	0.337326	1151.65	6.56518	9.64209e-05	0.00202099	1.03642
ENSG00000170522	ELOVL6	-0.391912	79.7627	6.56506	9.64335e-05	0.00202099	1.64258
ENSG00000167645	YIF1B	0.638283	31.2219	6.56253	9.67202e-05	0.00202534	1.68569
ENSG00000120279	MYCT1	0.74752	2.73844	6.55509	9.75655e-05	0.00204136	1.82156
ENSG00000004864	SLC25A13	-1.2291	11.7005	-6.5532	9.77817e-05	0.0020427	1.75931
ENSG00000281244	ADAMTS13	0.791662	0.786194	6.55313	9.77893e-05	0.0020427	1.51764
ENSG00000114796	KLHL24	0.678236	18.3223	6.54875	9.82931e-05	0.00205155	1.4964
ENSG00000145990	GFOD1	-0.640058	3.52344	-6.54798	9.83819e-05	0.00205172	1.71145
ENSG00000151465	CDC123	-0.679221	185.574	-6.54542	9.86777e-05	0.00205621	1.36519
ENSG00000171453	POLR1C	-1.3253	28.088	-6.54362	9.88855e-05	0.00205887	1.70854
ENSG00000153029	MR1	0.495119	6.54784	6.53796	9.95435e-05	0.00206919	1.63405
ENSG00000041802	LSG1	-0.678098	55.3948	-6.53501	9.98893e-05	0.00207469	1.3991
ENSG00000106479	ZNF862	0.152155	5.03782	6.53366	0.000100048	0.00207474	1.77596
ENSG00000266472	MRPS21	0.100623	275.478	6.53198	0.000100245	0.00207474	1.04028
ENSG00000074370	ATP2A3	0.106154	217.881	6.53187	0.000100258	0.00207474	1.19739
ENSG00000078304	PPP2R5C	0.171616	642.347	6.53158	0.000100292	0.00207474	1.11456
ENSG00000159256	MORC3	0.195631	11.0338	6.53137	0.000100317	0.00207474	1.57686
ENSG00000198231	DDX42	-0.778375	44.1827	-6.53084	0.000100379	0.00207474	1.43734
ENSG00000160191	PDE9A	-1.20699	4.00111	-6.52845	0.000100662	0.00207822	1.33565
ENSG00000114648	KLHL18	-0.63825	13.1681	-6.52804	0.00010071	0.00207822	1.72519
ENSG00000120158	RCL1	-1.01651	13.2558	-6.52707	0.000100824	0.0020789	1.73121
ENSG00000143158	MPC2	0.384534	110.988	6.52546	0.000101015	0.00208088	1.36895
ENSG00000140157	NIPA2	-0.753119	39.3117	-6.52489	0.000101083	0.00208088	1.41419
ENSG00000160710	ADAR	-0.741645	44.4459	-6.52334	0.000101267	0.00208298	1.25248
ENSG00000111731	C2CD5	0.285406	36.9398	6.52163	0.00010147	0.00208549	1.46447
ENSG00000101347	SAMHD1	-0.938571	19.1692	-6.51635	0.000102102	0.00209678	1.52128
ENSG00000138380	CARF	0.605705	3.57508	6.51469	0.000102302	0.00209806	1.75233
ENSG00000167671	UBXN6	0.575942	74.2529	6.51447	0.000102328	0.00209806	1.43786
ENSG00000100983	GSS	0.282177	32.4646	6.511	0.000102746	0.0021037	1.52367
ENSG00000105372	RPS19	0.385371	3419.55	6.51082	0.000102768	0.0021037	0.818969
ENSG00000166557	TMED3	0.474877	36.1735	6.50907	0.00010298	0.00210634	1.44289
ENSG00000167220	HDHD2	0.214734	74.23	6.50674	0.000103263	0.00211044	1.31266
ENSG00000185432	METTL7A	0.238729	26.8597	6.50211	0.000103827	0.00212028	1.3465
ENSG00000087191	PSMC5	-0.743812	106.902	-6.50037	0.00010404	0.00212294	1.37325
ENSG00000142168	SOD1	0.506351	143.687	6.49906	0.000104201	0.00212452	1.26065
ENSG00000120860	WASHC3	1.04626	61.5067	6.49832	0.000104292	0.00212468	1.63044
ENSG00000028277	POU2F2	-1.27496	189.033	-6.49408	0.000104814	0.00213361	1.22921
ENSG00000099875	MKNK2	-1.00769	133.667	-6.49068	0.000105234	0.00213802	1.18384
ENSG00000274853	MRM1	-1.25346	2.33661	-6.49021	0.000105293	0.00213802	1.44173
ENSG00000138593	SECISBP2L	0.22677	16.2725	6.49005	0.000105312	0.00213802	1.53115
ENSG00000141456	PELP1	-0.89056	12.6406	-6.48952	0.000105378	0.00213802	1.58561
ENSG00000148459	PDSS1	-1.30088	14.1743	-6.48861	0.000105492	0.00213802	1.71494
ENSG00000197043	ANXA6	0.468608	13.941	6.48818	0.000105546	0.00213802	1.67885
ENSG00000182022	CHST15	0.863103	4.93622	6.48761	0.000105616	0.00213802	1.65567
ENSG00000181929	PRKAG1	0.527135	47.8132	6.48689	0.000105706	0.00213814	1.46627
ENSG00000187522	HSPA14	-0.886992	7.69974	-6.48488	0.000105957	0.00214152	1.57021
ENSG00000116731	PRDM2	-0.620466	14.2756	-6.48407	0.000106059	0.00214188	1.42742
ENSG00000285485	NFATC4	0.770568	17.657	6.48268	0.000106233	0.0021437	1.65439
ENSG00000163166	IWS1	-0.664783	10.4654	-6.47529	0.000107162	0.00216076	1.64255
ENSG00000173905	GOLIM4	0.336003	25.0049	6.46746	0.000108158	0.00217911	1.28744
ENSG00000178053	MLF1	1.29844	4.9813	6.46238	0.00010881	0.00219052	1.69755
ENSG00000214706	IFRD2	-1.43617	39.3342	-6.45721	0.000109477	0.00220221	1.61428
ENSG00000103966	EHD4	-0.767985	2.91617	-6.4545	0.000109829	0.00220755	1.62036
ENSG00000185808	PIGP	0.686535	20.3807	6.45233	0.000110111	0.00221149	1.63931
ENSG00000109519	GRPEL1	-1.02137	27.483	-6.45152	0.000110217	0.00221187	1.5403
ENSG00000118513	MYB	-0.65786	5.29781	-6.4483	0.000110638	0.00221858	1.65411
ENSG00000180776	ZDHHC20	0.773629	102.442	6.44703	0.000110804	0.00221865	1.27056
ENSG00000196981	WDR5B	0.552742	3.70984	6.44695	0.000110815	0.00221865	1.6121
ENSG00000144136	SLC20A1	-0.864988	19.3417	-6.4447	0.00011111	0.00222281	1.47385
ENSG00000144591	GMPPA	0.604578	64.193	6.44281	0.000111359	0.00222605	1.46376
ENSG00000153879	CEBPG	0.375375	11.0711	6.44048	0.000111667	0.00223047	1.38494
ENSG00000184178	SCFD2	-0.916107	6.83825	-6.43876	0.000111895	0.00223326	1.6569
ENSG00000152455	SUV39H2	-0.886342	25.3563	-6.43708	0.000112117	0.00223596	1.47382
ENSG00000149289	ZC3H12C	-0.663473	1.76548	-6.43165	0.000112842	0.00224866	1.62389
ENSG00000229524	BAG6	-0.505294	18.0177	-6.43097	0.000112933	0.00224871	1.56691
ENSG00000196189	SEMA4A	-0.806958	20.9315	-6.42915	0.000113178	0.00225183	1.42891
ENSG00000173145	NOC3L	-0.661195	8.32699	-6.42686	0.000113486	0.0022562	1.51149
ENSG00000177239	MAN1B1	0.847544	14.1912	6.41245	0.000115445	0.00228795	1.49818
ENSG00000146094	DOK3	-0.946223	30.4172	-6.41184	0.000115527	0.00228795	1.38525
ENSG00000099385	BCL7C	0.879596	5.83071	6.4116	0.000115561	0.00228795	1.63501
ENSG00000117650	NEK2	0.353625	32.298	6.41145	0.000115582	0.00228795	1.32472
ENSG00000077312	SNRPA	-1.06387	140.62	-6.41117	0.00011562	0.00228795	1.34614
ENSG00000138073	PREB	0.398788	66.7055	6.41041	0.000115724	0.00228823	1.3428
ENSG00000171643	S100Z	1.27147	8.86878	6.40661	0.000116248	0.00229361	1.65427
ENSG00000238289	MICB	0.15533	0.0454704	6.40605	0.000116326	0.00229361	-0.997693
ENSG00000144736	SHQ1	-1.91809	45.0364	-6.40507	0.000116461	0.00229361	1.4911
ENSG00000140264	SERF2	0.517367	1036.04	6.40476	0.000116505	0.00229361	0.828462
ENSG00000184867	ARMCX2	1.52915	21.3745	6.40426	0.000116574	0.00229361	1.60348
ENSG00000197756	RPL37A	0.46657	2428.63	6.40389	0.000116624	0.00229361	0.808407
ENSG00000148700	ADD3	0.355933	176.727	6.40237	0.000116836	0.002296	1.24331
ENSG00000104774	MAN2B1	-1.15983	55.5602	-6.40077	0.000117059	0.00229861	1.41348
ENSG00000105855	ITGB8	-0.64521	1.7035	-6.39834	0.000117398	0.00230275	1.60749
ENSG00000197056	ZMYM1	0.446201	3.0665	6.39797	0.000117449	0.00230275	1.61164
ENSG00000165678	GHITM	0.21214	49.2992	6.39705	0.000117579	0.00230352	1.15385
ENSG00000242852	ZNF709	-0.689005	0.534682	-6.3961	0.000117711	0.00230433	-1.11834
ENSG00000188739	RBM34	0.269589	149.843	6.39353	0.000118072	0.00230963	1.26459
ENSG00000120805	ARL1	0.26636	71.7302	6.39248	0.00011822	0.00231076	1.27358
ENSG00000038532	CLEC16A	-0.725047	6.14446	-6.39068	0.000118473	0.00231347	1.55187
ENSG00000136888	ATP6V1G1	0.298431	71.6067	6.39021	0.00011854	0.00231347	1.24206
ENSG00000100526	CDKN3	0.207194	318.973	6.38159	0.000119763	0.00233399	1.31469
ENSG00000124207	CSE1L	-0.638039	64.523	-6.38024	0.000119957	0.00233572	0.990273
ENSG00000146540	C7orf50	0.586108	104.515	6.37962	0.000120046	0.00233572	1.15424
ENSG00000087470	DNM1L	-0.586158	55.2458	-6.37578	0.000120597	0.00234467	1.18039
ENSG00000188848	BEND4	-0.635696	4.61994	-6.37337	0.000120944	0.00234775	1.37057
ENSG00000136261	BZW2	-0.922888	41.7826	-6.37336	0.000120945	0.00234775	1.34305
ENSG00000236138	DUX4L26	0.490453	0.161954	6.37276	0.000121032	0.00234775	-0.818238
ENSG00000100417	PMM1	0.80959	13.6515	6.37138	0.000121231	0.00234985	1.51372
ENSG00000058804	NDC1	-0.822324	16.32	-6.36926	0.000121538	0.00235225	1.20747
ENSG00000196683	TOMM7	0.902634	1016.4	6.36925	0.00012154	0.00235225	1.22304
ENSG00000092758	COL9A3	0.934315	31.1034	6.36043	0.000122827	0.00237385	1.44703
ENSG00000126787	DLGAP5	0.180739	43.6995	6.36022	0.000122858	0.00237385	1.07489
ENSG00000265808	SEC22B	0.134497	14.0813	6.3596	0.000122949	0.00237385	1.11539
ENSG00000164305	CASP3	0.445819	31.4645	6.3525	0.000123997	0.00239076	1.16567
ENSG00000121749	TBC1D15	0.332576	29.1313	6.34919	0.000124489	0.00239844	1.27788
ENSG00000153814	JAZF1	-0.804072	4.78295	-6.34681	0.000124844	0.00240347	1.57263
ENSG00000134698	AGO4	0.338292	5.75551	6.34451	0.000125188	0.00240645	1.57545
ENSG00000067221	STOML1	0.846831	3.81473	6.34451	0.000125188	0.00240645	1.58141
ENSG00000013503	POLR3B	-0.624239	7.44893	-6.34014	0.000125845	0.00241726	1.44879
ENSG00000149273	RPS3	0.342067	2855.51	6.33818	0.00012614	0.0024193	0.608658
ENSG00000069275	NUCKS1	0.39259	756.788	6.33468	0.000126671	0.00242765	0.883001
ENSG00000128739	SNRPN	0.567753	15.9441	6.32924	0.000127499	0.0024417	1.42197
ENSG00000274049	INO80B-WBP1	0.811004	0.301773	6.32663	0.000127899	0.00244753	-0.559876
ENSG00000086200	IPO11	-0.360157	19.2126	-6.32442	0.000128239	0.00245218	1.30668
ENSG00000162433	AK4	-1.16511	31.6805	-6.31788	0.000129249	0.00246966	1.07523
ENSG00000163535	SGO2	0.242463	21.2114	6.31318	0.00012998	0.00247843	1.09008
ENSG00000081870	HSPB11	0.436024	71.6585	6.31315	0.000129985	0.00247843	1.199
ENSG00000189339	SLC35E2B	0.348521	5.9283	6.31306	0.000129999	0.00247843	1.29652
ENSG00000239900	ADSL	-1.05064	228.882	-6.31072	0.000130365	0.00248354	1.204
ENSG00000099821	POLRMT	-0.949786	32.6019	-6.30675	0.000130989	0.00249356	1.30463
ENSG00000115756	HPCAL1	0.325743	10.7864	6.30263	0.000131638	0.0025024	1.43519
ENSG00000179918	SEPHS2	-0.751778	26.8839	-6.30257	0.000131649	0.0025024	1.16105
ENSG00000044090	CUL7	0.193494	4.16449	6.30139	0.000131834	0.00250407	1.39615
ENSG00000175376	EIF1AD	-0.652912	16.9823	-6.29593	0.000132704	0.0025177	1.41109
ENSG00000213563	C8orf82	0.883435	7.76839	6.29564	0.00013275	0.0025177	1.50524
ENSG00000018699	TTC27	-1.43627	24.2109	-6.29441	0.000132946	0.0025177	1.4336
ENSG00000145912	NHP2	-0.682275	114.775	-6.28876	0.000133854	0.00253102	1.18847
ENSG00000110011	DNAJC4	0.700752	37.6835	6.28848	0.000133899	0.00253102	1.47234
ENSG00000103194	USP10	-0.488399	103.946	-6.28718	0.000134108	0.00253102	1.1282
ENSG00000064989	CALCRL	0.692227	3.31196	6.28702	0.000134135	0.00253102	1.5046
ENSG00000215251	FASTKD5	-0.72344	8.92323	-6.28646	0.000134226	0.00253102	1.34376
ENSG00000110047	EHD1	-0.607191	118.306	-6.28634	0.000134244	0.00253102	0.928591
ENSG00000198743	SLC5A3	-0.625239	2.13734	-6.28549	0.000134382	0.00253175	1.34449
ENSG00000115128	SF3B6	0.476546	140.275	6.28486	0.000134483	0.0025318	1.06059
ENSG00000135632	SMYD5	-0.485207	19.7666	-6.28242	0.00013488	0.00253515	1.4684
ENSG00000084090	STARD7	-0.496878	178.228	-6.282	0.000134948	0.00253515	0.953295
ENSG00000170542	SERPINB9	-0.710108	12.722	-6.28193	0.000134959	0.00253515	1.18375
ENSG00000014138	POLA2	-0.931888	38.8688	-6.27532	0.000136038	0.00255354	1.2305
ENSG00000129675	ARHGEF6	0.442923	4.55126	6.27095	0.000136757	0.00256334	1.30438
ENSG00000147168	IL2RG	-1.12162	14.5957	-6.27093	0.000136761	0.00256334	1.48945
ENSG00000085415	SEH1L	-0.753712	25.292	-6.26581	0.000137608	0.00257203	1.16421
ENSG00000108298	RPL19	-0.0131035	1192.65	6.26554	0.000137654	0.00257203	0.56372
ENSG00000110318	CEP126	0.793663	2.53397	6.26527	0.000137699	0.00257203	1.44996
ENSG00000181789	COPG1	0.266489	72.6311	6.26523	0.000137704	0.00257203	0.996237
ENSG00000181938	GINS3	-1.52286	45.2222	-6.26509	0.000137728	0.00257203	1.37525
ENSG00000073536	NLE1	-0.722016	8.56723	-6.26164	0.000138303	0.00258087	1.38864
ENSG00000125166	GOT2	-0.501722	61.4455	-6.25796	0.000138919	0.00258982	0.94119
ENSG00000243335	KCTD7	0.83136	4.64466	6.25757	0.000138985	0.00258982	1.39904
ENSG00000083635	NUFIP1	-0.910824	2.4797	-6.25058	0.000140163	0.00260987	1.47507
ENSG00000139233	LLPH	-0.818923	17.4596	-6.24578	0.000140979	0.00262241	1.28807
ENSG00000197329	PELI1	-0.703789	21.85	-6.24541	0.000141042	0.00262241	1.08029
ENSG00000173692	PSMD1	-0.70556	75.6385	-6.24282	0.000141485	0.00262577	1.06959
ENSG00000179632	MAF1	0.355888	46.3504	6.24251	0.000141538	0.00262577	1.10689
ENSG00000110955	ATP5F1B	-0.632311	1076.84	-6.24233	0.000141569	0.00262577	0.642369
ENSG00000131759	RARA	-0.497608	3.01592	-6.24195	0.000141633	0.00262577	1.39874
ENSG00000164117	FBXO8	0.639597	9.66571	6.23701	0.000142483	0.00263961	1.37499
ENSG00000186687	LYRM7	-0.668094	47.707	-6.2362	0.000142623	0.00264028	1.11503
ENSG00000172115	CYCS	-0.790039	208.054	-6.23535	0.00014277	0.00264109	0.827317
ENSG00000125447	GGA3	-0.941866	36.892	-6.23389	0.000143023	0.00264327	1.22467
ENSG00000196576	PLXNB2	0.832936	34.7379	6.23347	0.000143095	0.00264327	1.17646
ENSG00000140534	TICRR	-0.761245	5.01291	-6.23052	0.000143607	0.00265082	1.26288
ENSG00000189233	NUGGC	0.480894	12.9496	6.22769	0.000144101	0.00265704	1.17445
ENSG00000143942	CHAC2	-1.05943	13.1424	-6.2274	0.000144152	0.00265704	1.38462
ENSG00000126749	EMG1	-0.934049	27.7632	-6.22567	0.000144454	0.00265788	1.26398
ENSG00000164045	CDC25A	-0.711777	12.4418	-6.22533	0.000144513	0.00265788	1.17588
ENSG00000144567	RETREG2	0.594827	20.4515	6.22476	0.000144614	0.00265788	1.17093
ENSG00000144451	SPAG16	0.847914	10.6759	6.22333	0.000144864	0.00266057	1.41126
ENSG00000108091	CCDC6	-0.653259	5.13395	-6.22203	0.000145093	0.00266285	1.22206
ENSG00000244165	P2RY11	-1.3178	8.45135	-6.22122	0.000145236	0.00266356	1.42359
ENSG00000262473	GART	-0.94898	99.0459	-6.21163	0.000146936	0.00269104	0.911669
ENSG00000115364	MRPL19	-0.458632	45.9931	-6.21158	0.000146945	0.00269104	1.20185
ENSG00000145050	MANF	0.657512	110.8	6.20598	0.000147947	0.00270637	1.09464
ENSG00000146731	CCT6A	-0.858756	1039.71	-6.20572	0.000147994	0.00270637	0.72263
ENSG00000160201	U2AF1	-0.492289	70.9753	-6.20358	0.000148379	0.00270825	1.134
ENSG00000137502	RAB30	-1.03692	27.1135	-6.20347	0.000148398	0.00270825	0.939331
ENSG00000198369	SPRED2	-0.879835	2.2874	-6.2033	0.000148429	0.00270825	1.30658
ENSG00000013392	RWDD2A	0.707364	1.99375	6.20279	0.00014852	0.00270825	1.40431
ENSG00000124570	SERPINB6	0.914646	16.4689	6.20163	0.000148731	0.00271015	1.21777
ENSG00000239306	RBM14	-0.42693	50.708	-6.19392	0.000150131	0.00273371	1.06768
ENSG00000238134	EHMT2	0.767007	0.312685	6.19302	0.000150296	0.00273476	-0.593629
ENSG00000076662	ICAM3	0.798042	25.9369	6.19164	0.000150548	0.00273484	1.17861
ENSG00000130751	NPAS1	0.80753	3.97194	6.19124	0.000150621	0.00273484	1.33225
ENSG00000102753	KPNA3	-0.854672	16.0928	-6.18674	0.000151449	0.00274792	1.10218
ENSG00000100505	TRIM9	-0.940843	6.32322	-6.18599	0.000151587	0.00274848	1.27114
ENSG00000283852	BCAP29	0.429268	139.673	6.18306	0.000152128	0.00275633	1.17546
ENSG00000141994	DUS3L	-0.729022	112.734	-6.18218	0.000152292	0.00275733	1.26808
ENSG00000282026	DPY19L2P2	0.310784	0.0961526	6.18022	0.000152656	0.00276197	-1.10486
ENSG00000163714	U2SURP	-0.775131	76.5759	-6.17381	0.000153853	0.00278101	0.765655
ENSG00000196396	PTPN1	-0.774206	14.5246	-6.17308	0.000153989	0.00278101	1.05013
ENSG00000061938	TNK2	0.163841	88.509	6.17284	0.000154035	0.00278101	0.896789
ENSG00000156853	ZNF689	-0.682242	2.42041	-6.1708	0.000154417	0.00278594	1.37685
ENSG00000143811	PYCR2	0.35474	59.7145	6.16783	0.000154977	0.00279408	0.952708
ENSG00000014641	MDH1	0.155767	358.843	6.16521	0.000155475	0.00280106	0.741627
ENSG00000140199	SLC12A6	0.982083	3.94137	6.16231	0.000156024	0.00280899	1.31787
ENSG00000275911	NDE1	-0.816673	45.0652	-6.16137	0.000156205	0.00281025	1.19721
ENSG00000196235	SUPT5H	-0.872494	184.636	-6.15886	0.000156683	0.00281518	0.932175
ENSG00000086730	LAT2	0.326842	43.4932	6.15878	0.000156699	0.00281518	0.989496
ENSG00000145041	DCAF1	-0.696318	8.48468	-6.15461	0.000157499	0.00282756	1.06968
ENSG00000067225	PKM	-0.770018	1405.85	-6.15073	0.000158248	0.00283901	0.164084
ENSG00000160213	CSTB	0.466901	25.9954	6.14992	0.000158403	0.0028398	0.970828
ENSG00000137710	RDX	0.333382	64.3258	6.14893	0.000158594	0.00284124	0.877738
ENSG00000095932	SMIM24	1.92323	4.49669	6.14624	0.000159118	0.00284809	0.927118
ENSG00000100242	SUN2	0.27366	39.1531	6.1441	0.000159535	0.00285209	1.04546
ENSG00000048991	R3HDM1	-0.841394	54.835	-6.14188	0.000159967	0.00285782	1.15508
ENSG00000144331	ZNF385B	0.755339	28.413	6.14091	0.000160157	0.00285922	1.14105
ENSG00000158545	ZC3H18	-1.02263	46.3635	-6.13648	0.000161029	0.00286891	0.98917
ENSG00000158887	MPZ	0.781868	5.54392	6.13611	0.000161101	0.00286891	1.3321
ENSG00000150961	SEC24D	0.358007	55.998	6.13586	0.000161149	0.00286891	0.852858
ENSG00000281216	KIF26B	-1.04395	0.771422	-6.13459	0.000161401	0.00287082	0.867334
ENSG00000128654	MTX2	0.547615	29.9123	6.13418	0.000161481	0.00287082	1.09871
ENSG00000178988	MRFAP1L1	0.451706	24.2036	6.12897	0.000162515	0.00288551	1.02427
ENSG00000165475	CRYL1	1.07579	2.1945	6.12887	0.000162534	0.00288551	1.22264
ENSG00000254685	FPGT	0.470351	6.10811	6.12752	0.000162804	0.00288831	1.22753
ENSG00000079739	PGM1	-0.785261	10.0621	-6.12649	0.000163009	0.00288992	1.15676
ENSG00000075240	GRAMD4	0.542145	31.5739	6.12555	0.000163198	0.00289127	1.14485
ENSG00000155090	KLF10	-0.836067	9.14888	-6.12308	0.000163691	0.002898	1.12276
ENSG00000177192	PUS1	-1.18385	9.51808	-6.1193	0.000164452	0.00290906	1.27091
ENSG00000152518	ZFP36L2	-0.9384	14.1152	-6.11885	0.000164543	0.00290906	0.992168
ENSG00000132466	ANKRD17	-0.863929	18.9248	-6.11765	0.000164785	0.00291028	0.86944
ENSG00000066027	PPP2R5A	0.233023	20.3045	6.11738	0.00016484	0.00291028	0.905424
ENSG00000158470	B4GALT5	-0.728869	10.7286	-6.11294	0.00016574	0.00292415	0.974843
ENSG00000173660	UQCRH	0.361091	250.94	6.11219	0.000165893	0.00292482	0.791314
ENSG00000263238	CTSO	0.798979	2.87664	6.10907	0.000166529	0.00293401	1.28046
ENSG00000168264	IRF2BP2	-0.970321	33.3436	-6.10826	0.000166694	0.00293489	0.958394
ENSG00000023287	RB1CC1	0.20048	19.8862	6.10546	0.000167267	0.00294151	0.866555
ENSG00000144381	HSPD1	-1.04216	489.962	-6.1053	0.0001673	0.00294151	0.356178
ENSG00000205356	TECPR1	0.113956	8.56143	6.10459	0.000167447	0.00294205	1.24444
ENSG00000130313	PGLS	0.88925	26.2199	6.10393	0.000167581	0.00294205	1.1631
ENSG00000132286	TIMM10B	-0.873086	13.8896	-6.1026	0.000167856	0.00294205	1.15316
ENSG00000161558	TMEM143	0.957862	12.3317	6.10252	0.000167872	0.00294205	1.23617
ENSG00000153207	AHCTF1	-0.886994	47.0476	-6.10193	0.000167995	0.00294205	0.856942
ENSG00000288145	EIF5A	-0.973506	293.924	-6.1018	0.000168022	0.00294205	0.585936
ENSG00000183530	PRR14L	-0.671605	4.57673	-6.09893	0.000168614	0.0029504	1.03704
ENSG00000156531	PHF6	-0.644631	22.6524	-6.09624	0.000169172	0.0029579	0.802599
ENSG00000168904	LRRC28	0.454724	22.0796	6.09575	0.000169274	0.0029579	1.09809
ENSG00000170638	TRABD	0.186682	37.3143	6.08957	0.000170564	0.0029784	0.824251
ENSG00000153531	ADPRHL1	0.909076	4.02305	6.08889	0.000170709	0.00297889	1.27511
ENSG00000176209	SMIM19	0.479956	157.79	6.08773	0.000170952	0.00298109	1.07183
ENSG00000158552	ZFAND2B	0.760482	24.1573	6.08417	0.000171702	0.00299214	1.17949
ENSG00000151612	ZNF827	-0.616132	6.62809	-6.08256	0.000172041	0.00299601	1.17406
ENSG00000181804	SLC9A9	0.31302	3.32301	6.07971	0.000172647	0.0030045	1.26995
ENSG00000137078	SIT1	1.02006	5.0344	6.07486	0.000173681	0.00302044	1.27006
ENSG00000133703	KRAS	-0.549168	7.20811	-6.07023	0.000174675	0.00303366	0.980519
ENSG00000171320	ESCO2	-1.10664	24.3259	-6.07021	0.000174679	0.00303366	0.997284
ENSG00000132153	DHX30	-0.751687	22.4719	-6.06781	0.000175196	0.00303851	0.886329
ENSG00000230409	TCEA1P2	0.791564	23.6266	6.0666	0.000175458	0.00304099	1.10813
ENSG00000160049	DFFA	-0.850119	9.21616	-6.06574	0.000175643	0.00304214	0.996067
ENSG00000162639	HENMT1	0.956684	6.12819	6.06502	0.0001758	0.00304279	1.21945
ENSG00000086015	MAST2	-1.38679	17.1997	-6.06375	0.000176074	0.00304548	1.00715
ENSG00000101400	SNTA1	0.795239	2.3889	6.0616	0.000176543	0.00305152	1.25526
ENSG00000263001	GTF2I	-0.820845	225.864	-6.05999	0.000176894	0.00305552	0.639444
ENSG00000198736	MSRB1	0.484146	63.7907	6.05296	0.000178436	0.00308006	0.958649
ENSG00000090661	CERS4	0.505908	37.3217	6.04671	0.000179817	0.00310181	1.02837
ENSG00000221968	FADS3	0.661274	25.8238	6.04591	0.000179995	0.00310278	1.08976
ENSG00000280682	HYOU1	0.207738	157.924	6.0413	0.000181024	0.00311842	0.394536
ENSG00000140939	NOL3	0.845052	8.13356	6.03977	0.000181367	0.00312222	1.22778
ENSG00000152242	C18orf25	-0.711918	18.5779	-6.03433	0.00018259	0.00314073	0.82458
ENSG00000186416	NKRF	-0.834037	9.03829	-6.03349	0.00018278	0.00314073	1.03676
ENSG00000113360	DROSHA	-1.2405	51.6132	-6.03335	0.000182811	0.00314073	1.07169
ENSG00000255302	EID1	0.350476	105.034	6.0317	0.000183186	0.00314506	0.617989
ENSG00000127990	SGCE	0.856544	29.5106	6.03033	0.000183497	0.00314828	1.1444
ENSG00000138663	COPS4	0.812981	59.1613	6.02704	0.000184244	0.00315689	0.867667
ENSG00000277443	MARCKS	-0.788243	4.66185	-6.0228	0.000185215	0.00316787	1.06562
ENSG00000205795	CYS1	1.7375	1.61664	6.02263	0.000185253	0.00316787	0.860669
ENSG00000164307	ERAP1	0.0528645	62.0604	6.02261	0.000185259	0.00316787	0.635049
ENSG00000136436	CALCOCO2	0.594724	33.6898	6.02105	0.000185617	0.00316927	0.986409
ENSG00000137478	FCHSD2	-0.786886	54.7595	-6.02087	0.000185658	0.00316927	0.856303
ENSG00000158850	B4GALT3	0.646943	99.2556	6.02063	0.000185713	0.00316927	0.81179
ENSG00000136205	TNS3	-0.646107	11.1838	-6.01892	0.000186107	0.00317304	0.798188
ENSG00000099995	SF3A1	-0.7073	62.2268	-6.01859	0.000186182	0.00317304	0.776627
ENSG00000273594	EEF1D	0.455731	530.842	6.0179	0.000186342	0.00317366	0.600304
ENSG00000107263	RAPGEF1	0.368138	42.117	6.01634	0.000186701	0.00317591	0.56247
ENSG00000127527	EPS15L1	-0.114609	18.3624	-6.01625	0.000186724	0.00317591	1.00849
ENSG00000119048	UBE2B	0.438918	66.7172	6.01571	0.000186847	0.00317591	0.916213
ENSG00000216490	IFI30	-1.12931	45.9122	-6.01433	0.000187168	0.00317924	0.954467
ENSG00000135469	COQ10A	0.557036	13.2273	6.01178	0.00018776	0.00318718	1.13477
ENSG00000166886	NAB2	-1.05825	4.98344	-6.01048	0.000188064	0.00319021	1.18805
ENSG00000167553	TUBA1C	-0.869149	112.638	-6.00968	0.00018825	0.00319125	0.653486
ENSG00000123505	AMD1	-0.62451	31.3536	-6.00621	0.000189062	0.00320289	0.74702
ENSG00000125991	ERGIC3	0.287487	105.423	6.00019	0.000190479	0.00322476	0.801695
ENSG00000187210	GCNT1	-1.62837	2.46944	-5.99819	0.000190954	0.00323066	1.09195
ENSG00000100591	AHSA1	-0.815148	379.04	-5.99337	0.000192099	0.00324708	0.647774
ENSG00000198898	CAPZA2	0.622611	255.698	5.99304	0.000192179	0.00324708	0.711435
ENSG00000119718	EIF2B2	-0.934062	19.2898	-5.99108	0.000192647	0.00325035	1.06222
ENSG00000067057	PFKP	-0.583599	96.9895	-5.99071	0.000192735	0.00325035	0.714006
ENSG00000149532	CPSF7	-0.813843	51.4797	-5.99063	0.000192755	0.00325035	0.761108
ENSG00000165025	SYK	0.0895526	37.503	5.9901	0.000192881	0.00325035	0.565509
ENSG00000095319	NUP188	-0.770933	38.3192	-5.98662	0.000193718	0.00326231	0.703649
ENSG00000100941	PNN	-0.732378	63.0375	-5.98598	0.000193872	0.00326274	0.62223
ENSG00000288368	C1GALT1C1	0.725843	11.7186	5.98481	0.000194155	0.00326536	1.01148
ENSG00000261992	GATAD2B	-0.607655	2.74686	-5.98376	0.000194408	0.00326747	1.00327
ENSG00000114767	RRP9	-0.940288	8.34551	-5.98299	0.000194594	0.00326843	1.11738
ENSG00000275837	SMARCB1	-0.043053	290.9	5.97898	0.000195568	0.00328151	0.629647
ENSG00000154743	TSEN2	-0.99159	10.3804	-5.97842	0.000195704	0.00328151	1.11879
ENSG00000108984	MAP2K6	0.448968	8.21169	5.9782	0.000195757	0.00328151	1.07841
ENSG00000108479	GALK1	0.795088	12.5306	5.97678	0.000196103	0.00328515	1.12749
ENSG00000119711	ALDH6A1	0.379025	7.46864	5.97237	0.000197182	0.00330105	0.868973
ENSG00000156515	HK1	-0.956078	12.644	-5.97163	0.000197364	0.00330194	1.06194
ENSG00000149639	SOGA1	-0.420907	0.710819	-5.9654	0.000198902	0.00332549	1.11622
ENSG00000176208	ATAD5	-0.678493	4.77712	-5.96361	0.000199346	0.00333073	0.900676
ENSG00000096093	EFHC1	0.974981	19.1233	5.96077	0.000200053	0.00333847	0.970418
ENSG00000163659	TIPARP	-0.829575	7.40727	-5.9607	0.00020007	0.00333847	0.970396
ENSG00000108773	KAT2A	-1.18484	13.7315	-5.95713	0.000200962	0.00335116	1.01361
ENSG00000280951	SURF4	-0.174949	62.6708	5.956	0.000201246	0.00335371	0.564895
ENSG00000108106	UBE2S	0.510678	215.143	5.94434	0.000204197	0.00340066	0.546892
ENSG00000124702	KLHDC3	0.260602	27.9819	5.94349	0.000204413	0.00340204	0.723173
ENSG00000067182	TNFRSF1A	1.01428	11.7116	5.94221	0.000204741	0.00340528	1.11329
ENSG00000100335	MIEF1	-0.652237	9.90791	-5.94053	0.000205169	0.00341019	0.750808
ENSG00000125868	DSTN	0.424905	64.8958	5.93925	0.000205498	0.00341342	0.567567
ENSG00000240342	RPS2P5	0.527179	232.064	5.93801	0.000205818	0.00341652	0.446872
ENSG00000115970	THADA	-0.46676	27.6342	-5.9327	0.000207189	0.00343704	0.767488
ENSG00000051382	PIK3CB	-0.501953	10.6806	-5.93204	0.000207359	0.00343764	0.927094
ENSG00000105669	COPE	0.189853	397.304	5.92957	0.000207999	0.00344602	0.616494
ENSG00000174780	SRP72	0.0121478	163.407	5.92833	0.000208323	0.00344915	0.412024
ENSG00000175938	ORAI3	0.776885	5.24504	5.92452	0.000209319	0.00346339	1.08739
ENSG00000229802	SLC39A7	0.234555	37.2329	5.92339	0.000209615	0.00346487	0.674409
ENSG00000132953	XPO4	-0.690073	6.07156	-5.92286	0.000209753	0.00346487	0.696275
ENSG00000198301	SDAD1	-0.885328	28.1455	-5.92061	0.000210345	0.00347137	0.780869
ENSG00000181026	AEN	-0.535856	12.0267	-5.9195	0.000210637	0.00347394	0.797039
ENSG00000204149	AGAP6	-0.888792	8.28785	-5.91538	0.000211729	0.00348899	0.919256
ENSG00000030066	NUP160	-0.730628	24.7886	-5.91502	0.000211822	0.00348899	0.600449
ENSG00000134644	PUM1	-0.51562	17.3531	-5.91414	0.000212058	0.00349061	0.737877
ENSG00000174996	KLC2	-0.976217	10.442	-5.91141	0.000212784	0.00350032	1.01653
ENSG00000189050	RNFT1	0.552203	16.6113	5.90705	0.000213949	0.003515	0.914533
ENSG00000171033	PKIA	0.429312	6.80277	5.90704	0.000213952	0.003515	0.912037
ENSG00000152404	CWF19L2	0.258616	9.56886	5.90563	0.000214331	0.00351897	0.793271
ENSG00000148229	POLE3	-0.683758	51.0116	-5.90166	0.000215402	0.00353427	0.554461
ENSG00000137171	KLC4	0.377532	10.7447	5.89969	0.000215933	0.00354072	1.01214
ENSG00000185010	F8	0.70144	0.956687	5.89907	0.000216101	0.0035412	0.955535
ENSG00000188917	TRMT2B	-0.532478	5.70959	-5.89804	0.000216382	0.00354354	0.967501
ENSG00000122140	MRPS2	-0.648691	28.9466	-5.89744	0.000216544	0.00354392	0.851258
ENSG00000147883	CDKN2B	0.587252	6.25717	5.89139	0.000218195	0.00356637	0.936974
ENSG00000197530	MIB2	0.784046	11.1916	5.88998	0.000218582	0.00357041	0.977776
ENSG00000177565	TBL1XR1	-1.07843	538.736	-5.88889	0.00021888	0.00357298	0.316745
ENSG00000028310	BRD9	-0.866915	7.50448	-5.88789	0.000219156	0.00357298	1.01843
ENSG00000124228	DDX27	-0.896323	19.0771	-5.88765	0.000219222	0.00357298	0.702911
ENSG00000144895	EIF2A	0.0141008	625.739	5.88737	0.000219299	0.00357298	0.336882
ENSG00000136518	ACTL6A	-0.0508022	1737.15	5.88675	0.00021947	0.00357348	0.334852
ENSG00000080371	RAB21	-0.826272	20.7847	-5.88385	0.000220272	0.00358426	0.711319
ENSG00000139842	CUL4A	-1.0534	50.2606	-5.88226	0.000220712	0.00358914	0.602748
ENSG00000124831	LRRFIP1	-0.851443	17.7141	-5.88135	0.000220966	0.00359098	0.649539
ENSG00000011304	PTBP1	-0.511789	500.991	-5.88005	0.000221326	0.00359454	0.28689
ENSG00000196455	PIK3R4	-0.598885	18.7227	-5.87861	0.000221728	0.00359879	0.807468
ENSG00000169738	DCXR	0.756324	258.975	5.87768	0.000221988	0.00360072	0.70215
ENSG00000172716	SLFN11	0.101486	16.5901	5.87574	0.000222531	0.00360712	0.690047
ENSG00000133065	SLC41A1	-0.417683	4.66275	-5.87496	0.000222749	0.00360712	0.896596
ENSG00000165169	DYNLT3	0.57836	8.04782	5.86865	0.000224523	0.0036303	0.863363
ENSG00000274442	PRPF8	-0.976878	149.584	-5.86574	0.000225347	0.00363939	0.314138
ENSG00000164654	MIOS	-0.68463	16.5386	-5.86566	0.000225369	0.00363939	0.766596
ENSG00000117222	RBBP5	-0.985505	9.68361	-5.86112	0.000226663	0.00365797	0.756603
ENSG00000198498	TMA16	-0.659547	39.1292	-5.86056	0.000226823	0.00365823	0.721799
ENSG00000155926	SLA	-0.74649	3.6682	-5.85861	0.000227379	0.0036649	1.0123
ENSG00000106537	TSPAN13	0.646732	16.2123	5.8525	0.000229139	0.00369093	0.721688
ENSG00000112335	SNX3	0.547569	35.1715	5.85199	0.000229286	0.00369096	0.688291
ENSG00000152217	SETBP1	-0.580733	2.32107	-5.85147	0.000229436	0.00369105	0.861643
ENSG00000205268	PDE7A	-0.647411	9.28457	-5.85025	0.00022979	0.00369443	0.789919
ENSG00000253626	EIF5AL1	-0.693107	3.79553	-5.84825	0.00023037	0.00370142	0.899352
ENSG00000268942	CKS1BP3	0.864214	503.488	5.84719	0.000230679	0.0037037	0.942559
ENSG00000154217	PITPNC1	-1.14125	7.82243	-5.84677	0.000230801	0.0037037	0.94265
ENSG00000017483	SLC38A5	-1.08294	17.4278	-5.84495	0.000231332	0.00370988	0.972127
ENSG00000171148	TADA3	0.554028	26.6422	5.84378	0.000231672	0.003713	0.652147
ENSG00000109118	PHF12	-0.604925	19.8141	-5.8422	0.000232135	0.00371794	0.772599
ENSG00000147679	UTP23	-0.741688	11.3774	-5.84174	0.000232271	0.00371794	0.811726
ENSG00000170315	UBB	0.408017	924.072	5.83707	0.000233646	0.00373682	0.089217
ENSG00000114416	FXR1	0.0637161	179.141	5.83674	0.000233743	0.00373682	0.266166
ENSG00000100292	HMOX1	1.24638	3.71613	5.8335	0.0002347	0.00374881	0.984661
ENSG00000138459	SLC35A5	0.564102	16.1076	5.83321	0.000234787	0.00374881	0.719083
ENSG00000054598	FOXC1	-0.829749	3.88947	-5.8326	0.000234967	0.00374935	0.88697
ENSG00000134864	GGACT	0.825803	8.20486	5.83131	0.000235351	0.00375162	0.97069
ENSG00000271425	NBPF10	-0.285626	0.308426	-5.83114	0.000235403	0.00375162	0.909755
ENSG00000136521	NDUFB5	0.168751	1341.1	5.82946	0.000235902	0.00375723	0.323999
ENSG00000198464	ZNF480	-0.378557	17.9235	-5.82786	0.000236379	0.00376199	0.601121
ENSG00000177084	POLE	-0.948523	52.8672	-5.82747	0.000236496	0.00376199	0.523548
ENSG00000137496	IL18BP	-0.763901	4.97289	-5.82525	0.000237162	0.00377025	0.974928
ENSG00000282844	ACTN4	-0.521623	77.9321	-5.82462	0.00023735	0.00377088	0.459688
ENSG00000188211	NCR3LG1	-0.875961	7.42956	-5.82312	0.000237801	0.00377335	0.620581
ENSG00000180881	CAPS2	1.0518	5.47668	5.82087	0.00023848	0.00378178	0.965022
ENSG00000205940	HSP90AB2P	-1.0631	10.5149	-5.81814	0.000239303	0.00379247	0.916614
ENSG00000136478	TEX2	-0.411614	6.04063	-5.81624	0.00023988	0.00379926	0.789776
ENSG00000205323	SARNP	0.179086	103.172	5.81548	0.000240111	0.00380057	0.503671
ENSG00000107929	LARP4B	-0.667034	23.6261	-5.81294	0.000240885	0.00380927	0.541612
ENSG00000112742	TTK	0.194716	55.9655	5.80684	0.000242754	0.00383415	0.486363
ENSG00000108176	DNAJC12	0.777499	9.86398	5.80629	0.000242922	0.00383415	0.893806
ENSG00000159217	IGF2BP1	-0.802818	11.3835	-5.80609	0.000242983	0.00383415	0.659112
ENSG00000156697	UTP14A	-0.617192	14.3971	-5.80498	0.000243326	0.00383719	0.692776
ENSG00000185515	BRCC3	-0.781511	12.9639	-5.80296	0.000243951	0.00384468	0.676551
ENSG00000127804	METTL16	-0.954561	9.75127	-5.79748	0.000245651	0.00386908	0.66844
ENSG00000231617	DAXX	-0.594364	0.305884	-5.7967	0.000245895	0.00387054	-1.33944
ENSG00000164221	CCDC112	0.94238	7.07671	5.79568	0.000246212	0.00387314	0.867979
ENSG00000148444	COMMD3	0.472286	248.628	5.79352	0.000246887	0.00388137	0.596993
ENSG00000163528	CHCHD4	-1.02617	8.60323	-5.79299	0.000247054	0.0038816	0.896784
ENSG00000155115	GTF3C6	-0.906469	19.9285	-5.79037	0.000247877	0.00389214	0.860058
ENSG00000196535	MYO18A	-0.103378	11.8109	5.7892	0.000248247	0.00389556	0.645475
ENSG00000136811	ODF2	-0.767143	26.5425	-5.78695	0.000248956	0.00390429	0.519352
ENSG00000162139	NEU3	-0.581501	8.72028	-5.7851	0.00024954	0.00391104	0.656492
ENSG00000142794	NBPF3	0.554188	8.11481	5.78424	0.000249814	0.00391293	0.79091
ENSG00000166450	PRTG	-0.586695	1.03057	-5.78257	0.000250344	0.0039173	0.913409
ENSG00000138442	WDR12	-0.890944	108.041	-5.7824	0.000250399	0.0039173	0.603559
ENSG00000178980	SELENOW	0.457517	82.5512	5.78092	0.000250869	0.00392224	0.72584
ENSG00000145391	SETD7	-0.650499	8.13754	-5.77753	0.000251954	0.00393679	0.540864
ENSG00000091490	SEL1L3	-0.891082	105.779	-5.77305	0.000253391	0.00395633	0.216017
ENSG00000136014	USP44	0.486922	5.33883	5.77216	0.00025368	0.00395633	0.794762
ENSG00000206127	GOLGA8O	0.225281	0.067602	5.77214	0.000253685	0.00395633	-1.26706
ENSG00000274287	SCRIB	-0.649127	16.9996	-5.77167	0.000253837	0.00395633	0.697267
ENSG00000043143	JADE2	-0.580843	15.958	-5.77123	0.000253978	0.00395633	0.544637
ENSG00000100412	ACO2	-0.64997	44.1412	-5.76788	0.000255063	0.0039708	0.407618
ENSG00000132837	DMGDH	1.71367	1.21138	5.76725	0.000255269	0.0039716	-0.849877
ENSG00000121895	TMEM156	0.483786	13.5715	5.76599	0.000255679	0.00397555	0.685153
ENSG00000133639	BTG1	0.334466	31.9481	5.76534	0.000255891	0.00397642	0.488115
ENSG00000100075	SLC25A1	0.261989	27.8282	5.76377	0.000256403	0.00398032	0.59662
ENSG00000105443	CYTH2	0.59004	29.674	5.76361	0.000256453	0.00398032	0.537281
ENSG00000089902	RCOR1	-0.826804	14.1568	-5.76085	0.000257357	0.00399193	0.659769
ENSG00000196562	SULF2	-0.702277	32.1559	-5.75963	0.000257756	0.00399378	0.599202
ENSG00000120438	TCP1	-0.923225	115.306	-5.75953	0.00025779	0.00399378	0.292493
ENSG00000258289	CHURC1	0.618069	103.393	5.75678	0.000258696	0.00400289	0.460197
ENSG00000108788	MLX	-0.663874	19.5761	-5.75627	0.000258863	0.00400289	0.600865
ENSG00000101224	CDC25B	0.440773	31.9469	5.75543	0.000259141	0.00400289	0.417323
ENSG00000139370	SLC15A4	-0.676277	14.7709	-5.75537	0.000259161	0.00400289	0.651515
ENSG00000113048	MRPS27	-0.692643	155.392	-5.75507	0.000259259	0.00400289	0.416902
ENSG00000176715	ACSF3	0.265611	78.7609	5.7545	0.000259448	0.00400289	0.437913
ENSG00000178741	COX5A	-0.697091	295.16	-5.75439	0.000259483	0.00400289	0.3428
ENSG00000139344	AMDHD1	0.37783	14.5033	5.75394	0.000259631	0.00400289	0.82704
ENSG00000099999	RNF215	0.680281	3.30738	5.74899	0.000261277	0.00402584	0.845024
ENSG00000164414	SLC35A1	0.475091	11.4988	5.74664	0.000262059	0.00403316	0.673241
ENSG00000205810	KLRC3	0.669373	0.266063	5.74606	0.000262254	0.00403316	-1.0839
ENSG00000120656	TAF12	0.340753	24.1779	5.74567	0.000262384	0.00403316	0.596422
ENSG00000178467	P4HTM	0.512759	17.1984	5.74431	0.000262841	0.00403776	0.663543
ENSG00000119471	HSDL2	0.520256	17.8931	5.74307	0.000263257	0.00404172	0.534018
ENSG00000131116	ZNF428	0.934814	18.0896	5.74056	0.000264099	0.00405222	0.732757
ENSG00000106245	BUD31	0.385525	260.308	5.73665	0.00026542	0.0040676	0.412902
ENSG00000171202	TMEM126A	0.468614	29.8355	5.73412	0.000266282	0.00407353	0.710985
ENSG00000183520	UTP11	-0.75544	22.2955	-5.73376	0.000266402	0.00407353	0.616954
ENSG00000011451	WIZ	-0.321275	5.81676	-5.73364	0.000266445	0.00407353	0.736091
ENSG00000105404	RABAC1	0.71579	84.8958	5.73011	0.000267648	0.00408948	0.523771
ENSG00000141552	ANAPC11	0.659328	136.258	5.72684	0.000268768	0.00410413	0.482516
ENSG00000145740	SLC30A5	0.17078	53.5926	5.72632	0.000268945	0.00410438	0.45495
ENSG00000101266	CSNK2A1	-0.87569	44.0273	-5.72575	0.000269144	0.00410482	0.355364
ENSG00000075089	ACTR6	0.675568	28.9952	5.72531	0.000269295	0.00410482	0.526606
ENSG00000126001	CEP250	0.30021	27.8673	5.72338	0.000269961	0.00410833	0.449531
ENSG00000107290	SETX	-0.669903	12.8475	-5.7233	0.000269985	0.00410833	0.30677
ENSG00000122547	EEPD1	-0.797396	9.85827	-5.72324	0.000270008	0.00410833	0.798008
ENSG00000078487	ZCWPW1	1.13356	3.04788	5.72274	0.000270181	0.00410853	0.838336
ENSG00000117151	CTBS	0.657646	3.84577	5.71873	0.000271569	0.00412446	0.774772
ENSG00000099381	SETD1A	-0.988716	6.38375	-5.71835	0.0002717	0.00412446	0.665386
ENSG00000179115	FARSA	-0.78587	44.6689	-5.71831	0.000271714	0.00412446	0.439844
ENSG00000148606	POLR3A	-0.770047	3.42979	-5.71771	0.000271923	0.00412519	0.770836
ENSG00000113645	WWC1	-0.746269	38.7872	-5.71712	0.000272128	0.00412586	0.642895
ENSG00000119900	OGFRL1	0.32685	1.34895	5.71624	0.000272437	0.00412808	0.758997
ENSG00000103502	CDIPT	0.467858	24.3861	5.71539	0.000272733	0.00413011	0.583572
ENSG00000160803	UBQLN4	-0.476335	8.41494	-5.70968	0.000274734	0.00415795	0.622279
ENSG00000234964	FABP5P7	-0.944798	230.605	-5.70826	0.000275233	0.00416304	0.512714
ENSG00000177917	ARL6IP6	0.737107	21.1365	5.7072	0.000275607	0.00416624	0.653809
ENSG00000105369	CD79A	-0.147086	402.598	5.70581	0.000276097	0.00417116	-0.0237917
ENSG00000089060	SLC8B1	0.862669	4.62985	5.70463	0.000276516	0.00417504	0.804034
ENSG00000072849	DERL2	0.494079	52.7527	5.70083	0.000277866	0.00419294	0.497311
ENSG00000117713	ARID1A	-0.846262	11.261	-5.69957	0.000278316	0.00419724	0.456907
ENSG00000135924	DNAJB2	0.198615	31.8178	5.69802	0.000278868	0.0042031	0.475462
ENSG00000055163	CYFIP2	0.159934	75.8419	5.69538	0.000279813	0.00421485	0.111112
ENSG00000103932	RPAP1	-0.638086	20.7563	-5.6946	0.000280092	0.00421657	0.60384
ENSG00000181924	COA4	-0.76475	60.3066	-5.69282	0.000280734	0.00422374	0.499844
ENSG00000275342	PRAG1	-0.615928	1.33049	-5.69173	0.000281127	0.00422716	0.813408
ENSG00000172765	TMCC1	0.637816	13.3057	5.69093	0.000281413	0.00422898	0.807122
ENSG00000169180	XPO6	-0.543575	163.587	-5.68651	0.000283016	0.00425057	0.4063
ENSG00000108840	HDAC5	0.279954	12.9937	5.68565	0.000283329	0.00425277	0.586056
ENSG00000170345	FOS	-2.54261	2.93687	-5.68411	0.000283887	0.00425834	-1.35622
ENSG00000111252	SH2B3	-0.642914	4.82245	-5.68357	0.000284087	0.00425834	0.556288
ENSG00000136450	SRSF1	-0.497462	288.374	-5.68325	0.000284201	0.00425834	-0.0370907
ENSG00000167895	TMC8	-0.887831	30.8185	-5.67837	0.000285988	0.00428036	0.5765
ENSG00000130348	QRSL1	-0.975752	3.65672	-5.67832	0.000286005	0.00428036	0.720905
ENSG00000106484	MEST	-0.328933	36.6748	-5.67479	0.000287308	0.00429645	0.598487
ENSG00000168411	RFWD3	-0.557523	35.0977	-5.67449	0.000287417	0.00429645	0.287179
ENSG00000112365	ZBTB24	-0.558532	1.59963	-5.67345	0.000287802	0.0042997	0.758151
ENSG00000131584	ACAP3	0.776192	21.8703	5.67124	0.000288622	0.00430943	0.567912
ENSG00000185105	MYADML2	-0.895512	1.54445	-5.67065	0.000288841	0.00431017	0.688783
ENSG00000119042	SATB2	0.980374	2.66399	5.66744	0.000290035	0.00432352	0.713539
ENSG00000173786	CNP	0.204071	23.7797	5.66734	0.000290073	0.00432352	0.410874
ENSG00000165516	KLHDC2	0.400717	19.8192	5.66474	0.000291045	0.00433546	0.588402
ENSG00000152082	MZT2B	0.699826	174.296	5.66057	0.00029261	0.00435624	0.496636
ENSG00000068878	PSME4	-0.678834	26.4867	-5.65733	0.000293832	0.00437188	0.236869
ENSG00000141425	RPRD1A	-0.579695	29.6332	-5.65347	0.000295298	0.00438859	0.207193
ENSG00000125356	NDUFA1	0.688702	98.1453	5.6528	0.000295553	0.00438983	0.30741
ENSG00000239672	NME1	-1.04692	142.729	-5.6519	0.000295897	0.00439026	0.256979
ENSG00000144306	SCRN3	0.675074	15.6898	5.65182	0.000295926	0.00439026	0.614897
ENSG00000162604	TM2D1	0.772271	28.9245	5.65048	0.000296435	0.00439525	0.557371
ENSG00000129515	SNX6	0.343872	14.4539	5.64474	0.000298638	0.00442535	0.441875
ENSG00000183513	COA5	0.501784	50.4161	5.64356	0.000299093	0.00442898	0.462555
ENSG00000206493	HLA-E	0.449647	8.7267	5.6432	0.000299229	0.00442898	0.531628
ENSG00000113194	FAF2	-0.69428	10.9347	-5.64223	0.000299606	0.00443198	0.378262
ENSG00000167461	RAB8A	-1.06278	113.477	-5.64129	0.000299969	0.00443478	0.339926
ENSG00000163932	PRKCD	-0.556179	20.6731	-5.64063	0.000300225	0.00443601	0.365873
ENSG00000148773	MKI67	-1.01608	25.0134	-5.6392	0.00030078	0.00444163	0.119093
ENSG00000132763	MMACHC	-1.24128	4.70777	-5.63796	0.00030126	0.00444615	0.675422
ENSG00000138378	STAT4	0.451557	3.84857	5.63471	0.000302526	0.00446121	0.72345
ENSG00000119682	AREL1	-0.940264	9.25411	-5.63444	0.00030263	0.00446121	0.571213
ENSG00000186660	ZFP91	-0.769547	13.3657	-5.63369	0.000302925	0.00446299	0.267214
ENSG00000142892	PIGK	0.549034	9.57754	5.62941	0.000304602	0.00448511	0.492153
ENSG00000169403	PTAFR	0.429668	5.61085	5.62748	0.000305364	0.00449373	0.461237
ENSG00000153201	RANBP2	-0.316516	10.2053	-5.62579	0.00030603	0.00449558	0.215294
ENSG00000163682	RPL9	0.612678	2357.32	5.62544	0.000306169	0.00449558	-0.165738
ENSG00000109133	TMEM33	-0.784627	17.4727	-5.62538	0.000306193	0.00449558	0.421378
ENSG00000255151	GLYATL1B	-1.48157	5.86132	-5.6221	0.000307491	0.00450946	0.610607
ENSG00000174485	DENND4A	-0.858564	13.0238	-5.61859	0.00030889	0.00452737	0.329264
ENSG00000183527	PSMG1	-0.780151	66.4478	-5.61654	0.000309712	0.00453329	0.37809
ENSG00000147852	VLDLR	1.21883	1.46026	5.6163	0.000309806	0.00453329	0.696349
ENSG00000125734	GPR108	0.86283	70.4847	5.6162	0.000309848	0.00453329	0.447853
ENSG00000068028	RASSF1	0.399812	21.2634	5.61581	0.000310003	0.00453329	0.363882
ENSG00000108443	RPS6KB1	-0.589316	19.5954	-5.61407	0.0003107	0.00454088	0.345994
ENSG00000180694	TMEM64	-0.481375	4.86498	-5.60815	0.00031309	0.00457057	0.616547
ENSG00000136104	RNASEH2B	0.312956	139.37	5.60552	0.00031416	0.00457907	0.264445
ENSG00000132300	PTCD3	-0.805124	187.399	-5.60541	0.000314204	0.00457907	0.189698
ENSG00000152904	GGPS1	0.432947	28.8351	5.60539	0.00031421	0.00457907	0.383926
ENSG00000164830	OXR1	0.647584	9.80603	5.6048	0.00031445	0.00457983	0.526685
ENSG00000104951	IL4I1	-1.81429	3.24621	-5.60439	0.00031462	0.00457983	-0.0660607
ENSG00000143398	PIP5K1A	-0.551525	35.0639	-5.60374	0.000314882	0.00458103	0.326465
ENSG00000186603	HPDL	-0.883346	4.55059	-5.60238	0.000315438	0.00458651	0.700711
ENSG00000108819	PPP1R9B	-0.772971	13.5564	-5.60024	0.000316314	0.00459506	0.362899
ENSG00000002586	CD99	0.796363	25.0797	5.60007	0.000316386	0.00459506	0.491234
ENSG00000023445	BIRC3	-0.806513	58.9447	-5.59771	0.000317353	0.00460649	-0.0507764
ENSG00000133316	WDR74	-0.771106	36.9762	-5.59608	0.000318023	0.00461359	0.45258
ENSG00000177888	ZBTB41	0.417206	2.03672	5.58767	0.000321509	0.00466152	0.467428
ENSG00000085840	ORC1	-0.769247	11.0722	-5.58572	0.000322323	0.00467067	0.370629
ENSG00000167978	SRRM2	-0.813298	181.96	-5.58438	0.000322884	0.00467615	-0.183456
ENSG00000164754	RAD21	-0.0720631	71.0636	5.58312	0.000323414	0.00468117	-0.132761
ENSG00000258947	TUBB3	0.33718	49.0067	5.58265	0.000323612	0.00468137	0.17914
ENSG00000147874	HAUS6	-0.847573	13.8946	-5.57933	0.00032501	0.00469719	0.256586
ENSG00000101194	SLC17A9	-0.917061	12.7745	-5.57918	0.000325073	0.00469719	0.501268
ENSG00000004059	ARF5	0.888496	44.4753	5.57646	0.000326222	0.00470883	0.326312
ENSG00000178718	RPP25	-0.834276	2.35144	-5.5764	0.000326247	0.00470883	0.66897
ENSG00000076356	PLXNA2	-0.0461176	0.0194896	-5.57486	0.000326899	0.00471557	-1.67322
ENSG00000174080	CTSF	1.21363	1.2989	5.57312	0.000327638	0.00472357	-0.1442
ENSG00000151835	SACS	-0.972013	2.13245	-5.57147	0.000328341	0.00473104	0.431257
ENSG00000164077	MON1A	-0.766332	4.04971	-5.56954	0.000329169	0.00473813	0.663812
ENSG00000014123	UFL1	0.33006	8.09947	5.56945	0.000329204	0.00473813	0.309336
ENSG00000174574	AKIRIN1	-0.569032	24.4202	-5.56812	0.000329775	0.00474182	0.28602
ENSG00000124370	MCEE	0.665287	33.321	5.56797	0.000329841	0.00474182	0.516838
ENSG00000186185	KIF18B	-0.654307	9.51476	-5.56701	0.000330251	0.00474182	0.400442
ENSG00000173846	PLK3	-1.08648	2.51294	-5.56677	0.000330354	0.00474182	0.275
ENSG00000102053	ZC3H12B	-0.515511	0.832995	-5.56669	0.000330388	0.00474182	0.641173
ENSG00000048544	MRPS10	0.233915	27.6487	5.56534	0.000330969	0.00474681	0.187099
ENSG00000170054	SERPINA9	-1.80011	25.4541	-5.56502	0.000331108	0.00474681	0.450542
ENSG00000105327	BBC3	1.11913	3.78181	5.56307	0.000331949	0.0047562	0.654775
ENSG00000102580	DNAJC3	0.176054	12.9311	5.56258	0.000332159	0.00475654	0.117302
ENSG00000139684	ESD	0.287959	87.0224	5.56149	0.00033263	0.00476062	0.101755
ENSG00000158796	DEDD	-0.735147	16.5198	-5.55684	0.000334647	0.0047868	0.482953
ENSG00000140319	SRP14	0.289223	434.91	5.55348	0.000336114	0.0048032	-0.122324
ENSG00000254772	EEF1G	-0.0216498	704.809	5.55336	0.00033617	0.0048032	-0.506061
ENSG00000102189	EEA1	-0.46576	3.51528	-5.55115	0.000337136	0.00481432	0.433254
ENSG00000187840	EIF4EBP1	0.769754	39.1057	5.54891	0.000338124	0.00482479	0.385236
ENSG00000143390	RFX5	-0.613383	53.8344	-5.54863	0.000338247	0.00482479	0.100879
ENSG00000023330	ALAS1	-0.386962	26.8627	-5.54752	0.000338735	0.00482906	0.36544
ENSG00000278211	TRIM69	0.510011	7.98652	5.542	0.000341179	0.00486118	0.433427
ENSG00000076641	PAG1	-1.38288	10.0293	-5.53955	0.000342272	0.00487162	0.354616
ENSG00000266412	NCOA4	-0.00978241	48.1536	5.5395	0.000342293	0.00487162	-0.0889721
ENSG00000050130	JKAMP	0.420928	20.4401	5.53479	0.000344402	0.00489891	0.356265
ENSG00000111481	COPZ1	0.21004	97.0219	5.53368	0.0003449	0.00490326	0.0392281
ENSG00000231257	ATAT1	0.862948	0.401688	5.52834	0.000347311	0.00493299	-0.948182
ENSG00000198885	ITPRIPL1	-0.673495	4.07949	-5.52787	0.000347526	0.00493299	0.525333
ENSG00000111775	COX6A1	0.311948	291.516	5.52777	0.00034757	0.00493299	-0.00620695
ENSG00000141736	ERBB2	1.63815	3.22168	5.52586	0.000348441	0.00494261	0.609867
ENSG00000285395	XYLT1	-0.391372	2.41361	-5.52493	0.000348861	0.00494549	0.397767
ENSG00000132305	IMMT	-0.684996	47.1698	-5.52456	0.000349032	0.00494549	0.0500554
ENSG00000137747	TMPRSS13	0.63192	0.922114	5.52406	0.000349257	0.00494594	0.530367
ENSG00000274404	GOLGA6L22	0.133567	0.038801	5.52222	0.000350098	0.00495509	-1.25597
ENSG00000137563	GGH	0.516689	53.3239	5.5207	0.000350797	0.00495731	0.285298
ENSG00000173744	AGFG1	-0.685296	10.8218	-5.52065	0.000350819	0.00495731	0.424678
ENSG00000223887	PRR3	-0.867348	5.79708	-5.52061	0.000350836	0.00495731	0.604765
ENSG00000229524	BAG6	0.481514	0.166781	5.52009	0.000351076	0.00495796	-1.13542
ENSG00000130962	PRRG1	-0.209967	0.0939972	-5.51834	0.000351878	0.00496653	-1.67868
ENSG00000065526	SPEN	-1.08173	12.538	-5.51482	0.000353502	0.00498508	0.088201
ENSG00000108963	DPH1	-0.854582	17.718	-5.51457	0.000353617	0.00498508	0.475206
ENSG00000108465	CDK5RAP3	0.231715	145.842	5.51422	0.000353777	0.00498508	-0.0428482
ENSG00000162836	ACP6	0.327462	26.4251	5.5118	0.000354899	0.00499812	0.30565
ENSG00000205155	PSENEN	0.545712	41.0695	5.51116	0.000355196	0.00499955	0.380123
ENSG00000204899	MZT1	0.241166	20.137	5.50941	0.00035601	0.00500667	0.159751
ENSG00000119508	NR4A3	-0.954943	0.909572	-5.50923	0.000356094	0.00500667	0.361943
ENSG00000138801	PAPSS1	0.339946	47.5986	5.50456	0.000358275	0.00503241	0.198584
ENSG00000109220	CHIC2	0.541196	15.4038	5.50447	0.000358318	0.00503241	0.515105
ENSG00000136270	TBRG4	-0.875859	45.5356	-5.50251	0.000359239	0.00504257	0.225239
ENSG00000198815	FOXJ3	-0.763655	8.5059	-5.50135	0.000359783	0.00504466	0.255754
ENSG00000156127	BATF	-1.11934	17.0752	-5.49993	0.000360452	0.00505127	0.575181
ENSG00000182179	UBA7	0.619725	25.6384	5.49659	0.000362032	0.00507063	0.297876
ENSG00000089048	ESF1	-0.598231	10.0115	-5.49582	0.000362398	0.00507298	0.29503
ENSG00000116750	UCHL5	-0.523107	69.9698	-5.49425	0.000363148	0.00508069	0.0654405
ENSG00000100077	GRK3	-0.559505	4.93675	-5.49374	0.000363388	0.00508127	0.311755
ENSG00000184990	SIVA1	0.420682	84.9161	5.49314	0.000363672	0.00508245	0.161133
ENSG00000107833	NPM3	-1.13921	33.6759	-5.49167	0.000364377	0.00508952	0.542092
ENSG00000119318	RAD23B	-0.494704	42.1899	-5.49091	0.00036474	0.00509181	-0.101746
ENSG00000138660	AP1AR	0.31851	33.4037	5.48587	0.000367158	0.00512061	0.196484
ENSG00000188807	TMEM201	-0.874636	7.14978	-5.48577	0.000367204	0.00512061	0.322993
ENSG00000119888	EPCAM	0.49969	28.891	5.48493	0.000367609	0.00512284	0.224039
ENSG00000283447	NDUFS1	-0.636563	33.9867	-5.48461	0.000367765	0.00512284	0.00109498
ENSG00000127948	POR	0.476371	46.1615	5.48158	0.000369225	0.00513958	0.267038
ENSG00000141376	BCAS3	0.598706	12.1492	5.48129	0.000369369	0.00513958	0.501348
ENSG00000165071	TMEM71	1.09804	3.38346	5.48039	0.000369804	0.00514247	0.51471
ENSG00000273859	RASSF7	1.02025	15.3125	5.48003	0.00036998	0.00514247	0.462032
ENSG00000138433	CIR1	0.358422	17.2698	5.47672	0.000371587	0.00516201	0.245356
ENSG00000262655	SPON1	-0.965495	1.31555	-5.47599	0.000371943	0.00516415	0.227054
ENSG00000175189	INHBC	1.01606	0.489097	5.47113	0.000374326	0.00519441	-0.973799
ENSG00000132591	ERAL1	-0.669878	32.5252	-5.46979	0.000374985	0.00520073	0.274916
ENSG00000156689	GLYATL2	-0.657138	0.356679	-5.46884	0.000375452	0.00520438	-1.60404
ENSG00000114745	GORASP1	0.547275	15.2042	5.4682	0.000375768	0.00520455	0.341831
ENSG00000242866	STRC	0.694352	1.81582	5.46799	0.000375871	0.00520455	0.529693
ENSG00000101150	TPD52L2	0.310525	24.4548	5.46746	0.000376137	0.00520502	0.0689588
ENSG00000104164	BLOC1S6	0.0698414	54.5802	5.467	0.000376362	0.00520502	-0.119394
ENSG00000173281	PPP1R3B	-0.731815	1.46641	-5.46669	0.000376517	0.00520502	0.526476
ENSG00000114126	TFDP2	0.112614	127.177	5.46514	0.000377285	0.00521282	0.0261136
ENSG00000102606	ARHGEF7	-0.604386	17.7012	-5.46283	0.000378431	0.00522582	0.0791747
ENSG00000206450	HLA-B	-1.07024	668.582	-5.46134	0.000379171	0.00523322	-0.0310773
ENSG00000140941	MAP1LC3B	0.323009	35.0054	5.45886	0.000380413	0.00524752	-0.00225178
ENSG00000102393	GLA	-1.09516	25.4301	-5.45568	0.000382007	0.00526667	0.354999
ENSG00000075568	TMEM131	-0.858393	15.3777	-5.45305	0.000383331	0.00527923	0.139648
ENSG00000170581	STAT2	0.220502	28.945	5.4488	0.00038548	0.00529852	0.0574693
ENSG00000224470	ATXN1L	-0.430198	2.52525	-5.4486	0.000385579	0.00529852	0.312188
ENSG00000105879	CBLL1	-0.814592	10.3632	-5.44823	0.000385769	0.00529852	0.28891
ENSG00000135966	TGFBRAP1	-0.547097	2.09827	-5.44709	0.00038635	0.00530209	0.434505
ENSG00000275282	CFL1P5	-0.851412	0.482559	-5.4469	0.000386444	0.00530209	-1.72192
ENSG00000143368	SF3B4	-0.626954	59.0131	-5.44527	0.000387277	0.00531066	-0.0269648
ENSG00000170310	STX8	0.499373	76.6056	5.44295	0.000388462	0.00532405	0.307706
ENSG00000112851	ERBIN	0.149141	43.994	5.44143	0.000389238	0.00533183	-0.0885157
ENSG00000006652	IFRD1	0.244145	42.566	5.43882	0.000390581	0.00534736	0.091962
ENSG00000153339	TRAPPC8	-0.289444	32.5778	-5.43562	0.000392231	0.00536538	-0.0211201
ENSG00000183258	DDX41	-0.42693	135.434	-5.43545	0.000392318	0.00536538	0.10104
ENSG00000127564	PKMYT1	-0.618139	29.1411	-5.43439	0.000392867	0.00537002	0.292651
ENSG00000228474	OST4	0.195744	178.819	5.43226	0.000393972	0.00537824	0.0319931
ENSG00000148335	NTMT1	-0.811709	17.0781	-5.43206	0.000394078	0.00537824	0.420344
ENSG00000101052	IFT52	0.347142	89.2222	5.43201	0.000394099	0.00537824	0.250556
ENSG00000115677	HDLBP	-0.717164	227.245	-5.43097	0.000394641	0.00538275	-0.125773
ENSG00000188312	CENPP	-0.974199	7.21652	-5.43035	0.000394964	0.00538289	0.442977
ENSG00000113356	POLR3G	-0.445295	11.0524	-5.43014	0.000395073	0.00538289	0.360274
ENSG00000096063	SRPK1	-0.388005	61.7255	-5.42812	0.00039613	0.00539442	-0.126922
ENSG00000143198	MGST3	0.629373	24.0797	5.42641	0.000397026	0.00540374	0.378293
ENSG00000119820	YIPF4	0.265073	30.0217	5.42543	0.000397537	0.00540542	0.0744775
ENSG00000123384	LRP1	0.614616	0.469944	5.4245	0.000398024	0.00540818	0.263587
ENSG00000283018	MRPS12	-0.738974	26.4476	-5.42416	0.000398203	0.00540818	0.275161
ENSG00000149231	CCDC82	0.102161	62.2394	5.42377	0.00039841	0.00540818	0.0792402
ENSG00000172057	ORMDL3	0.471831	46.1945	5.42239	0.000399138	0.00541518	0.152283
ENSG00000015479	MATR3	-0.769543	40.1576	-5.42036	0.000400204	0.00542676	0.280273
ENSG00000198879	SFMBT2	-0.444382	1.24544	-5.41966	0.000400579	0.00542896	0.438118
ENSG00000164904	ALDH7A1	0.502359	118.665	5.41722	0.000401871	0.00544358	0.0614582
ENSG00000113558	SKP1	0.219899	284.303	5.41616	0.000402433	0.0054483	-0.283997
ENSG00000179431	FJX1	-1.19248	1.8988	-5.41562	0.000402718	0.00544928	0.18214
ENSG00000223932	GPANK1	1.28252	0.573055	5.41129	0.000405032	0.00547626	-1.07619
ENSG00000100439	ABHD4	0.412922	24.7185	5.41108	0.000405141	0.00547626	0.286423
ENSG00000112697	TMEM30A	0.347554	26.4002	5.41037	0.000405523	0.00547853	-0.0972022
ENSG00000070423	RNF126	-0.680951	38.7195	-5.4097	0.00040588	0.00548046	0.0677534
ENSG00000065833	ME1	0.279842	12.9423	5.40682	0.000407428	0.00549845	0.0218274
ENSG00000100426	ZBED4	-0.586812	4.69272	-5.40579	0.000407987	0.00550309	0.119186
ENSG00000204370	SDHD	-0.046074	247.384	5.40363	0.000409152	0.00551589	-0.38513
ENSG00000288130	TNRC6A	-0.710679	78.7943	-5.4021	0.000409984	0.00552418	-0.0383135
ENSG00000273607	CHCHD10	-0.975694	104.59	-5.4012	0.000410468	0.0055278	0.212984
ENSG00000115761	NOL10	-0.855591	11.6363	-5.39712	0.000412692	0.00555481	0.149806
ENSG00000112378	PERP	0.414806	3.87899	5.39515	0.000413771	0.00556468	0.218748
ENSG00000137055	PLAA	-0.709543	25.986	-5.39499	0.000413861	0.00556468	0.113503
ENSG00000126773	PCNX4	-0.591085	41.2896	-5.39442	0.000414172	0.00556594	-0.0450506
ENSG00000114054	PCCB	-0.721484	64.877	-5.39324	0.000414819	0.00557076	-0.0222624
ENSG00000184226	PCDH9	0.0980633	8.99123	5.39297	0.000414967	0.00557076	-0.195767
ENSG00000122862	SRGN	0.354437	25.3189	5.38871	0.000417315	0.00559934	0.117534
ENSG00000131171	SH3BGRL	0.375831	46.186	5.38723	0.000418132	0.00560736	-0.0659087
ENSG00000156398	SFXN2	-0.793579	9.56564	-5.38404	0.000419907	0.0056282	0.181341
ENSG00000178381	ZFAND2A	0.377515	49.007	5.38072	0.000421759	0.00564415	0.146577
ENSG00000127220	ABHD8	0.690231	5.61105	5.37919	0.000422611	0.00565259	0.329324
ENSG00000158290	CUL4B	0.0466008	12.6865	5.37789	0.000423344	0.00565943	-0.0554437
ENSG00000169231	THBS3	1.26326	2.05969	5.37644	0.000424158	0.00566489	0.387691
ENSG00000100280	AP1B1	-0.717426	18.9902	-5.37637	0.000424196	0.00566489	-0.0787528
ENSG00000196182	STK40	0.407244	8.8604	5.3738	0.000425648	0.00568131	0.121276
ENSG00000103485	QPRT	1.30891	5.21231	5.36971	0.000427965	0.00570755	0.335169
ENSG00000105438	KDELR1	0.276914	29.5973	5.36951	0.000428075	0.00570755	0.00192408
ENSG00000171316	CHD7	-0.650133	13.7561	-5.36914	0.000428284	0.00570755	0.116537
ENSG00000288427	CLSTN3	0.590345	13.4926	5.36602	0.000430065	0.00572628	0.303022
ENSG00000116560	SFPQ	-0.769302	150.895	-5.36589	0.000430138	0.00572628	-0.437661
ENSG00000153044	CENPH	0.224424	36.8655	5.36497	0.000430666	0.00573033	0.0576105
ENSG00000105135	ILVBL	0.630692	11.6945	5.36165	0.000432566	0.00575261	0.23638
ENSG00000078142	PIK3C3	0.207704	95.018	5.36056	0.000433195	0.00575798	-0.202709
ENSG00000004700	RECQL	0.141009	25.8326	5.35914	0.000434014	0.00576587	-0.17629
ENSG00000109654	TRIM2	0.645474	1.41315	5.35827	0.000434518	0.00576847	0.403283
ENSG00000049860	HEXB	0.301044	26.3207	5.35802	0.000434662	0.00576847	0.212534
ENSG00000182162	P2RY8	-0.557053	20.5701	-5.3571	0.000435191	0.00577249	-0.128336
ENSG00000173276	ZBTB21	-0.627602	3.60703	-5.35476	0.000436549	0.00578522	0.261864
ENSG00000089159	PXN	0.349234	6.39307	5.35466	0.000436603	0.00578522	0.230178
ENSG00000166295	ANAPC16	0.449521	44.8087	5.34809	0.000440436	0.00583298	-0.0653597
ENSG00000102158	MAGT1	0.157875	19.5181	5.34693	0.000441118	0.00583899	-0.18957
ENSG00000267534	S1PR2	-0.655118	4.75557	-5.34503	0.000442235	0.00585073	0.196483
ENSG00000066739	ATG2B	-0.29904	11.3101	-5.34263	0.00044365	0.00586502	0.0460385
ENSG00000149196	HIKESHI	0.306298	58.9976	5.34242	0.000443774	0.00586502	0.0246539
ENSG00000069956	MAPK6	-0.682948	11.6682	-5.34018	0.0004451	0.00587951	-0.0532445
ENSG00000162613	FUBP1	-0.544301	226.001	-5.33879	0.000445923	0.00588734	-0.313279
ENSG00000187912	CLEC17A	-1.29042	2.73441	-5.33716	0.000446894	0.00589711	0.331878
ENSG00000103066	PLA2G15	0.562096	5.07462	5.33395	0.000448807	0.00591929	0.323753
ENSG00000169230	PRELID1	-0.541976	146.437	-5.33314	0.000449293	0.00592148	-0.215673
ENSG00000100888	CHD8	-0.508514	19.0314	-5.3329	0.000449437	0.00592148	-0.139765
ENSG00000112658	SRF	-0.660901	6.02949	-5.32833	0.000452181	0.00595426	0.0774778
ENSG00000083799	CYLD	0.244081	18.7428	5.32799	0.00045239	0.00595426	-0.158862
ENSG00000108179	PPIF	-0.640084	23.9734	-5.32666	0.000453194	0.00595969	-0.0181266
ENSG00000131408	NR1H2	0.219243	33.1478	5.32628	0.000453419	0.00595969	-0.105401
ENSG00000129255	MPDU1	0.270494	74.2369	5.32614	0.000453503	0.00595969	-0.121752
ENSG00000239704	CDRT4	0.934071	4.90871	5.3215	0.000456321	0.00598866	0.315754
ENSG00000121621	KIF18A	0.210347	11.1947	5.32104	0.000456603	0.00598866	-0.0597915
ENSG00000254087	LYN	-0.588216	32.5732	-5.32019	0.000457119	0.00598866	-0.213521
ENSG00000021776	AQR	-0.922638	11.0825	-5.31978	0.000457369	0.00598866	-0.0973603
ENSG00000116670	MAD2L2	0.610782	19.1587	5.31962	0.000457466	0.00598866	0.12049
ENSG00000111897	SERINC1	0.302614	8.46175	5.31957	0.000457499	0.00598866	0.0145147
ENSG00000170633	RNF34	-0.622124	27.2542	-5.31924	0.000457699	0.00598866	0.0175354
ENSG00000144597	EAF1	-0.519292	6.53087	-5.31905	0.000457817	0.00598866	0.0412197
ENSG00000124151	NCOA3	-0.948522	57.1826	-5.31787	0.000458539	0.00599504	-0.228946
ENSG00000162772	ATF3	1.35734	3.46649	5.31654	0.00045935	0.00600257	0.3472
ENSG00000135930	EIF4E2	-0.686964	72.2386	-5.31576	0.000459832	0.00600579	0.126707
ENSG00000168092	PAFAH1B2	-0.529407	36.9801	-5.31441	0.00046066	0.00601354	-0.266338
ENSG00000179029	TMEM107	1.19973	14.0273	5.31356	0.000461185	0.00601424	0.224168
ENSG00000170801	HTRA3	0.979563	0.567794	5.31262	0.000461765	0.00601873	-0.446765
ENSG00000137766	UNC13C	-1.05456	11.8592	-5.31129	0.000462582	0.0060263	0.120531
ENSG00000164430	CGAS	-0.673782	5.1238	-5.30989	0.000463451	0.00603455	0.16246
ENSG00000288146	NOC4L	-1.08593	8.00013	-5.3073	0.000465055	0.00605235	0.312144
ENSG00000179833	SERTAD2	-0.688039	12.4828	-5.306	0.000465866	0.00605982	-0.120845
ENSG00000076685	NT5C2	0.557352	57.4634	5.30516	0.000466389	0.00605982	-0.0471152
ENSG00000164088	PPM1M	0.706605	4.77983	5.305	0.000466486	0.00605982	0.334207
ENSG00000095380	NANS	0.282826	39.2342	5.30486	0.000466578	0.00605982	-0.0970311
ENSG00000013374	NUB1	0.0877072	31.245	5.30336	0.000467512	0.00606886	-0.0837257
ENSG00000162851	TFB2M	-0.652327	15.0688	-5.30111	0.000468917	0.00608402	0.031347
ENSG00000107625	DDX50	0.355783	16.7768	5.30038	0.00046938	0.00608693	0.00140752
ENSG00000128908	INO80	-0.787076	14.0686	-5.29993	0.00046966	0.00608747	0.142652
ENSG00000116584	ARHGEF2	-0.74681	40.2805	-5.29953	0.000469909	0.00608761	-0.0953462
ENSG00000149177	PTPRJ	-0.497692	5.89061	-5.29782	0.00047099	0.00609853	-0.0723338
ENSG00000111203	ITFG2	-0.897232	43.2204	-5.29628	0.000471961	0.006108	0.163966
ENSG00000197217	ENTPD4	-0.542893	57.5891	-5.29308	0.000473983	0.00613105	-0.177338
ENSG00000164306	PRIMPOL	0.546576	17.4756	5.29082	0.00047542	0.00614343	0.171036
ENSG00000228253	MT-ATP8	-0.835792	34740.3	-5.29027	0.000475772	0.00614487	-0.638449
ENSG00000175087	PDIK1L	0.407637	3.75352	5.28938	0.000476338	0.00614907	0.0981833
ENSG00000159596	TMEM69	-0.771746	36.6434	-5.28376	0.000479939	0.00619065	-0.0598994
ENSG00000143774	GUK1	0.153544	226.631	5.28359	0.000480044	0.00619065	-0.152594
ENSG00000170088	TMEM192	-0.504012	5.64889	-5.28208	0.000481019	0.0062001	0.072872
ENSG00000073111	MCM2	0.0289762	91.2762	5.27913	0.000482923	0.0062215	-0.496131
ENSG00000181192	DHTKD1	0.145203	19.6804	5.27823	0.000483509	0.00622591	-0.0257358
ENSG00000144485	HES6	1.30856	7.87426	5.27646	0.000484657	0.00623754	0.25155
ENSG00000274811	CLPTM1L	-0.774759	62.8765	-5.27559	0.000485218	0.00624162	0.124317
ENSG00000173207	CKS1B	0.417243	113.905	5.27365	0.000486483	0.00625475	-0.227751
ENSG00000115368	WDR75	0.333399	65.7117	-5.27249	0.000487238	0.00626131	-0.212438
ENSG00000180398	MCFD2	0.254492	41.9862	5.27021	0.000488734	0.00627737	-0.353013
ENSG00000115159	GPD2	0.574859	6.60917	5.26648	0.000491187	0.0063057	0.0409943
ENSG00000214194	SMIM30	0.397615	30.225	5.26414	0.000492728	0.00632231	-0.0604805
ENSG00000129657	SEC14L1	0.293039	92.8718	5.26119	0.000494688	0.00634427	-0.415628
ENSG00000197948	FCHSD1	0.327468	8.88637	5.26055	0.000495113	0.00634654	0.157251
ENSG00000198918	RPL39	0.345095	1496.77	5.26001	0.000495473	0.00634796	-0.602363
ENSG00000162636	FAM102B	0.472892	1.64876	5.25903	0.000496125	0.00635314	0.159487
ENSG00000164898	FMC1	0.730599	82.0555	5.25704	0.000497451	0.00636693	0.152249
ENSG00000196628	TCF4	-0.261123	1194.81	5.25508	0.000498764	0.00638053	-0.900016
ENSG00000108654	DDX5	-0.60467	628.979	-5.25298	0.000500173	0.00639536	-0.732736
ENSG00000179218	CALR	0.150501	494.929	5.25185	0.00050093	0.00640183	-0.744626
ENSG00000243725	TTC4	-1.07378	12.7709	-5.24762	0.000503793	0.00643242	0.00788842
ENSG00000105982	RNF32	1.07697	9.07165	5.24756	0.000503827	0.00643242	0.261003
ENSG00000128872	TMOD2	-0.644613	3.21785	-5.24532	0.000505349	0.00644862	0.0348437
ENSG00000113732	ATP6V0E1	0.390981	66.2884	5.24239	0.000507345	0.00647087	-0.147872
ENSG00000135052	GOLM1	0.525064	10.6302	5.24112	0.000508217	0.00647706	-0.118597
ENSG00000166037	CEP57	0.410187	64.8115	5.24094	0.000508337	0.00647706	-0.334999
ENSG00000170473	PYM1	0.421913	32.6016	5.23909	0.000509605	0.00648997	-0.0708073
ENSG00000136891	TEX10	-0.649009	18.3713	-5.23651	0.000511376	0.00650591	-0.200613
ENSG00000068120	COASY	-0.946363	48.5106	-5.23616	0.000511621	0.00650591	-0.106821
ENSG00000163975	MELTF	-0.245667	15.4524	5.23512	0.000512334	0.00651101	-0.0760597
ENSG00000154124	OTULIN	-0.480314	17.7691	-5.23452	0.000512747	0.00651101	-0.10439
ENSG00000141431	ASXL3	0.560657	2.19676	5.23426	0.000512931	0.00651101	-0.00424195
ENSG00000228520	RING1	1.21293	6.68404	5.2341	0.000513041	0.00651101	0.116491
ENSG00000152332	UHMK1	-0.673887	16.249	-5.23339	0.00051353	0.00651103	-0.460522
ENSG00000175329	ISX	-0.0767565	0.0327866	-5.23311	0.000513723	0.00651103	-1.85656
ENSG00000117899	MESD	0.154582	18.5686	5.23299	0.000513807	0.00651103	-0.301851
ENSG00000064703	DDX20	-0.877608	15.2807	-5.23219	0.000514364	0.00651485	-0.0598914
ENSG00000151876	FBXO4	0.940326	9.43137	5.23157	0.000514794	0.00651707	0.185373
ENSG00000102931	ARL2BP	1.292	30.6084	5.2304	0.000515605	0.0065241	-0.0472813
ENSG00000159461	AMFR	0.205767	59.6466	5.22976	0.000516045	0.00652643	-0.298342
ENSG00000278501	TIMM22	-0.684822	2.44591	-5.22885	0.000516678	0.00653121	0.204068
ENSG00000023697	DERA	0.417443	28.4944	5.22764	0.000517523	0.00653644	-0.12823
ENSG00000235750	KIAA0040	-0.708623	58.1582	-5.22753	0.000517604	0.00653644	-0.525066
ENSG00000105810	CDK6	-0.49994	3.81251	-5.22672	0.000518163	0.00654027	-0.197747
ENSG00000143155	TIPRL	0.125192	22.6861	5.22423	0.000519911	0.00655873	-0.253168
ENSG00000166889	PATL1	-0.731972	9.47256	-5.2239	0.000520139	0.00655873	-0.122809
ENSG00000172766	NAA16	-0.615768	30.3854	-5.22213	0.000521379	0.00657113	-0.117314
ENSG00000258366	RTEL1	-0.580874	7.15091	-5.22127	0.000521988	0.00657556	0.145747
ENSG00000122965	RBM19	-1.11685	12.6454	-5.21785	0.000524399	0.00660267	-0.112838
ENSG00000230989	HSBP1	0.451564	109.443	5.21748	0.000524664	0.00660276	-0.331146
ENSG00000184481	FOXO4	1.46839	2.82517	5.21533	0.000526188	0.00661867	0.209279
ENSG00000164484	TMEM200A	-0.918709	1.50712	-5.21323	0.000527676	0.00663412	0.198442
ENSG00000235173	HGH1	-0.632098	19.3928	-5.21092	0.000529327	0.00665161	0.0748803
ENSG00000171703	TCEA2	0.716997	12.3841	5.20801	0.00053141	0.00667449	0.211711
ENSG00000214160	ALG3	-0.577088	56.4422	-5.20368	0.000534527	0.00671035	-0.148366
ENSG00000131398	KCNC3	-0.873363	4.63307	-5.20307	0.000534968	0.00671258	0.058014
ENSG00000170142	UBE2E1	0.198806	87.9053	5.20216	0.000535625	0.00671608	-0.40405
ENSG00000120725	SIL1	0.382551	55.5902	5.20196	0.000535772	0.00671608	0.052157
ENSG00000277429	SERF1B	-0.748462	2.75107	-5.20033	0.000536954	0.00672759	0.144474
ENSG00000162437	RAVER2	0.275742	6.86251	5.19363	0.000541837	0.00678545	-0.192444
ENSG00000100612	DHRS7	0.735387	34.8008	5.19173	0.000543234	0.00679961	-0.0667317
ENSG00000179152	TCAIM	0.180536	15.0421	5.18958	0.000544813	0.00681335	-0.127557
ENSG00000277943	CCL4	-1.36935	0.950123	-5.18951	0.000544865	0.00681335	-1.67082
ENSG00000167702	KIFC2	0.414639	11.452	5.18692	0.000546783	0.00683398	-0.0612049
ENSG00000177954	RPS27	0.638237	1365.09	5.18647	0.000547113	0.00683477	-0.604703
ENSG00000117691	NENF	0.586817	17.7909	5.18538	0.000547923	0.00684154	2.95231e-05
ENSG00000134121	CHL1	0.365176	0.944196	5.18113	0.000551081	0.006875	-0.146896
ENSG00000084676	NCOA1	-0.513867	4.67824	-5.18105	0.000551141	0.006875	-0.110621
ENSG00000109814	UGDH	0.444723	25.9741	5.18034	0.000551674	0.00687754	-0.231747
ENSG00000120137	PANK3	-0.682252	23.3212	-5.18006	0.000551883	0.00687754	-0.369893
ENSG00000281614	INPP5D	-0.547078	27.1031	-5.17827	0.000553219	0.00689082	-0.204784
ENSG00000168002	POLR2G	0.315805	155.427	5.17715	0.000554064	0.00689799	-0.361735
ENSG00000278372	MYO19	-0.571119	42.7049	-5.17494	0.00055572	0.00691524	-0.239944
ENSG00000113790	EHHADH	-0.00301968	14.0129	5.17442	0.000556118	0.00691681	0.0283409
ENSG00000131446	MGAT1	0.331101	49.7853	5.17237	0.000557661	0.00693188	-0.353697
ENSG00000277594	DDX52	-0.919087	15.5519	-5.17209	0.000557872	0.00693188	-0.227745
ENSG00000164649	CDCA7L	-0.00986214	120.257	5.1712	0.00055855	0.00693693	-0.552833
ENSG00000155858	LSM11	-0.527668	1.99808	-5.1679	0.000561051	0.00696462	0.00348039
ENSG00000104517	UBR5	-0.815889	93.9862	-5.16621	0.000562342	0.00697538	-0.574444
ENSG00000160131	VMA21	-0.198901	18.5745	-5.16344	0.000564456	0.00699342	-0.266151
ENSG00000185436	IFNLR1	-0.417037	7.46092	-5.16322	0.000564628	0.00699342	-0.15112
ENSG00000162959	MEMO1	-0.646988	23.5915	-5.16307	0.000564741	0.00699342	-0.13339
ENSG00000206237	HLA-DQB1	-0.908273	13.5187	-5.16154	0.000565914	0.00700311	0.134713
ENSG00000171940	ZNF217	-0.428104	5.18799	-5.16079	0.000566493	0.00700311	-0.101551
ENSG00000095574	IKZF5	-1.70627	11.0584	-5.16077	0.000566509	0.00700311	0.00846618
ENSG00000090621	PABPC4	-0.923865	421.238	-5.16048	0.000566727	0.00700311	-0.536848
ENSG00000157106	SMG1	-0.648556	21.8768	-5.16027	0.000566894	0.00700311	-0.569651
ENSG00000230700	CSNK2B	-0.872152	34.9484	-5.15922	0.000567697	0.00700965	-0.150909
ENSG00000277796	CCL3L3	-0.847881	0.479913	-5.15744	0.000569074	0.00702061	-1.74408
ENSG00000132356	PRKAA1	-0.546557	11.3318	-5.15736	0.000569135	0.00702061	-0.0820237
ENSG00000163832	ELP6	0.286337	33.4299	5.1535	0.000572123	0.00705406	-0.215052
ENSG00000026508	CD44	-0.727287	27.9156	-5.15195	0.00057333	0.00706553	-0.259364
ENSG00000133069	TMCC2	0.804432	1.24094	5.15038	0.000574556	0.00707724	0.14092
ENSG00000235067	TUBB	-0.797094	167.064	-5.14947	0.000575263	0.00708252	-0.864662
ENSG00000133739	LRRCC1	0.366245	8.1987	5.14762	0.000576717	0.0070892	-0.205875
ENSG00000176542	USF3	-0.351075	1.43441	-5.14747	0.000576832	0.0070892	-0.0836815
ENSG00000167112	TRUB2	-0.792139	16.0405	-5.14739	0.000576892	0.0070892	-0.212716
ENSG00000158985	CDC42SE2	-0.29675	44.6866	5.14736	0.000576915	0.0070892	-0.50203
ENSG00000284832	POLR2A	-1.40773	5.05909	-5.14624	0.000577797	0.00709609	-0.0768174
ENSG00000073350	LLGL2	0.900263	13.6698	5.14594	0.000578031	0.00709609	0.0624716
[truncated: 2,241 more rows]

## Sheet: C.IPA comparison
Table S5C.Comparative Ingenuity Pathway Enrichment Analysis of "Canonical Pathways" of differentially expressed genes (DEGs) in response to miR-28+ibrutinib compared with control in MD-901, U2932 and SUDHL4 cells.All significant and coordinatly changed pathways in the 3 cell lines are represented.
	MD-901		U2932		SUDHL4
Canonical Pathways	zscore	logBH	zscore	logBH	zscore	logBH
Mitotic Roles of Polo-Like Kinase	-1.789	4.01236	0	4.50018	-1.732	4.01897
Cell Cycle Control of Chromosomal Replication	-3.773	6.69613	-1.414	1.71216	-3.9	5.23507
Cell Cycle: G1/S Checkpoint Regulation	1	2.27049	1.877	4.37042	1.069	3.42174
Cyclins and Cell Cycle Regulation	-2.041	3.40679	-0.816	4.09249	-1.886	5.19429
Estrogen-mediated S-phase Entry	-2.183	4.07414	-1.265	1.96499	-2.333	3.08102
Purine Nucleotides De Novo Biosynthesis II	-2.646	1.7944	-2.828	3.18101	-3	6.17392
NER (Nucleotide Excision Repair, Enhanced Pathway)	-4.382	3.24	-2.121	5.67469	-3.3	1.74862
BER (Base Excision Repair) Pathway	-3.128	3.61035	-0.943	2.84468	-1.941	2.89958
Role of BRCA1 in DNA Damage Response	-1.225	3.56004	0	2.39368	-1.508	1.7827
Acute Myeloid Leukemia Signaling	-0.2	2.06799	-1.877	3.87499	-0.577	1.64968
Chronic Myeloid Leukemia Signaling	-1.493	5.39873	-2.778	4.86343	-0.316	1.82127
PI3K/AKT Signaling	-0.149	3.2389	-2.828	6.8356	-1.528	1.38183
ATM Signaling	-1.372	4.65622	-1.89	3.39676	-0.688	3.03338
GADD45 Signaling	0	3.43219	1.886	1.42915	1.155	1.36468
Role of JAK1 and JAK3 in γc Cytokine Signaling	N/A	1.63445	N/A	1.41577	N/A	2.88908
Sirtuin Signaling Pathway	1.305	4.00959	0.471	11.0231	0.885	16.0407
MicroRNA Biogenesis Signaling Pathway	-4.388	6.69613	-4.123	7.71167	-4.128	8.21285
Sumoylation Pathway	1.808	5.3552	3.053	4.61181	0.832	1.77596
Ferroptosis Signaling Pathway	-0.781	1.75266	-0.295	4.79864	-0.426	1.61457
RAN Signaling	-2.333	1.65818	-3	2.33281	-3	3.92724

## Sheet: D.SUDHL4_22 genes
Table S5D. Genes significantly downregulated with miR-28+ibrutinib combined therapy in SUDHL4 cells and contained within the miR-28+ib signature.
ATAD5
MCM7
HNRNPDL
TUBB
THOP1
NDUFV1
NCAPG
CDK4
TUBA1B
FEN1
CLSPN
PCNA
MECR
CCNA2
MIS18A
MCM6
TIMM10
CDK1
CDC25A
MCM10
TRIP13
CDC6
